# Supplementary material for: Transcriptomic and Proteomic Study on the High-Fat Diet Combined With AOM/DSS-Induced Adenomatous Polyps in Mice
Source: Front Oncol. 2021 Aug 26;11:736225. doi: 10.3389/fonc.2021.736225 (PMC8427437; doi:10.3389/fonc.2021.736225)
Supplement: Supplementary file 1 [file Table_1.xlsx]

## Sheet: Sheet1
Gene_id	Gene name	Gene description	FC(ADH/Control)	Log2FC(ADH/Control)	Pvalue	Padjust	Significant	Regulate	Control_1	Control_2	Control_3	ADH_1	ADH_2	ADH_3	Control	ADH
ENSMUSG00000026811	St6galnac6	ST6 (alpha-N-acetyl-neuraminyl-2,3-beta-galactosyl-1,3)-N-acetylgalactosaminide alpha-2,6-sialyltransferase 6 [Source:MGI Symbol;Acc:MGI:1355316]	77.779	6.28131	3.73675e-58	2.91351e-55	yes	up	5.45	1.89	2.75	381.06	751.66	387.02	3.36333	506.58
ENSMUSG00000028293	Slc35a1	solute carrier family 35 (CMP-sialic acid transporter), member 1 [Source:MGI Symbol;Acc:MGI:1345622]	7.983	2.99702	6.74506e-53	4.273e-50	yes	up	10.45	7.23	8.84	86.89	97.18	105.94	8.84	96.67
ENSMUSG00000055210	Foxd2	forkhead box D2 [Source:MGI Symbol;Acc:MGI:1347471]	125.573	6.97238	5.78774e-48	3.17105e-45	yes	up	0.22	0.23	0	21.8	33.24	28.08	0.15	27.7067
ENSMUSG00000030711	Sult1a1	sulfotransferase family 1A, phenol-preferring, member 1 [Source:MGI Symbol;Acc:MGI:102896]	27.55	4.78398	1.62097e-46	8.64747e-44	yes	up	12.24	6.8	8.83	481.6	266.41	365.1	9.29	371.037
ENSMUSG00000028645	Slc2a1	solute carrier family 2 (facilitated glucose transporter), member 1 [Source:MGI Symbol;Acc:MGI:95755]	8.198	3.03531	3.14763e-46	1.63612e-43	yes	up	5.21	4.26	4.13	58.39	45.4	56.94	4.53333	53.5767
ENSMUSG00000000628	Hk2	hexokinase 2 [Source:MGI Symbol;Acc:MGI:1315197]	4.603	2.20256	6.76861e-40	2.54099e-37	yes	up	8.95	7.14	7.46	40.18	46.91	50.1	7.85	45.73
ENSMUSG00000068874	Selenbp1	selenium binding protein 1 [Source:MGI Symbol;Acc:MGI:96825]	15.162	3.92235	2.40371e-39	8.70142e-37	yes	up	80.05	42.75	45.79	1521.71	998.76	1118.66	56.1967	1213.04
ENSMUSG00000032028	Nxpe2	neurexophilin and PC-esterase domain family, member 2 [Source:MGI Symbol;Acc:MGI:1925502]	146.835	7.19805	4.87284e-37	1.61938e-34	yes	up	0.22	0.79	0.05	20.22	70.67	32.08	0.353333	40.99
ENSMUSG00000046589	Lrrc8e	leucine rich repeat containing 8 family, member E [Source:MGI Symbol;Acc:MGI:1919517]	65.992	6.04422	5.56171e-37	1.8185e-34	yes	up	0.2	0.03	0.05	10.06	9.42	7.4	0.0933333	8.96
ENSMUSG00000024039	Cbs	cystathionine beta-synthase [Source:MGI Symbol;Acc:MGI:88285]	47.828	5.57977	1.70809e-36	5.32713e-34	yes	up	2.98	3.81	0.48	71.66	48.45	68.37	2.42333	62.8267
ENSMUSG00000022947	Cbr3	carbonyl reductase 3 [Source:MGI Symbol;Acc:MGI:1309992]	31.09	4.95838	4.54306e-34	1.22796e-31	yes	up	3.87	1.67	2.49	161.97	81.86	116.07	2.67667	119.967
ENSMUSG00000027684	Mecom	MDS1 and EVI1 complex locus [Source:MGI Symbol;Acc:MGI:95457]	7.456	2.89849	1.58834e-32	4.02485e-30	yes	up	4.29	2.84	4.35	43.96	51.98	40.28	3.82667	45.4067
ENSMUSG00000058656	Samd12	sterile alpha motif domain containing 12 [Source:MGI Symbol;Acc:MGI:2444518]	16.401	4.0357	3.99659e-32	9.88036e-30	yes	up	0.26	0.24	0.11	6.06	4.91	7.13	0.203333	6.03333
ENSMUSG00000075296	Aldh3b2	aldehyde dehydrogenase 3 family, member B2 [Source:MGI Symbol;Acc:MGI:2147613]	20.599	4.3645	1.05841e-31	2.58507e-29	yes	up	0.46	0.21	0.34	9.56	12.67	8.28	0.336667	10.17
ENSMUSG00000037362	Ccn3	cellular communication network factor 3 [Source:MGI Symbol;Acc:MGI:109185]	89.248	6.47975	1.32243e-31	3.15393e-29	yes	up	1.44	0.28	0.66	45.13	118.64	139.42	0.793333	101.063
ENSMUSG00000055978	Fut2	fucosyltransferase 2 [Source:MGI Symbol;Acc:MGI:109374]	40.472	5.33886	3.27613e-30	6.99093e-28	yes	up	3.67	0.67	1	96.91	97.13	134.89	1.78	109.643
ENSMUSG00000034981	Parm1	prostate androgen-regulated mucin-like protein 1 [Source:MGI Symbol;Acc:MGI:2443349]	7.174	2.84282	6.52458e-30	1.37777e-27	yes	up	9.23	5.19	5.71	64.29	85.31	58.64	6.71	69.4133
ENSMUSG00000085696	Hoxaas3	Hoxa cluster antisense RNA 3 [Source:MGI Symbol;Acc:MGI:1919878]	65.727	6.03841	6.63317e-30	1.38626e-27	yes	up	0.31	0.32	0.51	15.95	15.35	16.16	0.38	15.82
ENSMUSG00000085399	Foxd2os	forkhead box D2, opposite strand [Source:MGI Symbol;Acc:MGI:2444065]	284.599	8.15279	1.09711e-29	2.26945e-27	yes	up	0.22	0.16	0	32.65	25.1	44.84	0.126667	34.1967
ENSMUSG00000030759	Far1	fatty acyl CoA reductase 1 [Source:MGI Symbol;Acc:MGI:1914670]	12.419	3.63452	6.65129e-29	1.30908e-26	yes	up	4.36	1.88	2.4	45.29	46.69	46.18	2.88	46.0533
ENSMUSG00000022900	Ildr1	immunoglobulin-like domain containing receptor 1 [Source:MGI Symbol;Acc:MGI:2146574]	41.009	5.35786	1.05832e-27	1.91556e-25	yes	up	3.9	1	1.14	135.08	79.41	119.81	2.01333	111.433
ENSMUSG00000069808	Fam57a	family with sequence similarity 57, member A [Source:MGI Symbol;Acc:MGI:2151840]	4.836	2.27396	1.95603e-27	3.44805e-25	yes	up	5.79	3.99	3.88	28.38	27.79	32.38	4.55333	29.5167
ENSMUSG00000052942	Glis3	GLIS family zinc finger 3 [Source:MGI Symbol;Acc:MGI:2444289]	7.209	2.8498	3.54929e-26	6.09756e-24	yes	up	0.3	0.32	0.78	2.45	3.12	3.13	0.466667	2.9
ENSMUSG00000023393	Slc17a9	solute carrier family 17, member 9 [Source:MGI Symbol;Acc:MGI:1919107]	15.474	3.95177	3.69761e-26	6.29899e-24	yes	up	2.83	1.08	1.22	36.7	26.89	46.11	1.71	36.5667
ENSMUSG00000013089	Etv5	ets variant 5 [Source:MGI Symbol;Acc:MGI:1096867]	8.444	3.07801	9.06894e-26	1.50693e-23	yes	up	2.19	1.99	1.81	17.7	22.24	33.51	1.99667	24.4833
ENSMUSG00000033998	Kcnk1	potassium channel, subfamily K, member 1 [Source:MGI Symbol;Acc:MGI:109322]	2.787	1.47846	9.34656e-25	1.50376e-22	yes	up	26.04	21.9	21.9	91.87	96.96	101.74	23.28	96.8567
ENSMUSG00000061119	Prcp	prolylcarboxypeptidase (angiotensinase C) [Source:MGI Symbol;Acc:MGI:1919711]	2.819	1.49522	3.03067e-24	4.61937e-22	yes	up	9.03	8.21	6.64	30.6	34.52	32.24	7.96	32.4533
ENSMUSG00000094559	Cyp2d34	cytochrome P450, family 2, subfamily d, polypeptide 34 [Source:MGI Symbol;Acc:MGI:2385022]	251.422	7.97397	3.78959e-24	5.73303e-22	yes	up	0.39	0	0.11	16	86.57	26.69	0.166667	43.0867
ENSMUSG00000044080	S100a1	S100 calcium binding protein A1 [Source:MGI Symbol;Acc:MGI:1338917]	3.654	1.86947	3.96753e-24	5.95777e-22	yes	up	61.57	51.81	39.87	249.46	286.81	280.55	51.0833	272.273
ENSMUSG00000009356	Lpo	lactoperoxidase [Source:MGI Symbol;Acc:MGI:1923363]	6178.56	12.5931	4.17023e-24	6.2161e-22	yes	up	0	0	0	27.98	19.04	41.52	0	29.5133
ENSMUSG00000037012	Hk1	hexokinase 1 [Source:MGI Symbol;Acc:MGI:96103]	7.3	2.86781	5.18798e-24	7.56625e-22	yes	up	10.4	5.96	6.23	71.24	99.69	61.1	7.53	77.3433
ENSMUSG00000069114	Zbtb10	zinc finger and BTB domain containing 10 [Source:MGI Symbol;Acc:MGI:2139883]	10.311	3.36616	4.54852e-23	6.49349e-21	yes	up	0.38	0.16	0.23	3.26	4.79	3.37	0.256667	3.80667
ENSMUSG00000035781	R3hdm4	R3H domain containing 4 [Source:MGI Symbol;Acc:MGI:1924814]	3.905	1.9652	5.74565e-23	8.0886e-21	yes	up	32.76	23.59	26.1	161.82	132.01	144.61	27.4833	146.147
ENSMUSG00000022683	Pla2g10	phospholipase A2, group X [Source:MGI Symbol;Acc:MGI:1347522]	10.528	3.39612	8.79482e-23	1.20465e-20	yes	up	5.95	2.88	3.58	41.12	85.69	55.25	4.13667	60.6867
ENSMUSG00000020142	Slc1a4	solute carrier family 1 (glutamate/neutral amino acid transporter), member 4 [Source:MGI Symbol;Acc:MGI:2135601]	9.457	3.24143	1.93459e-22	2.59722e-20	yes	up	3.09	1.43	2.19	28.15	23.85	38.94	2.23667	30.3133
ENSMUSG00000090213	Tmem189	transmembrane protein 189 [Source:MGI Symbol;Acc:MGI:2142624]	5.145	2.36312	8.10915e-22	1.06746e-19	yes	up	5.74	5.13	4.17	45.83	32.49	34.43	5.01333	37.5833
ENSMUSG00000032068	Plet1	placenta expressed transcript 1 [Source:MGI Symbol;Acc:MGI:1923759]	118.81	6.89251	1.96793e-21	2.54101e-19	yes	up	1.13	0.92	1.11	147.35	27.22	374.46	1.05333	183.01
ENSMUSG00000056429	Tgoln1	trans-golgi network protein [Source:MGI Symbol;Acc:MGI:105080]	3.895	1.9615	2.95448e-21	3.72008e-19	yes	up	82.01	63.98	65.15	443.29	334.23	408.36	70.38	395.293
ENSMUSG00000063903	Klk1	kallikrein 1 [Source:MGI Symbol;Acc:MGI:102850]	19.618	4.2941	3.3986e-21	4.25287e-19	yes	up	128.46	35.84	51.37	1206.9	2347.14	2445.32	71.89	1999.79
ENSMUSG00000029762	Akr1b8	aldo-keto reductase family 1, member B8 [Source:MGI Symbol;Acc:MGI:107673]	9.161	3.19553	4.01714e-21	4.99604e-19	yes	up	8.68	11.98	6.32	142.94	86.93	128.17	8.99333	119.347
ENSMUSG00000046794	Ppp1r3b	protein phosphatase 1, regulatory subunit 3B [Source:MGI Symbol;Acc:MGI:2177268]	10.444	3.38455	4.91455e-21	6.07487e-19	yes	up	0.88	0.56	0.63	6.95	15.88	8.75	0.69	10.5267
ENSMUSG00000028776	Tinagl1	tubulointerstitial nephritis antigen-like 1 [Source:MGI Symbol;Acc:MGI:2137617]	2.789	1.47996	3.55716e-20	4.05116e-18	yes	up	23.74	18.28	20.53	76.11	94.47	83.65	20.85	84.7433
ENSMUSG00000032883	Acsl3	acyl-CoA synthetase long-chain family member 3 [Source:MGI Symbol;Acc:MGI:1921455]	7.665	2.93827	1.8656e-19	2.00103e-17	yes	up	8.73	7.29	14.33	120.31	106.03	104.84	10.1167	110.393
ENSMUSG00000044646	Zbtb7c	zinc finger and BTB domain containing 7C [Source:MGI Symbol;Acc:MGI:2443302]	15.707	3.97333	4.58386e-19	4.89074e-17	yes	up	0.24	0.07	0.23	3.95	7.04	4.82	0.18	5.27
ENSMUSG00000052485	Tmem171	transmembrane protein 171 [Source:MGI Symbol;Acc:MGI:2685751]	6.962	2.79958	5.79264e-19	6.11606e-17	yes	up	22.18	17.36	9.01	151.87	128.68	148.96	16.1833	143.17
ENSMUSG00000030762	Aqp8	aquaporin 8 [Source:MGI Symbol;Acc:MGI:1195271]	1150.89	10.1685	8.32905e-19	8.61462e-17	yes	up	0	0.24	0.33	421.64	438.86	135.66	0.19	332.053
ENSMUSG00000044461	Shisa2	shisa family member 2 [Source:MGI Symbol;Acc:MGI:2444716]	5.461	2.44925	1.58225e-18	1.59579e-16	yes	up	4.54	2.87	3.13	19	32.94	32.22	3.51333	28.0533
ENSMUSG00000000440	Pparg	peroxisome proliferator activated receptor gamma [Source:MGI Symbol;Acc:MGI:97747]	13.991	3.80645	1.94352e-18	1.94084e-16	yes	up	5.27	2.5	2.81	94.63	36.14	90.62	3.52667	73.7967
ENSMUSG00000047123	Ticam1	toll-like receptor adaptor molecule 1 [Source:MGI Symbol;Acc:MGI:2147032]	10.237	3.35572	3.51904e-18	3.42971e-16	yes	up	0.49	0.23	0.56	7.31	6.81	5.07	0.426667	6.39667
ENSMUSG00000029378	Areg	amphiregulin [Source:MGI Symbol;Acc:MGI:88068]	5.108	2.35262	6.27721e-18	5.93561e-16	yes	up	4.11	3.84	4.61	36.18	29.6	27.22	4.18667	31
ENSMUSG00000072999	Gm15401	predicted gene 15401 [Source:MGI Symbol;Acc:MGI:3642201]	60.29	5.91384	7.07328e-18	6.5775e-16	yes	up	0.79	0.19	0.1	37.22	53.16	15.52	0.36	35.3
ENSMUSG00000044827	Tlr1	toll-like receptor 1 [Source:MGI Symbol;Acc:MGI:1341295]	5.69	2.5084	1.10036e-17	1.01856e-15	yes	up	5.03	2.46	3.09	28.74	34.97	22.17	3.52667	28.6267
ENSMUSG00000091956	C2cd4b	C2 calcium-dependent domain containing 4B [Source:MGI Symbol;Acc:MGI:1922947]	55.879	5.80423	1.87445e-17	1.68883e-15	yes	up	0.33	0.09	0	8.11	17.48	9.31	0.14	11.6333
ENSMUSG00000022340	Sybu	syntabulin (syntaxin-interacting) [Source:MGI Symbol;Acc:MGI:2442392]	10.923	3.44932	2.2278e-17	1.98951e-15	yes	up	0.51	0.38	0.3	4.64	5.02	8.23	0.396667	5.96333
ENSMUSG00000029816	Gpnmb	glycoprotein (transmembrane) nmb [Source:MGI Symbol;Acc:MGI:1934765]	7.222	2.85234	2.58025e-17	2.28414e-15	yes	up	2.24	1.41	1.71	22.49	21.62	10.76	1.78667	18.29
ENSMUSG00000078234	Klhdc7a	kelch domain containing 7A [Source:MGI Symbol;Acc:MGI:2444612]	12.792	3.67714	2.71381e-17	2.38158e-15	yes	up	0.27	0.09	0.14	2.18	4.44	2.6	0.166667	3.07333
ENSMUSG00000032816	Igdcc4	immunoglobulin superfamily, DCC subclass, member 4 [Source:MGI Symbol;Acc:MGI:1858497]	26.933	4.75131	2.95328e-17	2.56948e-15	yes	up	0.57	0.08	0.25	12.1	8.2	13.42	0.3	11.24
ENSMUSG00000022696	Sidt1	SID1 transmembrane family, member 1 [Source:MGI Symbol;Acc:MGI:2443155]	6.156	2.62195	3.76223e-17	3.23169e-15	yes	up	2.58	1.42	1.99	12.67	15.62	23.59	1.99667	17.2933
ENSMUSG00000017897	Eya2	EYA transcriptional coactivator and phosphatase 2 [Source:MGI Symbol;Acc:MGI:109341]	9.877	3.30405	4.15442e-17	3.55352e-15	yes	up	0.32	0.16	0.5	3.82	7.85	5.19	0.326667	5.62
ENSMUSG00000026418	Tnni1	troponin I, skeletal, slow 1 [Source:MGI Symbol;Acc:MGI:105073]	44.69	5.48189	4.39426e-17	3.74288e-15	yes	up	1.02	0.87	0.21	21.64	53.19	16.46	0.7	30.43
ENSMUSG00000020277	Pfkl	phosphofructokinase, liver, B-type [Source:MGI Symbol;Acc:MGI:97547]	4.136	2.04809	4.64514e-17	3.94001e-15	yes	up	20.24	15.05	16.03	125.92	100.15	80.02	17.1067	102.03
ENSMUSG00000025784	Clec3b	C-type lectin domain family 3, member b [Source:MGI Symbol;Acc:MGI:104540]	3.743	1.90435	1.13486e-16	9.35196e-15	yes	up	18.85	12.23	14.39	66.15	97.91	84.33	15.1567	82.7967
ENSMUSG00000009185	Ccl8	chemokine (C-C motif) ligand 8 [Source:MGI Symbol;Acc:MGI:101878]	7.988	2.99777	1.82504e-16	1.47399e-14	yes	up	9.14	3.43	5.92	82.36	66.14	66.26	6.16333	71.5867
ENSMUSG00000023088	Abcc1	ATP-binding cassette, sub-family C (CFTR/MRP), member 1 [Source:MGI Symbol;Acc:MGI:102676]	3.776	1.91674	3.15302e-16	2.51646e-14	yes	up	2.68	1.84	1.56	11.99	11.21	9.6	2.02667	10.9333
ENSMUSG00000027556	Car1	carbonic anhydrase 1 [Source:MGI Symbol;Acc:MGI:88268]	2602.09	11.3455	3.17907e-16	2.5273e-14	yes	up	0.29	0.96	6.87	20575.3	344.03	11006.7	2.70667	10642
ENSMUSG00000026938	Fcna	ficolin A [Source:MGI Symbol;Acc:MGI:1340905]	10.04	3.32762	3.32131e-16	2.63006e-14	yes	up	2.39	1.13	1.48	19.93	21.86	18.6	1.66667	20.13
ENSMUSG00000040562	Gstm2	glutathione S-transferase, mu 2 [Source:MGI Symbol;Acc:MGI:95861]	3.756	1.90915	3.53733e-16	2.79022e-14	yes	up	23.25	21.98	18.83	111.32	150.47	91.07	21.3533	117.62
ENSMUSG00000039236	Isg20	interferon-stimulated protein [Source:MGI Symbol;Acc:MGI:1928895]	3.343	1.74099	3.5671e-16	2.8028e-14	yes	up	6.33	5.73	4.65	24.15	30.3	25.36	5.57	26.6033
ENSMUSG00000029154	Cwh43	cell wall biogenesis 43 C-terminal homolog [Source:MGI Symbol;Acc:MGI:2444131]	33.802	5.07902	5.47317e-16	4.21871e-14	yes	up	0.54	0.13	0.54	25	8.45	11.17	0.403333	14.8733
ENSMUSG00000037762	Slc16a9	solute carrier family 16 (monocarboxylic acid transporters), member 9 [Source:MGI Symbol;Acc:MGI:1914109]	16.462	4.04105	6.03163e-16	4.61408e-14	yes	up	0.64	0.45	0.27	14.6	4.47	10.29	0.453333	9.78667
ENSMUSG00000023960	Enpp5	ectonucleotide pyrophosphatase/phosphodiesterase 5 [Source:MGI Symbol;Acc:MGI:1933830]	3.344	1.74157	6.46482e-16	4.90842e-14	yes	up	10.26	6.7	6.92	37.04	36.02	42.98	7.96	38.68
ENSMUSG00000000938	Hoxa10	homeobox A10 [Source:MGI Symbol;Acc:MGI:96171]	2129.07	11.056	8.02961e-16	6.0065e-14	yes	up	0	0	0	9.78	52.55	6.55	0	22.96
ENSMUSG00000069516	Lyz2	lysozyme 2 [Source:MGI Symbol;Acc:MGI:96897]	2.5	1.32201	1.07999e-15	8.01961e-14	yes	up	114.89	103.28	91.98	329.65	436.47	337.81	103.383	367.977
ENSMUSG00000064254	Ethe1	ethylmalonic encephalopathy 1 [Source:MGI Symbol;Acc:MGI:1913321]	12.011	3.58633	1.20644e-15	8.89342e-14	yes	up	44.36	14.81	16.17	541.33	268.8	449.92	25.1133	420.017
ENSMUSG00000026519	Tmem63a	transmembrane protein 63a [Source:MGI Symbol;Acc:MGI:2384789]	3.796	1.92438	1.51268e-15	1.0958e-13	yes	up	29.7	9.79	10.43	60.57	97.87	76.63	16.64	78.3567
ENSMUSG00000030873	Scnn1b	sodium channel, nonvoltage-gated 1 beta [Source:MGI Symbol;Acc:MGI:104696]	922.649	9.84964	1.51354e-15	1.0958e-13	yes	up	0	0	0	5.03	4.23	6.48	0	5.24667
ENSMUSG00000028479	Gne	glucosamine (UDP-N-acetyl)-2-epimerase/N-acetylmannosamine kinase [Source:MGI Symbol;Acc:MGI:1354951]	4.967	2.31247	1.59899e-15	1.14946e-13	yes	up	63.12	36.43	40.81	239.13	508.57	286.63	46.7867	344.777
ENSMUSG00000096001	2610528A11Rik	RIKEN cDNA 2610528A11 gene [Source:MGI Symbol;Acc:MGI:1917295]	52.228	5.70675	1.64109e-15	1.17141e-13	yes	up	29.94	2.11	5.17	900.94	680.09	1065.99	12.4067	882.34
ENSMUSG00000001943	Vsig2	V-set and immunoglobulin domain containing 2 [Source:MGI Symbol;Acc:MGI:1928009]	31.987	4.99942	3.0025e-15	2.10611e-13	yes	up	0.44	0.48	0.7	33.3	7.21	21.11	0.54	20.54
ENSMUSG00000033287	Kctd17	potassium channel tetramerisation domain containing 17 [Source:MGI Symbol;Acc:MGI:1920094]	6.328	2.66173	3.33265e-15	2.32964e-13	yes	up	10.06	3.16	5.32	61.48	46.82	63.54	6.18	57.28
ENSMUSG00000042312	S100a13	S100 calcium binding protein A13 [Source:MGI Symbol;Acc:MGI:109581]	2.962	1.56641	1.23104e-14	8.26343e-13	yes	up	23.62	18.03	18.17	72.85	92.01	96.26	19.94	87.04
ENSMUSG00000018740	Slc25a35	solute carrier family 25, member 35 [Source:MGI Symbol;Acc:MGI:1919248]	3.692	1.88438	1.37332e-14	9.18812e-13	yes	up	7.61	4.2	4.88	37.55	30.37	37.71	5.56333	35.21
ENSMUSG00000006476	Nsmf	NMDA receptor synaptonuclear signaling and neuronal migration factor [Source:MGI Symbol;Acc:MGI:1861755]	2.749	1.45879	1.81888e-14	1.19328e-12	yes	up	9.42	6.67	13.27	28.3	42.84	40.85	9.78667	37.33
ENSMUSG00000024924	Vldlr	very low density lipoprotein receptor [Source:MGI Symbol;Acc:MGI:98935]	8.253	3.04486	2.8621e-14	1.81882e-12	yes	up	0.83	0.44	0.42	5.67	5.77	7.23	0.563333	6.22333
ENSMUSG00000021733	Slc4a7	solute carrier family 4, sodium bicarbonate cotransporter, member 7 [Source:MGI Symbol;Acc:MGI:2443878]	4.53	2.17948	3.17263e-14	1.9912e-12	yes	up	6.43	4.7	4.78	48.6	32.81	26.97	5.30333	36.1267
ENSMUSG00000015787	Abo	ABO blood group (transferase A, alpha 1-3-N-acetylgalactosaminyltransferase, transferase B, alpha 1-3-galactosyltransferase) [Source:MGI Symbol;Acc:MGI:2135738]	655.069	9.3555	3.2442e-14	2.02983e-12	yes	up	0	0	0.01	5.01	8.35	8.37	0.00333333	7.24333
ENSMUSG00000021662	Arhgef28	Rho guanine nucleotide exchange factor (GEF) 28 [Source:MGI Symbol;Acc:MGI:1346016]	4.73	2.24181	3.66691e-14	2.28023e-12	yes	up	4.12	2.56	2.21	15.72	20.95	23.31	2.96333	19.9933
ENSMUSG00000039238	Zfp750	zinc finger protein 750 [Source:MGI Symbol;Acc:MGI:2442210]	989.606	9.95071	8.81222e-14	5.30093e-12	yes	up	0	0	0	1.7	7.93	3.29	0	4.30667
ENSMUSG00000061013	Mkx	mohawk homeobox [Source:MGI Symbol;Acc:MGI:2687286]	18.174	4.18379	9.10237e-14	5.45927e-12	yes	up	0.33	0.03	0.18	3.01	10.35	4.82	0.18	6.06
ENSMUSG00000057092	Fxyd3	FXYD domain-containing ion transport regulator 3 [Source:MGI Symbol;Acc:MGI:107497]	3.646	1.86625	1.10149e-13	6.54822e-12	yes	up	24.03	14.1	15.1	49.28	88.66	85.51	17.7433	74.4833
ENSMUSG00000042303	Sgsm3	small G protein signaling modulator 3 [Source:MGI Symbol;Acc:MGI:1916329]	4.324	2.11233	1.15468e-13	6.84438e-12	yes	up	13.62	7.25	7.19	45.12	59.38	59.93	9.35333	54.81
ENSMUSG00000025348	Itga7	integrin alpha 7 [Source:MGI Symbol;Acc:MGI:102700]	6.084	2.60504	1.53326e-13	8.95132e-12	yes	up	3.14	0.82	1.35	14.54	12.1	15.22	1.77	13.9533
ENSMUSG00000035112	Wnk4	WNK lysine deficient protein kinase 4 [Source:MGI Symbol;Acc:MGI:1917097]	5.364	2.42326	1.54193e-13	8.95647e-12	yes	up	2.94	1.52	3.7	15.47	24.44	16.85	2.72	18.92
ENSMUSG00000028199	Cryz	crystallin, zeta [Source:MGI Symbol;Acc:MGI:88527]	8.187	3.03327	1.65943e-13	9.6114e-12	yes	up	1.64	0.36	1.18	10.24	14.87	10.13	1.06	11.7467
ENSMUSG00000027562	Car2	carbonic anhydrase 2 [Source:MGI Symbol;Acc:MGI:88269]	32.504	5.02255	1.71793e-13	9.8937e-12	yes	up	3.37	33.13	6.5	769.91	720.14	546.09	14.3333	678.713
ENSMUSG00000089774	Slc5a3	solute carrier family 5 (inositol transporters), member 3 [Source:MGI Symbol;Acc:MGI:1858226]	4.165	2.05821	2.02196e-13	1.15138e-11	yes	up	1.09	1.02	0.6	5.11	5.92	3.64	0.903333	4.89
ENSMUSG00000001763	Tspan33	tetraspanin 33 [Source:MGI Symbol;Acc:MGI:1919012]	8.925	3.15778	2.18351e-13	1.23299e-11	yes	up	0.83	0.79	0.63	5.38	15.36	8.72	0.75	9.82
ENSMUSG00000079037	Prnp	prion protein [Source:MGI Symbol;Acc:MGI:97769]	6.253	2.64453	2.25337e-13	1.2689e-11	yes	up	26.21	10.93	14.79	156.4	109.58	194.48	17.31	153.487
ENSMUSG00000001630	Stk38l	serine/threonine kinase 38 like [Source:MGI Symbol;Acc:MGI:1922250]	3.158	1.65901	3.07457e-13	1.7123e-11	yes	up	6.08	3.79	4.5	17.87	23.15	25.14	4.79	22.0533
ENSMUSG00000038210	Hoxa11	homeobox A11 [Source:MGI Symbol;Acc:MGI:96172]	956.834	9.90212	4.07361e-13	2.23795e-11	yes	up	0	0	0	4.22	12.09	2.15	0	6.15333
ENSMUSG00000021477	Ctsl	cathepsin L [Source:MGI Symbol;Acc:MGI:88564]	2.955	1.56323	4.369e-13	2.39374e-11	yes	up	45.52	26.52	28.93	157.18	158.6	148.32	33.6567	154.7
ENSMUSG00000028664	Ephb2	Eph receptor B2 [Source:MGI Symbol;Acc:MGI:99611]	2.026	1.01887	9.33468e-13	5.0462e-11	yes	up	9.12	8.6	8.07	26.27	27.94	24.07	8.59667	26.0933
ENSMUSG00000055748	Gsdmc4	gasdermin C4 [Source:MGI Symbol;Acc:MGI:1921798]	10.043	3.32806	1.00159e-12	5.35733e-11	yes	up	34.09	13.78	31.96	532.11	444.72	185.49	26.61	387.44
ENSMUSG00000034006	Pqlc1	PQ loop repeat containing 1 [Source:MGI Symbol;Acc:MGI:1914193]	3.365	1.75064	1.4293e-12	7.48702e-11	yes	up	9.39	5.33	6.79	31.21	35.67	39.25	7.17	35.3767
ENSMUSG00000027230	Creb3l1	cAMP responsive element binding protein 3-like 1 [Source:MGI Symbol;Acc:MGI:1347062]	9.915	3.30968	1.54847e-12	8.02828e-11	yes	up	15.45	5.04	6.61	67.05	199.28	119.32	9.03333	128.55
ENSMUSG00000035431	Sstr1	somatostatin receptor 1 [Source:MGI Symbol;Acc:MGI:98327]	7.573	2.92089	1.8157e-12	9.31846e-11	yes	up	1.36	0.9	0.69	5.39	9.18	16.05	0.983333	10.2067
ENSMUSG00000116024	Gm49527	predicted gene, 49527 [Source:MGI Symbol;Acc:MGI:6155227]	536.432	9.06725	1.93135e-12	9.78811e-11	yes	up	0	0	0	3.05	3.92	1.67	0	2.88
ENSMUSG00000021097	Clmn	calmin [Source:MGI Symbol;Acc:MGI:2136957]	4.115	2.04102	2.18555e-12	1.10213e-10	yes	up	10.12	4.76	5.21	50.43	38.71	37.07	6.69667	42.07
ENSMUSG00000068794	Col28a1	collagen, type XXVIII, alpha 1 [Source:MGI Symbol;Acc:MGI:2685312]	6.958	2.79867	3.11352e-12	1.54699e-10	yes	up	0.2	0.16	0.23	1.32	1.93	1.77	0.196667	1.67333
ENSMUSG00000040146	Rgl3	ral guanine nucleotide dissociation stimulator-like 3 [Source:MGI Symbol;Acc:MGI:1918996]	4.733	2.24288	4.32879e-12	2.12478e-10	yes	up	0.68	0.42	0.67	4.25	3.94	5.29	0.59	4.49333
ENSMUSG00000028538	St3gal3	ST3 beta-galactoside alpha-2,3-sialyltransferase 3 [Source:MGI Symbol;Acc:MGI:1316659]	8.671	3.11612	5.12399e-12	2.47318e-10	yes	up	3.58	2.34	3.1	17.53	63.31	34	3.00667	38.28
ENSMUSG00000022032	Scara5	scavenger receptor class A, member 5 [Source:MGI Symbol;Acc:MGI:1918395]	9.303	3.21764	6.76215e-12	3.2179e-10	yes	up	0.6	0.26	0.91	7.12	6.45	10.59	0.59	8.05333
ENSMUSG00000005102	Eif2ak4	eukaryotic translation initiation factor 2 alpha kinase 4 [Source:MGI Symbol;Acc:MGI:1353427]	3.145	1.6531	6.99707e-12	3.32189e-10	yes	up	2.14	1.67	1.36	7.76	6.68	8.48	1.72333	7.64
ENSMUSG00000001025	S100a6	S100 calcium binding protein A6 (calcyclin) [Source:MGI Symbol;Acc:MGI:1339467]	8.307	3.05427	7.59277e-12	3.57125e-10	yes	up	183.63	57.34	132.08	980.63	2222.5	1113.35	124.35	1438.83
ENSMUSG00000062073	Gm10109	predicted gene 10109 [Source:MGI Symbol;Acc:MGI:3647742]	20.97	4.39028	8.7056e-12	4.07575e-10	yes	up	11.49	0	10.42	221.61	349.7	332.46	7.30333	301.257
ENSMUSG00000033213	AA467197	expressed sequence AA467197 [Source:MGI Symbol;Acc:MGI:3034182]	3.486	1.80166	8.87077e-12	4.1245e-10	yes	up	115.65	55.9	67.12	372.99	452.72	374.43	79.5567	400.047
ENSMUSG00000034579	Pla2g3	phospholipase A2, group III [Source:MGI Symbol;Acc:MGI:2444945]	12.322	3.62322	9.11522e-12	4.22846e-10	yes	up	0.71	0.19	0.24	9.45	5.26	5.29	0.38	6.66667
ENSMUSG00000074445	Sprr2a3	small proline-rich protein 2A3 [Source:MGI Symbol;Acc:MGI:3845028]	7.243	2.85661	1.11637e-11	5.12017e-10	yes	up	63.31	49.4	54.49	411.69	1055.6	338.53	55.7333	601.94
ENSMUSG00000052212	Cd177	CD177 antigen [Source:MGI Symbol;Acc:MGI:1916141]	15.846	3.98604	1.26405e-11	5.7584e-10	yes	up	7.29	4.9	3.3	28.65	197.95	91.8	5.16333	106.133
ENSMUSG00000079442	St6galnac4	ST6 (alpha-N-acetyl-neuraminyl-2,3-beta-galactosyl-1,3)-N-acetylgalactosaminide alpha-2,6-sialyltransferase 4 [Source:MGI Symbol;Acc:MGI:1341894]	7.107	2.82933	1.31667e-11	5.98463e-10	yes	up	2.16	1.78	1.62	13.37	28.99	11.18	1.85333	17.8467
ENSMUSG00000023031	Cela1	chymotrypsin-like elastase family, member 1 [Source:MGI Symbol;Acc:MGI:95314]	18.618	4.21861	1.36724e-11	6.20061e-10	yes	up	10.53	14.36	12.95	89.68	419.88	112.71	12.6133	207.423
ENSMUSG00000025931	Paqr8	progestin and adipoQ receptor family member VIII [Source:MGI Symbol;Acc:MGI:1921479]	7.563	2.91901	1.425e-11	6.40521e-10	yes	up	0.82	0.69	0.99	12.88	4.72	9.73	0.833333	9.11
ENSMUSG00000101304	Plet1os	placenta expressed transcript 1, opposite strand [Source:MGI Symbol;Acc:MGI:1916881]	450.514	8.81543	1.44988e-11	6.50263e-10	yes	up	0.08	0	0.02	6.27	0.88	12.34	0.0333333	6.49667
ENSMUSG00000023915	Tnfrsf21	tumor necrosis factor receptor superfamily, member 21 [Source:MGI Symbol;Acc:MGI:2151075]	4.562	2.1898	1.61532e-11	7.19644e-10	yes	up	7.08	3.24	6.16	39.73	41.28	28.8	5.49333	36.6033
ENSMUSG00000021573	Tppp	tubulin polymerization promoting protein [Source:MGI Symbol;Acc:MGI:1920198]	4.065	2.02317	1.64318e-11	7.27304e-10	yes	up	7.27	3.07	4.67	27.52	31.63	31.15	5.00333	30.1
ENSMUSG00000042082	Arsb	arylsulfatase B [Source:MGI Symbol;Acc:MGI:88075]	2.245	1.16672	1.80307e-11	7.87756e-10	yes	up	4.8	4.06	3.29	12.8	13.71	12.99	4.05	13.1667
ENSMUSG00000024215	Spdef	SAM pointed domain containing ets transcription factor [Source:MGI Symbol;Acc:MGI:1353422]	5.965	2.57656	1.85439e-11	8.06701e-10	yes	up	14.24	4.93	9.67	66.71	92.65	112.84	9.61333	90.7333
ENSMUSG00000026483	Fam129a	family with sequence similarity 129, member A [Source:MGI Symbol;Acc:MGI:2137237]	6.12	2.61352	2.07844e-11	8.92671e-10	yes	up	6.85	2.04	3.13	34.18	39.58	30.39	4.00667	34.7167
ENSMUSG00000040046	Tph1	tryptophan hydroxylase 1 [Source:MGI Symbol;Acc:MGI:98796]	4.595	2.20013	2.40428e-11	1.0261e-09	yes	up	3.48	5.57	2.65	26.04	23.93	33.35	3.9	27.7733
ENSMUSG00000029102	Hgfac	hepatocyte growth factor activator [Source:MGI Symbol;Acc:MGI:1859281]	6.296	2.65441	2.42757e-11	1.03386e-09	yes	up	21.51	6.94	10.43	58.81	136.3	139.72	12.96	111.61
ENSMUSG00000010080	Epn3	epsin 3 [Source:MGI Symbol;Acc:MGI:1919139]	5.559	2.47491	2.74213e-11	1.15568e-09	yes	up	2.25	1.5	0.82	8.07	18.99	11.83	1.52333	12.9633
ENSMUSG00000038236	Hoxa7	homeobox A7 [Source:MGI Symbol;Acc:MGI:96179]	8.173	3.0308	2.81273e-11	1.18298e-09	yes	up	1.94	1.3	1.35	13.54	34.97	12.5	1.53	20.3367
ENSMUSG00000074006	Omp	olfactory marker protein [Source:MGI Symbol;Acc:MGI:97436]	10.055	3.32979	3.0069e-11	1.25942e-09	yes	up	0.25	0.31	0.29	4.99	5.33	2.27	0.283333	4.19667
ENSMUSG00000081169	Gm12551	predicted gene 12551 [Source:MGI Symbol;Acc:MGI:3651664]	46.378	5.53537	3.10952e-11	1.29972e-09	yes	up	0.06	0.21	0.11	4.99	6.13	3.89	0.126667	5.00333
ENSMUSG00000048240	Gng7	guanine nucleotide binding protein (G protein), gamma 7 [Source:MGI Symbol;Acc:MGI:95787]	3.396	1.76388	3.33835e-11	1.38395e-09	yes	up	30.39	36.95	32.09	185.65	195.95	118.98	33.1433	166.86
ENSMUSG00000025002	Cyp2c55	cytochrome P450, family 2, subfamily c, polypeptide 55 [Source:MGI Symbol;Acc:MGI:1919332]	26.421	4.72364	3.36528e-11	1.38943e-09	yes	up	142.77	36.6	23.69	3710.94	620.26	2887.51	67.6867	2406.24
ENSMUSG00000002308	Cd320	CD320 antigen [Source:MGI Symbol;Acc:MGI:1860083]	3.46	1.79072	3.69926e-11	1.51192e-09	yes	up	4.23	7.73	5.91	31.38	43.31	24.21	5.95667	32.9667
ENSMUSG00000039781	Cep131	centrosomal protein 131 [Source:MGI Symbol;Acc:MGI:107440]	3.472	1.79592	3.84251e-11	1.56731e-09	yes	up	1.66	1.97	1.1	5.24	10.14	8	1.57667	7.79333
ENSMUSG00000038227	Hoxa9	homeobox A9 [Source:MGI Symbol;Acc:MGI:96180]	169.506	7.40519	3.86609e-11	1.57376e-09	yes	up	0.05	0.02	0	4.21	30.41	2.43	0.0233333	12.35
ENSMUSG00000024697	Gna14	guanine nucleotide binding protein, alpha 14 [Source:MGI Symbol;Acc:MGI:95769]	25.067	4.64772	3.9042e-11	1.58609e-09	yes	up	1.16	0.22	0.31	7.11	51.79	13.25	0.563333	24.05
ENSMUSG00000020363	Gfpt2	glutamine fructose-6-phosphate transaminase 2 [Source:MGI Symbol;Acc:MGI:1338883]	8.163	3.02913	3.93998e-11	1.59742e-09	yes	up	0.7	0.16	0.4	4.12	6.25	4.53	0.42	4.96667
ENSMUSG00000021556	Golm1	golgi membrane protein 1 [Source:MGI Symbol;Acc:MGI:1917329]	2.392	1.25849	4.53823e-11	1.82176e-09	yes	up	98.05	78.51	68.79	247.92	348	252.58	81.7833	282.833
ENSMUSG00000053846	Lipg	lipase, endothelial [Source:MGI Symbol;Acc:MGI:1341803]	5.214	2.38242	4.53661e-11	1.82176e-09	yes	up	1.32	1.63	1.04	11.47	13.1	5.94	1.33	10.17
ENSMUSG00000035547	Capn5	calpain 5 [Source:MGI Symbol;Acc:MGI:1100859]	3.789	1.92185	4.62476e-11	1.85283e-09	yes	up	12.87	5.46	7.1	53.85	72.62	48.2	8.47667	58.2233
ENSMUSG00000037936	Scarb1	scavenger receptor class B, member 1 [Source:MGI Symbol;Acc:MGI:893578]	2.655	1.4087	5.77536e-11	2.27336e-09	yes	up	6.44	4.43	4.52	17.98	23.85	17.51	5.13	19.78
ENSMUSG00000031891	Hsd11b2	hydroxysteroid 11-beta dehydrogenase 2 [Source:MGI Symbol;Acc:MGI:104720]	12.255	3.61526	6.35183e-11	2.4858e-09	yes	up	28.29	5.18	7.33	232.71	310.42	153.55	13.6	232.227
ENSMUSG00000033361	Prrg3	proline rich Gla (G-carboxyglutamic acid) 3 (transmembrane) [Source:MGI Symbol;Acc:MGI:2685214]	6.957	2.79855	6.88904e-11	2.67538e-09	yes	up	0.19	0.06	0.16	1.31	1.25	1.39	0.136667	1.31667
ENSMUSG00000034312	Iqsec1	IQ motif and Sec7 domain 1 [Source:MGI Symbol;Acc:MGI:1196356]	3.933	1.97574	7.84849e-11	3.04215e-09	yes	up	5.52	3.39	3.33	20.85	28.11	21.78	4.08	23.58
ENSMUSG00000062210	Tnfaip8	tumor necrosis factor, alpha-induced protein 8 [Source:MGI Symbol;Acc:MGI:2147191]	3.97	1.98913	8.03522e-11	3.09677e-09	yes	up	8.13	5.64	6.76	27.9	48.99	51.18	6.84333	42.69
ENSMUSG00000021749	Oit1	oncoprotein induced transcript 1 [Source:MGI Symbol;Acc:MGI:1201784]	5.201	2.3787	8.02684e-11	3.09677e-09	yes	up	100.23	155.09	91.31	527.13	1277.78	871.67	115.543	892.193
ENSMUSG00000062995	Ica1	islet cell autoantigen 1 [Source:MGI Symbol;Acc:MGI:96391]	3.331	1.73576	8.85349e-11	3.36731e-09	yes	up	5.14	4.49	4	15.1	27.17	24.77	4.54333	22.3467
ENSMUSG00000029851	Tcaf2	TRPM8 channel-associated factor 2 [Source:MGI Symbol;Acc:MGI:2385258]	3.206	1.68075	8.84009e-11	3.36731e-09	yes	up	1.31	1.7	1.62	6.43	8.46	5.88	1.54333	6.92333
ENSMUSG00000033849	B3galt2	UDP-Gal:betaGlcNAc beta 1,3-galactosyltransferase, polypeptide 2 [Source:MGI Symbol;Acc:MGI:1349461]	28.149	4.815	9.43736e-11	3.56929e-09	yes	up	0.18	0.02	0.03	1.05	3.71	4.17	0.0766667	2.97667
ENSMUSG00000020263	Appl2	adaptor protein, phosphotyrosine interaction, PH domain and leucine zipper containing 2 [Source:MGI Symbol;Acc:MGI:2384914]	3.008	1.58889	1.00129e-10	3.77288e-09	yes	up	17.48	13.78	15.95	55.48	92.13	65.96	15.7367	71.19
ENSMUSG00000042942	Greb1l	growth regulation by estrogen in breast cancer-like [Source:MGI Symbol;Acc:MGI:3576497]	10.849	3.43944	1.02751e-10	3.85734e-09	yes	up	0.07	0.07	0.04	0.74	1.6	1.42	0.06	1.25333
ENSMUSG00000016756	Cmah	cytidine monophospho-N-acetylneuraminic acid hydroxylase [Source:MGI Symbol;Acc:MGI:103227]	8.85	3.14567	1.11769e-10	4.17694e-09	yes	up	1.72	1.55	0.71	9.57	6.25	22.44	1.32667	12.7533
ENSMUSG00000032064	Dixdc1	DIX domain containing 1 [Source:MGI Symbol;Acc:MGI:2679721]	6.87	2.78033	1.21282e-10	4.49475e-09	yes	up	0.73	0.47	0.44	4.15	3.83	6.19	0.546667	4.72333
ENSMUSG00000027995	Tlr2	toll-like receptor 2 [Source:MGI Symbol;Acc:MGI:1346060]	10.156	3.34428	1.26038e-10	4.65398e-09	yes	up	2.58	1.43	0.93	30.14	9.25	29.99	1.64667	23.1267
ENSMUSG00000105300	Gm30613	predicted gene, 30613 [Source:MGI Symbol;Acc:MGI:5589772]	25.731	4.68545	1.3481e-10	4.95985e-09	yes	up	0.1	0.23	0.33	7.17	9.33	7.49	0.22	7.99667
ENSMUSG00000020376	Rnf130	ring finger protein 130 [Source:MGI Symbol;Acc:MGI:1891717]	2.606	1.38176	1.37659e-10	5.05549e-09	yes	up	26.45	15.61	17.41	71.55	81.3	69.67	19.8233	74.1733
ENSMUSG00000025150	Cbr2	carbonyl reductase 2 [Source:MGI Symbol;Acc:MGI:107200]	22.897	4.51707	1.39866e-10	5.10877e-09	yes	up	1.66	0.4	0.59	19.41	49.68	12.72	0.883333	27.27
ENSMUSG00000033805	Ephx4	epoxide hydrolase 4 [Source:MGI Symbol;Acc:MGI:2686228]	32.26	5.01168	1.9147e-10	6.91886e-09	yes	up	0.04	0.34	0	4.03	6.72	7.98	0.126667	6.24333
ENSMUSG00000078664	Sprr2a1	small proline-rich protein 2A1 [Source:MGI Symbol;Acc:MGI:1330350]	2.474	1.30704	2.01677e-10	7.26179e-09	yes	up	1254.02	825.71	932.35	3670.83	4011.3	2917	1004.03	3533.04
ENSMUSG00000019066	Rab3d	RAB3D, member RAS oncogene family [Source:MGI Symbol;Acc:MGI:97844]	3.925	1.97265	2.11382e-10	7.59777e-09	yes	up	14.32	7.91	10.22	39.69	81.19	68.97	10.8167	63.2833
ENSMUSG00000031441	Atp11a	ATPase, class VI, type 11A [Source:MGI Symbol;Acc:MGI:1354735]	6.239	2.64122	2.28209e-10	8.1671e-09	yes	up	3.25	2.86	2.29	30.44	11.13	24.15	2.8	21.9067
ENSMUSG00000034731	Dgkh	diacylglycerol kinase, eta [Source:MGI Symbol;Acc:MGI:2444188]	8.456	3.07997	2.69766e-10	9.56065e-09	yes	up	0.75	0.29	0.27	5.37	4.14	5.65	0.436667	5.05333
ENSMUSG00000047139	Cd24a	CD24a antigen [Source:MGI Symbol;Acc:MGI:88323]	3.605	1.84988	2.93186e-10	1.03545e-08	yes	up	85.58	52.74	72.15	284.18	320.71	492.89	70.1567	365.927
ENSMUSG00000035735	Dagla	diacylglycerol lipase, alpha [Source:MGI Symbol;Acc:MGI:2677061]	3.619	1.85577	3.11877e-10	1.09573e-08	yes	up	1.43	0.69	0.82	4.73	6	4.55	0.98	5.09333
ENSMUSG00000013766	Ly6g6e	lymphocyte antigen 6 complex, locus G6E [Source:MGI Symbol;Acc:MGI:1917524]	41.957	5.39083	3.25114e-10	1.13829e-08	yes	up	0.28	0.3	0.21	5.24	18.47	3.96	0.263333	9.22333
ENSMUSG00000068893	Sprr2a2	small proline-rich protein 2A2 [Source:MGI Symbol;Acc:MGI:3845026]	2.742	1.45544	3.54122e-10	1.23135e-08	yes	up	4243.91	2460.22	2888.05	12752.9	13753.1	10601.4	3197.39	12369.1
ENSMUSG00000024664	Fads3	fatty acid desaturase 3 [Source:MGI Symbol;Acc:MGI:1928740]	4.44	2.15044	3.71421e-10	1.28929e-08	yes	up	12.87	3.76	3.3	23.59	15.47	13.79	6.64333	17.6167
ENSMUSG00000009281	Rarres2	retinoic acid receptor responder (tazarotene induced) 2 [Source:MGI Symbol;Acc:MGI:1918910]	2.146	1.10134	3.81122e-10	1.31845e-08	yes	up	65.24	44.47	46.28	164.04	178.19	163.43	51.9967	168.553
ENSMUSG00000032718	Mansc1	MANSC domain containing 1 [Source:MGI Symbol;Acc:MGI:1914979]	3.698	1.88669	4.13622e-10	1.42118e-08	yes	up	8.97	7.01	5.64	26.64	55.63	34.42	7.20667	38.8967
ENSMUSG00000031647	Mfap3l	microfibrillar-associated protein 3-like [Source:MGI Symbol;Acc:MGI:1918556]	21.358	4.4167	4.35628e-10	1.49426e-08	yes	up	0.63	0.14	0.37	12.5	2.39	18.86	0.38	11.25
ENSMUSG00000054702	Ap1s3	adaptor-related protein complex AP-1, sigma 3 [Source:MGI Symbol;Acc:MGI:1891304]	3.346	1.74253	4.48424e-10	1.52781e-08	yes	up	2.21	1.86	1.96	8.25	13.79	8.73	2.01	10.2567
ENSMUSG00000054545	Ugt1a6a	UDP glucuronosyltransferase 1 family, polypeptide A6A [Source:MGI Symbol;Acc:MGI:2137698]	12.009	3.58608	4.51039e-10	1.53414e-08	yes	up	13.97	10.06	7.28	217.48	42.37	177.44	10.4367	145.763
ENSMUSG00000042499	Hoxd11	homeobox D11 [Source:MGI Symbol;Acc:MGI:96203]	263.639	8.04242	4.94764e-10	1.67164e-08	yes	up	0	0	0	2.34	1.33	1.2	0	1.62333
ENSMUSG00000081534	Slc48a1	solute carrier family 48 (heme transporter), member 1 [Source:MGI Symbol;Acc:MGI:1914989]	2.237	1.16131	5.00785e-10	1.68631e-08	yes	up	10.17	7.31	8.2	26.85	26.55	29.82	8.56	27.74
ENSMUSG00000024972	Lgals12	lectin, galactose binding, soluble 12 [Source:MGI Symbol;Acc:MGI:1929094]	4.147	2.05217	5.00533e-10	1.68631e-08	yes	up	1.91	1.41	1.41	5.78	12.56	10.24	1.57667	9.52667
ENSMUSG00000026656	Fcgr2b	Fc receptor, IgG, low affinity IIb [Source:MGI Symbol;Acc:MGI:95499]	3.103	1.6338	5.22175e-10	1.74679e-08	yes	up	7.58	4.43	6.53	25.87	25.11	27.28	6.18	26.0867
ENSMUSG00000038418	Egr1	early growth response 1 [Source:MGI Symbol;Acc:MGI:95295]	9.932	3.31205	5.31976e-10	1.77372e-08	yes	up	4.54	2.18	7.26	44.26	119.19	46.01	4.66	69.82
ENSMUSG00000026185	Igfbp5	insulin-like growth factor binding protein 5 [Source:MGI Symbol;Acc:MGI:96440]	5.049	2.33588	5.64894e-10	1.87423e-08	yes	up	9.91	3.09	5.75	50.13	44.57	38.6	6.25	44.4333
ENSMUSG00000039323	Igfbp2	insulin-like growth factor binding protein 2 [Source:MGI Symbol;Acc:MGI:96437]	79.046	6.30462	6.01513e-10	1.98921e-08	yes	up	0.26	0.08	0	4.82	26.7	3.63	0.113333	11.7167
ENSMUSG00000031257	Nox1	NADPH oxidase 1 [Source:MGI Symbol;Acc:MGI:2450016]	21.019	4.39364	6.23906e-10	2.05322e-08	yes	up	0.21	0.75	0.47	7.44	34.2	5.82	0.476667	15.82
ENSMUSG00000007950	Abhd8	abhydrolase domain containing 8 [Source:MGI Symbol;Acc:MGI:1918946]	3.147	1.65393	7.03687e-10	2.29712e-08	yes	up	4.52	2.96	4.56	18.14	16.16	20.16	4.01333	18.1533
ENSMUSG00000022860	Chodl	chondrolectin [Source:MGI Symbol;Acc:MGI:2179069]	5.181	2.37321	7.67077e-10	2.47615e-08	yes	up	0.51	0.44	0.33	3.45	2.42	3.33	0.426667	3.06667
ENSMUSG00000025964	Adam23	a disintegrin and metallopeptidase domain 23 [Source:MGI Symbol;Acc:MGI:1345162]	6.175	2.62644	8.21405e-10	2.63474e-08	yes	up	1.49	0.63	1.24	7.57	12.35	5.21	1.12	8.37667
ENSMUSG00000098754	Prn	prion protein readthrough transcript [Source:MGI Symbol;Acc:MGI:97767]	417.06	8.70411	9.51103e-10	3.03157e-08	yes	up	0	0	0	3.38	0.64	3.46	0	2.49333
ENSMUSG00000054619	Mettl7a1	methyltransferase like 7A1 [Source:MGI Symbol;Acc:MGI:1916523]	4.394	2.13556	9.95764e-10	3.16397e-08	yes	up	44.41	21.78	25.98	244.27	152.97	130.91	30.7233	176.05
ENSMUSG00000024548	Setbp1	SET binding protein 1 [Source:MGI Symbol;Acc:MGI:1933199]	4.532	2.18001	1.01055e-09	3.20091e-08	yes	up	0.82	0.29	0.44	2.88	3.42	3.76	0.516667	3.35333
ENSMUSG00000050010	Shisa3	shisa family member 3 [Source:MGI Symbol;Acc:MGI:3041225]	7.856	2.97385	1.10627e-09	3.49318e-08	yes	up	0.14	0.07	0.23	1.51	1.69	1.85	0.146667	1.68333
ENSMUSG00000056293	Gsdmc2	gasdermin C2 [Source:MGI Symbol;Acc:MGI:2146102]	8.677	3.11722	1.15365e-09	3.63149e-08	yes	up	21.7	6.84	18.85	314.99	118.06	149.43	15.7967	194.16
ENSMUSG00000003865	Gys1	glycogen synthase 1, muscle [Source:MGI Symbol;Acc:MGI:101805]	2.155	1.10753	1.18335e-09	3.7077e-08	yes	up	4.93	3.79	3.15	11.39	13.32	12.13	3.95667	12.28
ENSMUSG00000028698	Pik3r3	phosphoinositide-3-kinase regulatory subunit 3 [Source:MGI Symbol;Acc:MGI:109277]	3.527	1.81831	1.25e-09	3.90446e-08	yes	up	3.15	1.68	1.32	9.33	15.39	7.33	2.05	10.6833
ENSMUSG00000056481	Cd248	CD248 antigen, endosialin [Source:MGI Symbol;Acc:MGI:1917695]	7.159	2.83978	1.25397e-09	3.90484e-08	yes	up	1.69	0.54	1.46	9.74	19.74	9.19	1.23	12.89
ENSMUSG00000022505	Emp2	epithelial membrane protein 2 [Source:MGI Symbol;Acc:MGI:1098726]	5.564	2.47602	1.37085e-09	4.23625e-08	yes	up	5.1	1.54	2.37	17.27	29.46	24.95	3.00333	23.8933
ENSMUSG00000067889	Sptbn2	spectrin beta, non-erythrocytic 2 [Source:MGI Symbol;Acc:MGI:1313261]	8.308	3.05443	1.38014e-09	4.25848e-08	yes	up	0.56	0.08	0.29	2.73	2.49	2.75	0.31	2.65667
ENSMUSG00000045573	Penk	preproenkephalin [Source:MGI Symbol;Acc:MGI:104629]	3.646	1.86644	1.52057e-09	4.65635e-08	yes	up	4.96	2.53	3.13	21.11	15.86	18.65	3.54	18.54
ENSMUSG00000073608	Gal3st2c	galactose-3-O-sulfotransferase 2C [Source:MGI Symbol;Acc:MGI:3646771]	154.453	7.27103	1.53838e-09	4.70376e-08	yes	up	1.96	1.11	0.46	73.78	7.71	4.91	1.17667	28.8
ENSMUSG00000026697	Myoc	myocilin [Source:MGI Symbol;Acc:MGI:1202864]	20.758	4.37561	1.57089e-09	4.79594e-08	yes	up	0.07	0	0.14	2.34	1.76	2.19	0.07	2.09667
ENSMUSG00000041012	Cmtm8	CKLF-like MARVEL transmembrane domain containing 8 [Source:MGI Symbol;Acc:MGI:2447167]	14.008	3.80821	1.58516e-09	4.82497e-08	yes	up	1.21	0.86	0.31	21.68	21.12	5.57	0.793333	16.1233
ENSMUSG00000028557	Rnf11	ring finger protein 11 [Source:MGI Symbol;Acc:MGI:1352759]	2.062	1.04389	1.64221e-09	4.9688e-08	yes	up	15.92	13.58	13.51	43.34	38.57	46.53	14.3367	42.8133
ENSMUSG00000039680	Mrps6	mitochondrial ribosomal protein S6 [Source:MGI Symbol;Acc:MGI:2153111]	2.197	1.13537	1.69533e-09	5.12187e-08	yes	up	36.7	28.06	25.47	94.43	108.93	85.26	30.0767	96.2067
ENSMUSG00000034055	Phka1	phosphorylase kinase alpha 1 [Source:MGI Symbol;Acc:MGI:97576]	2.552	1.35146	1.7218e-09	5.18637e-08	yes	up	1.05	0.82	0.65	3.18	3.26	3.11	0.84	3.18333
ENSMUSG00000041351	Rap1gap	Rap1 GTPase-activating protein [Source:MGI Symbol;Acc:MGI:109338]	5.301	2.40619	1.8078e-09	5.42125e-08	yes	up	16.67	5.18	7.99	55.75	55.49	83.76	9.94667	65
ENSMUSG00000030866	Ern2	endoplasmic reticulum (ER) to nucleus signalling 2 [Source:MGI Symbol;Acc:MGI:1349436]	5.81	2.53842	1.88986e-09	5.65063e-08	yes	up	6.6	2.13	2.97	19.99	40.35	37.07	3.9	32.47
ENSMUSG00000039683	Sdk1	sidekick cell adhesion molecule 1 [Source:MGI Symbol;Acc:MGI:2444413]	5.477	2.45329	1.94464e-09	5.80584e-08	yes	up	1.2	0.15	0.22	5.78	3.16	2.1	0.523333	3.68
ENSMUSG00000028555	Ttc39a	tetratricopeptide repeat domain 39A [Source:MGI Symbol;Acc:MGI:2444350]	5.452	2.44666	1.9824e-09	5.90987e-08	yes	up	10.99	4.04	6.77	32.01	78.04	60.71	7.26667	56.92
ENSMUSG00000025213	Kazald1	Kazal-type serine peptidase inhibitor domain 1 [Source:MGI Symbol;Acc:MGI:2147606]	4.058	2.02075	2.03552e-09	6.05046e-08	yes	up	0.98	0.87	0.85	5.44	5.37	4.99	0.9	5.26667
ENSMUSG00000020581	Agr2	anterior gradient 2 [Source:MGI Symbol;Acc:MGI:1344405]	4.065	2.02339	2.07568e-09	6.15178e-08	yes	up	510.79	275.57	407.97	1586.89	2165.48	3312.84	398.11	2355.07
ENSMUSG00000023827	Agpat4	1-acylglycerol-3-phosphate O-acyltransferase 4 (lysophosphatidic acid acyltransferase, delta) [Source:MGI Symbol;Acc:MGI:1915512]	3.861	1.94909	2.10091e-09	6.20841e-08	yes	up	15.78	6.24	8.16	52.65	60.99	47.23	10.06	53.6233
ENSMUSG00000039774	Galnt12	polypeptide N-acetylgalactosaminyltransferase 12 [Source:MGI Symbol;Acc:MGI:2444664]	3.809	1.92941	2.18161e-09	6.40951e-08	yes	up	22.79	10.86	14.38	88.33	64.42	106.23	16.01	86.3267
ENSMUSG00000039943	Plcb4	phospholipase C, beta 4 [Source:MGI Symbol;Acc:MGI:107464]	5.545	2.47121	2.24101e-09	6.56498e-08	yes	up	3.26	1.03	1.77	12.06	12.19	17.97	2.02	14.0733
ENSMUSG00000022440	C1qtnf6	C1q and tumor necrosis factor related protein 6 [Source:MGI Symbol;Acc:MGI:1919959]	8.195	3.03483	2.26445e-09	6.62407e-08	yes	up	2.46	1.07	0.9	8.72	30.03	14.23	1.47667	17.66
ENSMUSG00000020303	Stc2	stanniocalcin 2 [Source:MGI Symbol;Acc:MGI:1316731]	4.074	2.02659	2.28363e-09	6.67058e-08	yes	up	1.74	1.04	1.24	5.09	9.08	10.78	1.34	8.31667
ENSMUSG00000039865	Slc44a3	solute carrier family 44, member 3 [Source:MGI Symbol;Acc:MGI:2384860]	2.048	1.03435	2.35502e-09	6.86919e-08	yes	up	20.89	17.84	16.69	51.2	67.91	50.42	18.4733	56.51
ENSMUSG00000043461	Sptssb	serine palmitoyltransferase, small subunit B [Source:MGI Symbol;Acc:MGI:1913433]	123.462	6.94792	2.362e-09	6.87966e-08	yes	up	1.82	0.54	0.62	262.62	9.95	238.74	0.993333	170.437
ENSMUSG00000046519	Golph3l	golgi phosphoprotein 3-like [Source:MGI Symbol;Acc:MGI:1917129]	2.628	1.39405	2.3729e-09	6.90148e-08	yes	up	57.53	31.67	37.72	139.12	171.45	169.99	42.3067	160.187
ENSMUSG00000021803	Cdhr1	cadherin-related family member 1 [Source:MGI Symbol;Acc:MGI:2157782]	16.874	4.07671	2.39143e-09	6.94544e-08	yes	up	0.15	0	0.06	1.45	2.12	1.54	0.07	1.70333
ENSMUSG00000003500	Impdh1	inosine monophosphate dehydrogenase 1 [Source:MGI Symbol;Acc:MGI:96567]	3.197	1.67688	2.39504e-09	6.94595e-08	yes	up	6.04	3.44	3.41	16.94	18.49	21.75	4.29667	19.06
ENSMUSG00000043366	Olfr78	olfactory receptor 78 [Source:MGI Symbol;Acc:MGI:2157548]	6.882	2.7829	2.5758e-09	7.41712e-08	yes	up	0.24	0.14	0.1	1.95	1.51	1.72	0.16	1.72667
ENSMUSG00000047904	Sstr2	somatostatin receptor 2 [Source:MGI Symbol;Acc:MGI:98328]	14.437	3.85172	2.64197e-09	7.58613e-08	yes	up	0.16	0.19	0.08	1.4	2.93	2.02	0.143333	2.11667
ENSMUSG00000074004	B3gnt6	UDP-GlcNAc:betaGal beta-1,3-N-acetylglucosaminyltransferase 6 (core 3 synthase) [Source:MGI Symbol;Acc:MGI:3039603]	12.78	3.67583	2.74413e-09	7.84613e-08	yes	up	2.13	17.02	0.66	31.2	10.09	39.62	6.60333	26.97
ENSMUSG00000030630	Fah	fumarylacetoacetate hydrolase [Source:MGI Symbol;Acc:MGI:95482]	4.697	2.23176	2.89195e-09	8.22237e-08	yes	up	1.82	1.69	1.47	12.85	7.07	13.81	1.66	11.2433
ENSMUSG00000075602	Ly6a	lymphocyte antigen 6 complex, locus A [Source:MGI Symbol;Acc:MGI:107527]	3.203	1.67934	2.91032e-09	8.26304e-08	yes	up	45.78	40.05	31.16	137.71	260.13	155.18	38.9967	184.34
ENSMUSG00000031775	Pllp	plasma membrane proteolipid [Source:MGI Symbol;Acc:MGI:1915051]	2.972	1.57125	3.03855e-09	8.591e-08	yes	up	26.53	14.03	15.76	74.98	99.29	81.46	18.7733	85.2433
ENSMUSG00000032606	Nicn1	nicolin 1 [Source:MGI Symbol;Acc:MGI:1913507]	3.072	1.61931	3.16873e-09	8.93414e-08	yes	up	9.34	2.77	2.9	11.93	20.77	13.02	5.00333	15.24
ENSMUSG00000040669	Phc1	polyhomeotic 1 [Source:MGI Symbol;Acc:MGI:103248]	2.448	1.29187	3.17564e-09	8.94119e-08	yes	up	2.68	1.83	2.86	7.57	7	9.03	2.45667	7.86667
ENSMUSG00000064080	Fbln2	fibulin 2 [Source:MGI Symbol;Acc:MGI:95488]	4.759	2.25074	3.29629e-09	9.26801e-08	yes	up	6.23	2.46	3.07	29	34.14	25.1	3.92	29.4133
ENSMUSG00000031824	6430548M08Rik	RIKEN cDNA 6430548M08 gene [Source:MGI Symbol;Acc:MGI:2443793]	3.347	1.74291	3.59025e-09	1.00527e-07	yes	up	5.09	2.03	3.35	13.8	20.8	14.34	3.49	16.3133
ENSMUSG00000033576	Apol6	apolipoprotein L 6 [Source:MGI Symbol;Acc:MGI:1919189]	7.363	2.88034	4.20075e-09	1.16654e-07	yes	up	0.65	0.28	0.86	8	4.99	13.96	0.596667	8.98333
ENSMUSG00000027257	Pacsin3	protein kinase C and casein kinase substrate in neurons 3 [Source:MGI Symbol;Acc:MGI:1891410]	4.045	2.01606	4.79265e-09	1.31293e-07	yes	up	1.45	1.07	0.67	8.87	8.13	5.39	1.06333	7.46333
ENSMUSG00000022261	Sdc2	syndecan 2 [Source:MGI Symbol;Acc:MGI:1349165]	2.781	1.47574	4.8102e-09	1.31455e-07	yes	up	8.22	4.43	4.8	20.03	26.51	23.32	5.81667	23.2867
ENSMUSG00000001576	Ergic1	endoplasmic reticulum-golgi intermediate compartment (ERGIC) 1 [Source:MGI Symbol;Acc:MGI:1914708]	2.127	1.0885	4.86528e-09	1.32744e-07	yes	up	29.66	25.17	23.16	65.01	86.74	88.95	25.9967	80.2333
ENSMUSG00000032725	Folr2	folate receptor 2 (fetal) [Source:MGI Symbol;Acc:MGI:95569]	18.425	4.20359	4.90774e-09	1.33543e-07	yes	up	0.99	0	1.65	11.99	19.5	10.45	0.88	13.98
ENSMUSG00000029373	Pf4	platelet factor 4 [Source:MGI Symbol;Acc:MGI:1888711]	5.181	2.37327	4.91783e-09	1.33638e-07	yes	up	7.74	2.6	7	44.56	49.09	37.58	5.78	43.7433
ENSMUSG00000042766	Trim46	tripartite motif-containing 46 [Source:MGI Symbol;Acc:MGI:2673000]	12.231	3.61251	4.96178e-09	1.34293e-07	yes	up	0.8	0.26	0.83	4.36	20.64	6.55	0.63	10.5167
ENSMUSG00000027006	Dnajc10	DnaJ heat shock protein family (Hsp40) member C10 [Source:MGI Symbol;Acc:MGI:1914111]	2.366	1.24253	4.98214e-09	1.34664e-07	yes	up	12.98	9.54	10.84	30.83	37.17	44.87	11.12	37.6233
ENSMUSG00000026655	Fam107b	family with sequence similarity 107, member B [Source:MGI Symbol;Acc:MGI:1913790]	2.772	1.47072	5.19007e-09	1.39725e-07	yes	up	29.72	33.48	18.23	65.59	60.98	89.53	27.1433	72.0333
ENSMUSG00000008035	Mid1ip1	Mid1 interacting protein 1 (gastrulation specific G12-like (zebrafish)) [Source:MGI Symbol;Acc:MGI:1915291]	2.28	1.18876	5.18756e-09	1.39725e-07	yes	up	34.43	20.77	22.36	85.6	72.36	85.03	25.8533	80.9967
ENSMUSG00000032902	Slc16a1	solute carrier family 16 (monocarboxylic acid transporters), member 1 [Source:MGI Symbol;Acc:MGI:106013]	3.411	1.77004	5.28148e-09	1.41998e-07	yes	up	21.6	23.53	16.71	137.76	91.77	75.1	20.6133	101.543
ENSMUSG00000027996	Sfrp2	secreted frizzled-related protein 2 [Source:MGI Symbol;Acc:MGI:108078]	406.014	8.66538	5.82078e-09	1.55466e-07	yes	up	0	0	0	2.06	6.71	0.94	0	3.23667
ENSMUSG00000031790	Mmp15	matrix metallopeptidase 15 [Source:MGI Symbol;Acc:MGI:109320]	3.533	1.82097	5.8758e-09	1.56523e-07	yes	up	15.2	6.17	10.77	52.03	55.69	51.09	10.7133	52.9367
ENSMUSG00000093867	Gsdmcl2	gasdermin C-like 2 [Source:MGI Symbol;Acc:MGI:1925409]	13.909	3.79797	6.17156e-09	1.63329e-07	yes	up	3.73	0.46	2.44	50.58	64.26	18.07	2.21	44.3033
ENSMUSG00000027499	Pkia	protein kinase inhibitor, alpha [Source:MGI Symbol;Acc:MGI:104747]	3.791	1.92263	6.37309e-09	1.67786e-07	yes	up	0.92	0.48	0.44	4.16	3.84	2.99	0.613333	3.66333
ENSMUSG00000033720	Sfxn5	sideroflexin 5 [Source:MGI Symbol;Acc:MGI:2137681]	9.846	3.29958	6.42253e-09	1.68868e-07	yes	up	0.49	0.3	0.25	1.93	10.03	2.7	0.346667	4.88667
ENSMUSG00000049971	Glt1d1	glycosyltransferase 1 domain containing 1 [Source:MGI Symbol;Acc:MGI:2442755]	8.852	3.14607	7.14699e-09	1.86947e-07	yes	up	0.83	0.14	0.42	3.6	8.37	5.82	0.463333	5.93
ENSMUSG00000027953	Slc50a1	solute carrier family 50 (sugar transporter), member 1 [Source:MGI Symbol;Acc:MGI:107417]	2.946	1.55883	7.84038e-09	2.02989e-07	yes	up	16.64	20.32	14.93	51.58	86.29	83.93	17.2967	73.9333
ENSMUSG00000023963	Cyp39a1	cytochrome P450, family 39, subfamily a, polypeptide 1 [Source:MGI Symbol;Acc:MGI:1927096]	2.386	1.25472	7.99915e-09	2.06529e-07	yes	up	4.01	2.98	3.01	11.8	11.28	10.17	3.33333	11.0833
ENSMUSG00000045930	Clec14a	C-type lectin domain family 14, member a [Source:MGI Symbol;Acc:MGI:1914114]	3.318	1.73012	8.26941e-09	2.12199e-07	yes	up	1.85	0.84	0.99	5.36	6.18	5.97	1.22667	5.83667
ENSMUSG00000031626	Sorbs2	sorbin and SH3 domain containing 2 [Source:MGI Symbol;Acc:MGI:1924574]	4.117	2.04169	8.30494e-09	2.12573e-07	yes	up	5.04	1.91	2.4	16.61	21.42	17.54	3.11667	18.5233
ENSMUSG00000023034	Nr4a1	nuclear receptor subfamily 4, group A, member 1 [Source:MGI Symbol;Acc:MGI:1352454]	10.964	3.45476	8.38673e-09	2.14396e-07	yes	up	0.98	0.72	1.45	6.46	36.33	11.61	1.05	18.1333
ENSMUSG00000057098	Ebf1	early B cell factor 1 [Source:MGI Symbol;Acc:MGI:95275]	3.613	1.85307	8.84198e-09	2.25749e-07	yes	up	0.63	0.29	0.46	31.33	4.44	2.4	0.46	12.7233
ENSMUSG00000037049	Smpd1	sphingomyelin phosphodiesterase 1, acid lysosomal [Source:MGI Symbol;Acc:MGI:98325]	2.207	1.14212	8.87838e-09	2.26312e-07	yes	up	8.47	5.81	5.68	21.11	20.58	22.23	6.65333	21.3067
ENSMUSG00000028392	Bspry	B-box and SPRY domain containing [Source:MGI Symbol;Acc:MGI:2177191]	2.461	1.29942	8.89752e-09	2.26312e-07	yes	up	49.18	30.57	33.36	109.27	161.33	122.84	37.7033	131.147
ENSMUSG00000025212	Sfxn3	sideroflexin 3 [Source:MGI Symbol;Acc:MGI:2137679]	3.783	1.91944	9.3105e-09	2.35634e-07	yes	up	4.75	2.59	5.02	13.59	27.38	15.09	4.12	18.6867
ENSMUSG00000017724	Etv4	ets variant 4 [Source:MGI Symbol;Acc:MGI:99423]	34.676	5.11586	9.59798e-09	2.42304e-07	yes	up	0.06	0.3	0.29	2.65	22.77	3.75	0.216667	9.72333
ENSMUSG00000027397	Slc20a1	solute carrier family 20, member 1 [Source:MGI Symbol;Acc:MGI:108392]	8.365	3.0644	1.08872e-08	2.73828e-07	yes	up	10	3.65	4.53	83.03	107	24.21	6.06	71.4133
ENSMUSG00000020865	Abcc3	ATP-binding cassette, sub-family C (CFTR/MRP), member 3 [Source:MGI Symbol;Acc:MGI:1923658]	2.914	1.54278	1.09328e-08	2.74634e-07	yes	up	28.09	30.19	19.4	118.63	85.84	123.37	25.8933	109.28
ENSMUSG00000044337	Ackr3	atypical chemokine receptor 3 [Source:MGI Symbol;Acc:MGI:109562]	3.521	1.81584	1.14494e-08	2.86547e-07	yes	up	3.12	1.56	1.92	10.33	14.9	8.8	2.2	11.3433
ENSMUSG00000024535	Snx24	sorting nexing 24 [Source:MGI Symbol;Acc:MGI:1916476]	2.817	1.49431	1.16323e-08	2.9005e-07	yes	up	3.69	2.95	2.6	17.55	12.82	10.88	3.08	13.75
ENSMUSG00000118295	AC154652.2	cytochrome b, mitochondrial (mt-Cytb) pseudogene	4.281	2.0979	1.16284e-08	2.9005e-07	yes	up	0.78	0.52	0.52	2.75	3.17	4.59	0.606667	3.50333
ENSMUSG00000060519	Tor3a	torsin family 3, member A [Source:MGI Symbol;Acc:MGI:1353652]	2.308	1.20654	1.2098e-08	3.01291e-07	yes	up	6.91	4.93	6.36	14.16	21.42	21.68	6.06667	19.0867
ENSMUSG00000069769	Msi2	musashi RNA-binding protein 2 [Source:MGI Symbol;Acc:MGI:1923876]	2.201	1.13823	1.22264e-08	3.03742e-07	yes	up	7.9	5.2	5.27	18.64	20.24	17.03	6.12333	18.6367
ENSMUSG00000029185	Fam114a1	family with sequence similarity 114, member A1 [Source:MGI Symbol;Acc:MGI:1915553]	2.115	1.08069	1.22436e-08	3.03798e-07	yes	up	14.54	12.72	13.8	35.69	42.23	46.04	13.6867	41.32
ENSMUSG00000030688	Stard10	START domain containing 10 [Source:MGI Symbol;Acc:MGI:1860093]	2.11	1.07726	1.34407e-08	3.32686e-07	yes	up	185.64	150.36	146.54	386.74	553.31	539.94	160.847	493.33
ENSMUSG00000025969	Nrp2	neuropilin 2 [Source:MGI Symbol;Acc:MGI:1100492]	4.419	2.14383	1.39672e-08	3.44877e-07	yes	up	7.98	2.73	3.38	23.64	36.08	28.44	4.69667	29.3867
ENSMUSG00000000318	Clec10a	C-type lectin domain family 10, member A [Source:MGI Symbol;Acc:MGI:96975]	3.795	1.92426	1.46439e-08	3.59396e-07	yes	up	1.44	1.61	1	5.77	5.2	6.42	1.35	5.79667
ENSMUSG00000046027	Stard5	StAR-related lipid transfer (START) domain containing 5 [Source:MGI Symbol;Acc:MGI:2156765]	6.14	2.61826	1.47859e-08	3.61955e-07	yes	up	7.41	3.39	3.91	66.52	23.07	36.71	4.90333	42.1
ENSMUSG00000058454	Dhcr7	7-dehydrocholesterol reductase [Source:MGI Symbol;Acc:MGI:1298378]	2.161	1.11185	1.62661e-08	3.94434e-07	yes	up	23.11	17.36	16.45	64.47	74.46	51.51	18.9733	63.48
ENSMUSG00000041650	Pcca	propionyl-Coenzyme A carboxylase, alpha polypeptide [Source:MGI Symbol;Acc:MGI:97499]	2.473	1.30628	1.63103e-08	3.95034e-07	yes	up	10.14	11.76	10.58	42.6	39.31	30.3	10.8267	37.4033
ENSMUSG00000026435	Slc45a3	solute carrier family 45, member 3 [Source:MGI Symbol;Acc:MGI:1922082]	10.641	3.41159	1.63557e-08	3.95659e-07	yes	up	1.29	0.44	0.52	5.88	16.34	5.66	0.75	9.29333
ENSMUSG00000056737	Capg	capping protein (actin filament), gelsolin-like [Source:MGI Symbol;Acc:MGI:1098259]	3.359	1.74817	1.72982e-08	4.1796e-07	yes	up	17.58	10.68	11.49	75.46	63.39	40.63	13.25	59.8267
ENSMUSG00000027661	Slc2a10	solute carrier family 2 (facilitated glucose transporter), member 10 [Source:MGI Symbol;Acc:MGI:2156687]	3.818	1.93287	1.78724e-08	4.30809e-07	yes	up	1.25	0.98	1.01	3.8	5.58	6.8	1.08	5.39333
ENSMUSG00000079470	Utp14b	UTP14B small subunit processome component [Source:MGI Symbol;Acc:MGI:2445092]	4.48	2.16334	1.84025e-08	4.43058e-07	yes	up	1.17	0.59	1.54	8.54	6.61	6.32	1.1	7.15667
ENSMUSG00000023046	Igfbp6	insulin-like growth factor binding protein 6 [Source:MGI Symbol;Acc:MGI:96441]	6.806	2.76683	1.88161e-08	4.5248e-07	yes	up	4.86	1.09	2.48	18.52	38.13	25.97	2.81	27.54
ENSMUSG00000067006	Serpinb5	serine (or cysteine) peptidase inhibitor, clade B, member 5 [Source:MGI Symbol;Acc:MGI:109579]	8.686	3.11862	2.27766e-08	5.42103e-07	yes	up	4.78	0.58	3.2	23.92	34.63	26.78	2.85333	28.4433
ENSMUSG00000070000	Fcho1	FCH domain only 1 [Source:MGI Symbol;Acc:MGI:1921265]	2.735	1.45143	2.27837e-08	5.42103e-07	yes	up	2.52	1.47	2.15	7.79	6.61	6.25	2.04667	6.88333
ENSMUSG00000015189	Casd1	CAS1 domain containing 1 [Source:MGI Symbol;Acc:MGI:2384865]	3.54	1.8236	2.28282e-08	5.42524e-07	yes	up	7.33	4.03	3.78	16.08	36.82	21	5.04667	24.6333
ENSMUSG00000035284	Vps13c	vacuolar protein sorting 13C [Source:MGI Symbol;Acc:MGI:2444207]	3.704	1.88925	2.28727e-08	5.42947e-07	yes	up	3.71	2.18	2.7	9.97	20.71	11.43	2.86333	14.0367
ENSMUSG00000054200	Ffar4	free fatty acid receptor 4 [Source:MGI Symbol;Acc:MGI:2147577]	5.189	2.37557	2.30294e-08	5.45388e-07	yes	up	8.27	3.73	2.76	22.09	44.29	42.88	4.92	36.42
ENSMUSG00000024190	Dusp1	dual specificity phosphatase 1 [Source:MGI Symbol;Acc:MGI:105120]	4.339	2.11724	2.38964e-08	5.64602e-07	yes	up	11.52	6.8	10.73	48.81	98.25	39.23	9.68333	62.0967
ENSMUSG00000017723	Wfdc2	WAP four-disulfide core domain 2 [Source:MGI Symbol;Acc:MGI:1914951]	212.481	7.73119	2.47096e-08	5.82456e-07	yes	up	0.56	0.52	0.11	10.48	326.63	44.21	0.396667	127.107
ENSMUSG00000034401	Spata6	spermatogenesis associated 6 [Source:MGI Symbol;Acc:MGI:1915196]	3.703	1.88887	2.52188e-08	5.93769e-07	yes	up	2.2	0.86	1.38	8.06	14.44	8.56	1.48	10.3533
ENSMUSG00000001288	Rarg	retinoic acid receptor, gamma [Source:MGI Symbol;Acc:MGI:97858]	3.603	1.84939	2.55744e-08	6.01444e-07	yes	up	4.98	1.65	1.97	11.36	14.64	12.94	2.86667	12.98
ENSMUSG00000060166	Zdhhc8	zinc finger, DHHC domain containing 8 [Source:MGI Symbol;Acc:MGI:1338012]	2.319	1.21378	2.59492e-08	6.09551e-07	yes	up	1.78	1.78	0.99	5.05	6.1	6.01	1.51667	5.72
ENSMUSG00000003955	Fam162a	family with sequence similarity 162, member A [Source:MGI Symbol;Acc:MGI:1917436]	7.536	2.91375	2.60048e-08	6.1015e-07	yes	up	51.59	58.11	48.5	813.61	185.97	525.85	52.7333	508.477
ENSMUSG00000024011	Pi16	peptidase inhibitor 16 [Source:MGI Symbol;Acc:MGI:1921366]	13.466	3.75128	2.69612e-08	6.28259e-07	yes	up	0.26	0.31	0.3	1.5	8.17	1.81	0.29	3.82667
ENSMUSG00000023805	Synj2	synaptojanin 2 [Source:MGI Symbol;Acc:MGI:1201671]	3.743	1.90438	2.69626e-08	6.28259e-07	yes	up	3.29	1.75	2.08	11.49	17.86	13.64	2.37333	14.33
ENSMUSG00000022844	Pdia5	protein disulfide isomerase associated 5 [Source:MGI Symbol;Acc:MGI:1919849]	2.913	1.54226	2.70763e-08	6.29463e-07	yes	up	19.83	15.18	9.78	47.49	75.51	64.93	14.93	62.6433
ENSMUSG00000052819	Best2	bestrophin 2 [Source:MGI Symbol;Acc:MGI:2387588]	3151.62	11.6219	2.7148e-08	6.30406e-07	yes	up	0	0	0	10.4	56.88	3.1	0	23.46
ENSMUSG00000054099	Slc25a40	solute carrier family 25, member 40 [Source:MGI Symbol;Acc:MGI:2442486]	3.65	1.86775	2.73987e-08	6.355e-07	yes	up	2.15	1.13	1.03	7.87	6.05	8.16	1.43667	7.36
ENSMUSG00000033083	Tbc1d4	TBC1 domain family, member 4 [Source:MGI Symbol;Acc:MGI:2429660]	3.069	1.61774	2.74729e-08	6.36491e-07	yes	up	2.26	1.67	1.76	6.28	6.59	10.23	1.89667	7.7
ENSMUSG00000029007	Agtrap	angiotensin II, type I receptor-associated protein [Source:MGI Symbol;Acc:MGI:1339977]	2.007	1.00524	2.81338e-08	6.50026e-07	yes	up	5.66	4.88	3.91	12.79	15.96	13.45	4.81667	14.0667
ENSMUSG00000028699	Tspan1	tetraspanin 1 [Source:MGI Symbol;Acc:MGI:1914055]	10.41	3.37996	2.85624e-08	6.57974e-07	yes	up	141.05	15.31	32.72	877.91	1002.33	889.15	63.0267	923.13
ENSMUSG00000019997	Ccn2	cellular communication network factor 1 [Source:MGI Symbol;Acc:MGI:95537]	7.054	2.81837	3.00167e-08	6.89376e-07	yes	up	6.15	2.7	2.87	27.2	74.12	19.68	3.90667	40.3333
ENSMUSG00000022018	Rgcc	regulator of cell cycle [Source:MGI Symbol;Acc:MGI:1913464]	2.577	1.36572	3.2969e-08	7.49268e-07	yes	up	9.97	6.66	9.91	32.43	33.12	34.4	8.84667	33.3167
ENSMUSG00000107728	Gm38910	predicted gene, 38910 [Source:MGI Symbol;Acc:MGI:5621795]	3.959	1.98497	3.32739e-08	7.55352e-07	yes	up	2.23	1.4	1.4	6.13	14.1	8.88	1.67667	9.70333
ENSMUSG00000061353	Cxcl12	chemokine (C-X-C motif) ligand 12 [Source:MGI Symbol;Acc:MGI:103556]	3.124	1.64333	3.42569e-08	7.73336e-07	yes	up	29.4	12.18	15.52	75.94	87.46	82.48	19.0333	81.96
ENSMUSG00000036805	Noxa1	NADPH oxidase activator 1 [Source:MGI Symbol;Acc:MGI:2449980]	2.15	1.10449	4.07321e-08	9.05526e-07	yes	up	14.22	12.65	8.94	43.06	45.51	46.45	11.9367	45.0067
ENSMUSG00000063730	Hsd3b2	hydroxy-delta-5-steroid dehydrogenase, 3 beta- and steroid delta-isomerase 2 [Source:MGI Symbol;Acc:MGI:96234]	11.386	3.50919	4.11256e-08	9.13073e-07	yes	up	3.54	1.26	1.07	40.04	6.34	29.39	1.95667	25.2567
ENSMUSG00000000253	Gmpr	guanosine monophosphate reductase [Source:MGI Symbol;Acc:MGI:1913605]	6.656	2.73464	4.3216e-08	9.52254e-07	yes	up	3.09	0.67	1.52	13.15	22.16	12.65	1.76	15.9867
ENSMUSG00000005087	Cd44	CD44 antigen [Source:MGI Symbol;Acc:MGI:88338]	3.271	1.70965	4.65654e-08	1.02162e-06	yes	up	11.98	6.43	6.8	40.1	29.82	50.54	8.40333	40.1533
ENSMUSG00000039199	Zdhhc1	zinc finger, DHHC domain containing 1 [Source:MGI Symbol;Acc:MGI:1918046]	2.355	1.23596	4.67514e-08	1.02348e-06	yes	up	3.77	2.47	3.44	9.93	12.07	11.36	3.22667	11.12
ENSMUSG00000019916	P4ha1	procollagen-proline, 2-oxoglutarate 4-dioxygenase (proline 4-hydroxylase), alpha 1 polypeptide [Source:MGI Symbol;Acc:MGI:97463]	2.726	1.44701	4.88486e-08	1.06479e-06	yes	up	8.5	4.38	4.96	20.7	27.68	21.14	5.94667	23.1733
ENSMUSG00000034353	Ramp1	receptor (calcitonin) activity modifying protein 1 [Source:MGI Symbol;Acc:MGI:1858418]	4.523	2.17715	4.90352e-08	1.06771e-06	yes	up	11.63	3.95	5.95	28.3	57.77	50.54	7.17667	45.5367
ENSMUSG00000057074	Ces1g	carboxylesterase 1G [Source:MGI Symbol;Acc:MGI:88378]	47.578	5.57222	5.26064e-08	1.14058e-06	yes	up	2.4	1.65	1.58	220.38	11.88	143.32	1.87667	125.193
ENSMUSG00000027221	Chst1	carbohydrate sulfotransferase 1 [Source:MGI Symbol;Acc:MGI:1924219]	3.38	1.75685	5.40821e-08	1.17007e-06	yes	up	1.48	0.72	1.12	4.4	6.54	5.4	1.10667	5.44667
ENSMUSG00000038879	Nipal2	NIPA-like domain containing 2 [Source:MGI Symbol;Acc:MGI:1924488]	2.138	1.09608	5.42813e-08	1.17285e-06	yes	up	5.75	4.91	4.24	14.03	11.88	21.15	4.96667	15.6867
ENSMUSG00000038331	Satb2	special AT-rich sequence binding protein 2 [Source:MGI Symbol;Acc:MGI:2679336]	4.721	2.23906	5.53912e-08	1.1933e-06	yes	up	12.83	2.94	5.14	59.86	66.38	58.96	6.97	61.7333
ENSMUSG00000055799	Tcf7l1	transcription factor 7 like 1 (T cell specific, HMG box) [Source:MGI Symbol;Acc:MGI:1202876]	8.393	3.06924	5.5539e-08	1.19484e-06	yes	up	3.98	1.37	1.81	35.03	68.22	13.77	2.38667	39.0067
ENSMUSG00000000983	Wfdc18	WAP four-disulfide core domain 18 [Source:MGI Symbol;Acc:MGI:107506]	170.709	7.41539	5.78124e-08	1.24018e-06	yes	up	0	0.18	0	5.87	25	21.32	0.06	17.3967
ENSMUSG00000020788	Atp2a3	ATPase, Ca++ transporting, ubiquitous [Source:MGI Symbol;Acc:MGI:1194503]	4.309	2.10737	5.87636e-08	1.25801e-06	yes	up	75.53	28.14	36.78	174.42	367.89	317.25	46.8167	286.52
ENSMUSG00000020284	1810043G02Rik	RIKEN cDNA 1810043G02 gene [Source:MGI Symbol;Acc:MGI:1915134]	3.121	1.64206	5.89621e-08	1.25951e-06	yes	up	2.25	1.35	1.84	8.74	8.29	5.72	1.81333	7.58333
ENSMUSG00000031903	Pla2g15	phospholipase A2, group XV [Source:MGI Symbol;Acc:MGI:2178076]	2.399	1.26253	6.07021e-08	1.2926e-06	yes	up	2.51	1.85	2.49	7.67	8.89	7.46	2.28333	8.00667
ENSMUSG00000042460	C1galt1	core 1 synthase, glycoprotein-N-acetylgalactosamine 3-beta-galactosyltransferase, 1 [Source:MGI Symbol;Acc:MGI:2151071]	2.524	1.33593	6.24657e-08	1.32459e-06	yes	up	15.16	11.52	13.72	42.22	42.86	63	13.4667	49.36
ENSMUSG00000027854	Sike1	suppressor of IKBKE 1 [Source:MGI Symbol;Acc:MGI:1913891]	2.225	1.15378	6.56174e-08	1.38562e-06	yes	up	10.2	8.2	6.7	21.25	36.62	21.88	8.36667	26.5833
ENSMUSG00000025515	Muc2	mucin 2 [Source:MGI Symbol;Acc:MGI:1339364]	5.485	2.45549	6.57496e-08	1.38697e-06	yes	up	926.69	301.4	413.73	3496.28	3057.6	7043.26	547.273	4532.38
ENSMUSG00000022687	Boc	biregional cell adhesion molecule-related/down-regulated by oncogenes (Cdon) binding protein [Source:MGI Symbol;Acc:MGI:2151153]	5.53	2.46716	6.5874e-08	1.38815e-06	yes	up	3.12	0.75	1.4	9.81	15.83	15.76	1.75667	13.8
ENSMUSG00000073598	1700066B19Rik	RIKEN cDNA 1700066B19 gene [Source:MGI Symbol;Acc:MGI:1920699]	2.898	1.53494	6.61874e-08	1.3933e-06	yes	up	2.62	1.6	1.94	6.41	10.4	9.21	2.05333	8.67333
ENSMUSG00000042050	Wdr60	WD repeat domain 60 [Source:MGI Symbol;Acc:MGI:2445085]	3.971	1.98935	6.89819e-08	1.44762e-06	yes	up	1.18	0.83	0.51	5.08	4.23	4.01	0.84	4.44
ENSMUSG00000037060	Cavin3	caveolae associated 3 [Source:MGI Symbol;Acc:MGI:1923422]	3.213	1.68402	7.1289e-08	1.49295e-06	yes	up	10.24	4.49	7.33	33.48	40.6	28.54	7.35333	34.2067
ENSMUSG00000048058	Ldlrad3	low density lipoprotein receptor class A domain containing 3 [Source:MGI Symbol;Acc:MGI:2138856]	7.155	2.83899	7.46489e-08	1.55794e-06	yes	up	1.29	0.58	0.77	4.52	17.41	5.67	0.88	9.2
ENSMUSG00000033006	Sox10	SRY (sex determining region Y)-box 10 [Source:MGI Symbol;Acc:MGI:98358]	6.148	2.62005	8.09587e-08	1.67983e-06	yes	up	0.66	0.2	0.3	2.98	3.71	3.05	0.386667	3.24667
ENSMUSG00000025716	Myo3a	myosin IIIA [Source:MGI Symbol;Acc:MGI:2183924]	31.359	4.97081	9.39863e-08	1.93627e-06	yes	up	0.14	0	0	1.69	1.2	1.87	0.0466667	1.58667
ENSMUSG00000041025	Iffo2	intermediate filament family orphan 2 [Source:MGI Symbol;Acc:MGI:2140675]	3.001	1.58557	9.50841e-08	1.9569e-06	yes	up	1.88	1.23	1.32	4.41	8.58	6.31	1.47667	6.43333
ENSMUSG00000019853	Hebp2	heme binding protein 2 [Source:MGI Symbol;Acc:MGI:1860084]	4.445	2.15207	9.81498e-08	2.00979e-06	yes	up	0.95	0.57	0.52	2.63	4.89	2.61	0.68	3.37667
ENSMUSG00000001173	Ocrl	OCRL, inositol polyphosphate-5-phosphatase [Source:MGI Symbol;Acc:MGI:109589]	2.223	1.1523	9.85813e-08	2.01456e-06	yes	up	3.03	3.9	2.42	8.54	8.26	8.23	3.11667	8.34333
ENSMUSG00000003657	Calb2	calbindin 2 [Source:MGI Symbol;Acc:MGI:101914]	4.041	2.01472	9.99418e-08	2.0403e-06	yes	up	5.28	3.92	3.49	31.16	14.18	28.03	4.23	24.4567
ENSMUSG00000022401	Xpnpep3	X-prolyl aminopeptidase 3, mitochondrial [Source:MGI Symbol;Acc:MGI:2445217]	2.245	1.16678	1.03104e-07	2.10275e-06	yes	up	2.03	1.19	1.53	4.99	4.43	3.72	1.58333	4.38
ENSMUSG00000032776	Mctp2	multiple C2 domains, transmembrane 2 [Source:MGI Symbol;Acc:MGI:2685335]	3.671	1.87605	1.03908e-07	2.11701e-06	yes	up	1.91	0.69	0.97	5.34	7.14	6.22	1.19	6.23333
ENSMUSG00000070287	Slc35g2	solute carrier family 35, member G2 [Source:MGI Symbol;Acc:MGI:2685365]	3.329	1.73515	1.04869e-07	2.1323e-06	yes	up	1.55	1.25	1.08	4.9	6.13	6.63	1.29333	5.88667
ENSMUSG00000090394	4930523C07Rik	RIKEN cDNA 4930523C07 gene [Source:MGI Symbol;Acc:MGI:1914897]	2.478	1.30915	1.05446e-07	2.14189e-06	yes	up	3.64	2.73	1.04	2.91	11.25	4.93	2.47	6.36333
ENSMUSG00000074749	Kiz	kizuna centrosomal protein [Source:MGI Symbol;Acc:MGI:2684960]	2.631	1.39571	1.10517e-07	2.23369e-06	yes	up	5.31	2.56	3.28	12.63	14.95	13.71	3.71667	13.7633
ENSMUSG00000000753	Serpinf1	serine (or cysteine) peptidase inhibitor, clade F, member 1 [Source:MGI Symbol;Acc:MGI:108080]	4.493	2.16777	1.1149e-07	2.25113e-06	yes	up	2.34	0.99	2	14.51	24.73	10.09	1.77667	16.4433
ENSMUSG00000020646	Mboat2	membrane bound O-acyltransferase domain containing 2 [Source:MGI Symbol;Acc:MGI:1914466]	12.395	3.63165	1.1361e-07	2.2871e-06	yes	up	0.46	0.08	0.38	12.7	2.33	3.35	0.306667	6.12667
ENSMUSG00000021622	Ckmt2	creatine kinase, mitochondrial 2 [Source:MGI Symbol;Acc:MGI:1923972]	33.621	5.07127	1.14787e-07	2.3085e-06	yes	up	0.07	0.08	0	2.08	4.05	1.43	0.05	2.52
ENSMUSG00000000204	Slfn4	schlafen 4 [Source:MGI Symbol;Acc:MGI:1329010]	5.699	2.51082	1.16437e-07	2.33705e-06	yes	up	1.52	0.53	0.47	5.7	9.92	3.43	0.84	6.35
ENSMUSG00000028041	Adam15	a disintegrin and metallopeptidase domain 15 (metargidin) [Source:MGI Symbol;Acc:MGI:1333882]	2.431	1.28153	1.18042e-07	2.36691e-06	yes	up	20.56	16.7	16.12	43.7	79.48	50.52	17.7933	57.9
ENSMUSG00000031467	Agpat5	1-acylglycerol-3-phosphate O-acyltransferase 5 (lysophosphatidic acid acyltransferase, epsilon) [Source:MGI Symbol;Acc:MGI:1196345]	2.159	1.11066	1.1921e-07	2.38561e-06	yes	up	6.75	7.18	5.25	23.55	19.67	17.15	6.39333	20.1233
ENSMUSG00000053199	Arhgap20	Rho GTPase activating protein 20 [Source:MGI Symbol;Acc:MGI:2445175]	12.985	3.6988	1.19455e-07	2.38815e-06	yes	up	0.54	0.19	0.51	7.67	1.49	13.72	0.413333	7.62667
ENSMUSG00000020932	Gfap	glial fibrillary acidic protein [Source:MGI Symbol;Acc:MGI:95697]	6.724	2.7493	1.21186e-07	2.41563e-06	yes	up	0.6	0.18	0.33	4.9	3.44	3.47	0.37	3.93667
ENSMUSG00000029484	Anxa3	annexin A3 [Source:MGI Symbol;Acc:MGI:1201378]	9.172	3.19718	1.22226e-07	2.42918e-06	yes	up	7.63	2.73	4.44	23.52	134.91	37.28	4.93333	65.2367
ENSMUSG00000020434	4921536K21Rik	RIKEN cDNA 4921536K21 gene [Source:MGI Symbol;Acc:MGI:1914680]	8.065	3.01161	1.28722e-07	2.55578e-06	yes	up	0.17	0.06	0.08	1.25	1.27	1.19	0.103333	1.23667
ENSMUSG00000117602	AC141639.2	novel transcript (9130209A04Rik)	22.563	4.4959	1.32177e-07	2.6167e-06	yes	up	0.27	0.24	0	6.63	6.29	3	0.17	5.30667
ENSMUSG00000030340	Scnn1a	sodium channel, nonvoltage-gated 1 alpha [Source:MGI Symbol;Acc:MGI:101782]	5.374	2.42593	1.46109e-07	2.86176e-06	yes	up	5.79	3.12	3.75	18.49	60.78	20.58	4.22	33.2833
ENSMUSG00000090035	Galnt4	polypeptide N-acetylgalactosaminyltransferase 4 [Source:MGI Symbol;Acc:MGI:894692]	2.571	1.36218	1.50947e-07	2.94798e-06	yes	up	29.7	21.06	19.99	97.48	65.58	97.32	23.5833	86.7933
ENSMUSG00000041058	Wwp1	WW domain containing E3 ubiquitin protein ligase 1 [Source:MGI Symbol;Acc:MGI:1861728]	3.306	1.72492	1.618e-07	3.13876e-06	yes	up	4.44	2.24	2.33	17.74	11	13.47	3.00333	14.07
ENSMUSG00000079164	Tlr5	toll-like receptor 5 [Source:MGI Symbol;Acc:MGI:1858171]	7.713	2.94735	1.62485e-07	3.14904e-06	yes	up	0.65	0.18	0.3	5.89	2.74	4.12	0.376667	4.25
ENSMUSG00000029470	P2rx4	purinergic receptor P2X, ligand-gated ion channel 4 [Source:MGI Symbol;Acc:MGI:1338859]	2.389	1.25628	1.65293e-07	3.2004e-06	yes	up	25.56	20.35	20.19	59.13	89.46	96.6	22.0333	81.73
ENSMUSG00000076435	Acsf2	acyl-CoA synthetase family member 2 [Source:MGI Symbol;Acc:MGI:2388287]	4.933	2.3025	1.65614e-07	3.20355e-06	yes	up	27.88	23.48	27.04	269.71	80.27	205.88	26.1333	185.287
ENSMUSG00000037579	Kcnh3	potassium voltage-gated channel, subfamily H (eag-related), member 3 [Source:MGI Symbol;Acc:MGI:1341723]	12.639	3.65984	1.68515e-07	3.25657e-06	yes	up	0.95	0.23	0.3	6.47	2.74	16.69	0.493333	8.63333
ENSMUSG00000028195	Ccn1	cellular communication network factor 1 [Source:MGI Symbol;Acc:MGI:88613]	5.885	2.557	1.7245e-07	3.32628e-06	yes	up	5.54	2.77	2.9	24.45	57.47	14.35	3.73667	32.09
ENSMUSG00000022528	Hes1	hes family bHLH transcription factor 1 [Source:MGI Symbol;Acc:MGI:104853]	2.276	1.18676	1.81028e-07	3.47849e-06	yes	up	15.47	14.43	14.95	42.42	70.06	41.83	14.95	51.4367
ENSMUSG00000038370	Pcp4l1	Purkinje cell protein 4-like 1 [Source:MGI Symbol;Acc:MGI:1913675]	2.336	1.22414	1.9958e-07	3.79152e-06	yes	up	15.17	12.57	10.59	46.67	50.3	33.05	12.7767	43.34
ENSMUSG00000022054	Nefm	neurofilament, medium polypeptide [Source:MGI Symbol;Acc:MGI:97314]	5.462	2.44949	2.05098e-07	3.88574e-06	yes	up	0.41	0.16	0.14	2.14	1.69	1.74	0.236667	1.85667
ENSMUSG00000022474	Pmm1	phosphomannomutase 1 [Source:MGI Symbol;Acc:MGI:1353418]	3.427	1.77701	2.09383e-07	3.96322e-06	yes	up	15.14	14.53	13.3	83.39	42.3	80.23	14.3233	68.64
ENSMUSG00000027750	Postn	periostin, osteoblast specific factor [Source:MGI Symbol;Acc:MGI:1926321]	7.95	2.99098	2.15427e-07	4.07002e-06	yes	up	23.43	4.86	7.92	141.2	141.98	110	12.07	131.06
ENSMUSG00000022055	Nefl	neurofilament, light polypeptide [Source:MGI Symbol;Acc:MGI:97313]	11.005	3.46009	2.33884e-07	4.38198e-06	yes	up	0.4	0.05	0.16	4.65	1.82	2.88	0.203333	3.11667
ENSMUSG00000022594	Lynx1	Ly6/neurotoxin 1 [Source:MGI Symbol;Acc:MGI:1345180]	2.564	1.35831	2.43384e-07	4.54736e-06	yes	up	2.69	1.44	1.59	7.27	7.29	6.83	1.90667	7.13
ENSMUSG00000070436	Serpinh1	serine (or cysteine) peptidase inhibitor, clade H, member 1 [Source:MGI Symbol;Acc:MGI:88283]	2.31	1.20793	2.57731e-07	4.79333e-06	yes	up	51.18	31.72	40.39	137.08	167.38	111.46	41.0967	138.64
ENSMUSG00000056973	Ces1d	carboxylesterase 1D [Source:MGI Symbol;Acc:MGI:2148202]	6.56	2.71379	2.57592e-07	4.79333e-06	yes	up	20.82	8.41	14.37	182.44	47.6	174.59	14.5333	134.877
ENSMUSG00000027876	Reg4	regenerating islet-derived family, member 4 [Source:MGI Symbol;Acc:MGI:1914959]	8.367	3.06465	2.57394e-07	4.79333e-06	yes	up	95.21	62.32	38.84	1397.91	716.38	208.18	65.4567	774.157
ENSMUSG00000050359	Sprr1a	small proline-rich protein 1A [Source:MGI Symbol;Acc:MGI:106660]	13.123	3.71404	2.65099e-07	4.92583e-06	yes	up	1.3	0.63	1.12	32.2	4.41	20.53	1.01667	19.0467
ENSMUSG00000026981	Il1rn	interleukin 1 receptor antagonist [Source:MGI Symbol;Acc:MGI:96547]	11.599	3.53594	2.69991e-07	5.00755e-06	yes	up	3.67	0.91	0.98	4.38	57.31	11.71	1.85333	24.4667
ENSMUSG00000096271	Ccl21b	C-C motif chemokine 21c [Source:NCBI gene;Acc:100041593]	4.606	2.20349	2.70815e-07	5.01824e-06	yes	up	7.65	3.34	5.03	21.74	55.85	30.46	5.34	36.0167
ENSMUSG00000095098	Ccdc85b	coiled-coil domain containing 85B [Source:MGI Symbol;Acc:MGI:2147607]	2.094	1.06614	2.73616e-07	5.06552e-06	yes	up	3.29	2.09	2.3	7.74	7.95	7.63	2.56	7.77333
ENSMUSG00000042306	S100a14	S100 calcium binding protein A14 [Source:MGI Symbol;Acc:MGI:1913416]	14.611	3.869	2.74982e-07	5.08154e-06	yes	up	9.66	2.18	6.1	36.64	269.64	41.08	5.98	115.787
ENSMUSG00000035776	Cd99l2	CD99 antigen-like 2 [Source:MGI Symbol;Acc:MGI:2177151]	2.54	1.34511	2.7897e-07	5.14793e-06	yes	up	5.33	2.68	3.83	14	15.56	14.12	3.94667	14.56
ENSMUSG00000000058	Cav2	caveolin 2 [Source:MGI Symbol;Acc:MGI:107571]	3.33	1.73562	2.81213e-07	5.1825e-06	yes	up	2.94	1.48	1.6	7.12	12.64	9.31	2.00667	9.69
ENSMUSG00000041073	Nacad	NAC alpha domain containing [Source:MGI Symbol;Acc:MGI:3603030]	3.934	1.97594	2.86892e-07	5.27278e-06	yes	up	1.9	1.1	1.09	6.77	7.5	4.29	1.36333	6.18667
ENSMUSG00000037966	Ninj1	ninjurin 1 [Source:MGI Symbol;Acc:MGI:1196617]	2.254	1.17248	2.92797e-07	5.37156e-06	yes	up	13.16	11.14	9.46	29.01	46.49	38.24	11.2533	37.9133
ENSMUSG00000110151	Gm38416	predicted gene, 38416 [Source:MGI Symbol;Acc:MGI:5621301]	66.313	6.05122	2.98517e-07	5.46168e-06	yes	up	0.03	0	0	0.94	0.65	1.19	0.01	0.926667
ENSMUSG00000040896	Kcnd3	potassium voltage-gated channel, Shal-related family, member 3 [Source:MGI Symbol;Acc:MGI:1928743]	4.376	2.12969	3.21547e-07	5.86715e-06	yes	up	0.68	0.19	0.4	2.28	2.68	2.03	0.423333	2.33
ENSMUSG00000020015	Cdk17	cyclin-dependent kinase 17 [Source:MGI Symbol;Acc:MGI:97517]	2.24	1.16365	3.26442e-07	5.95112e-06	yes	up	2.9	2.03	2.03	6.22	7.65	8.45	2.32	7.44
ENSMUSG00000050335	Lgals3	lectin, galactose binding, soluble 3 [Source:MGI Symbol;Acc:MGI:96778]	2.43	1.28081	3.28767e-07	5.9881e-06	yes	up	365.68	331.98	410.76	1651.03	1194.76	1132.75	369.473	1326.18
ENSMUSG00000030872	Gga2	golgi associated, gamma adaptin ear containing, ARF binding protein 2 [Source:MGI Symbol;Acc:MGI:1921355]	2.576	1.36508	3.44826e-07	6.26372e-06	yes	up	2.66	2.2	2.16	5.86	9.23	7.69	2.34	7.59333
ENSMUSG00000036667	Tcaf1	TRPM8 channel-associated factor 1 [Source:MGI Symbol;Acc:MGI:1914665]	3.319	1.73065	3.46172e-07	6.28253e-06	yes	up	3.74	1.87	1.6	10.66	9.82	8.31	2.40333	9.59667
ENSMUSG00000029193	Cckar	cholecystokinin A receptor [Source:MGI Symbol;Acc:MGI:99478]	33.589	5.06992	3.50121e-07	6.34853e-06	yes	up	0.03	0	0.02	0.88	0.82	1.33	0.0166667	1.01
ENSMUSG00000024076	Vit	vitrin [Source:MGI Symbol;Acc:MGI:1921449]	6.098	2.6083	3.52714e-07	6.38983e-06	yes	up	0.32	0.09	0.28	1.97	1.72	2.14	0.23	1.94333
ENSMUSG00000026475	Rgs16	regulator of G-protein signaling 16 [Source:MGI Symbol;Acc:MGI:108407]	12.608	3.65625	3.59558e-07	6.50219e-06	yes	up	0.29	0.07	0.12	3.99	3.74	1	0.16	2.91
ENSMUSG00000022286	Grhl2	grainyhead like transcription factor 2 [Source:MGI Symbol;Acc:MGI:2182543]	2.236	1.16064	3.67155e-07	6.63366e-06	yes	up	5.69	3.81	4.39	9.77	18.59	15.29	4.63	14.55
ENSMUSG00000079173	Zan	zonadhesin [Source:MGI Symbol;Acc:MGI:106656]	6.364	2.66996	3.74005e-07	6.75141e-06	yes	up	1.21	0.43	0.28	3.29	7.49	5.82	0.64	5.53333
ENSMUSG00000021319	Sfrp4	secreted frizzled-related protein 4 [Source:MGI Symbol;Acc:MGI:892010]	126.64	6.98459	3.78471e-07	6.82595e-06	yes	up	0	0	0.06	0.94	3.8	1.46	0.02	2.06667
ENSMUSG00000047037	Nipa1	non imprinted in Prader-Willi/Angelman syndrome 1 homolog (human) [Source:MGI Symbol;Acc:MGI:2442058]	3.522	1.81621	3.81692e-07	6.87792e-06	yes	up	1.01	0.48	0.5	3.72	3.12	3.16	0.663333	3.33333
ENSMUSG00000031904	Slc7a6	solute carrier family 7 (cationic amino acid transporter, y+ system), member 6 [Source:MGI Symbol;Acc:MGI:2142598]	2.442	1.28835	3.84713e-07	6.92619e-06	yes	up	4.21	1.38	1.38	6.18	6.2	6.84	2.32333	6.40667
ENSMUSG00000032849	Abcc4	ATP-binding cassette, sub-family C (CFTR/MRP), member 4 [Source:MGI Symbol;Acc:MGI:2443111]	2.741	1.45472	3.92879e-07	7.06068e-06	yes	up	2.12	1.54	1.54	5.76	8.36	5.38	1.73333	6.5
ENSMUSG00000026322	Htr4	5 hydroxytryptamine (serotonin) receptor 4 [Source:MGI Symbol;Acc:MGI:109246]	8.499	3.08736	3.9424e-07	7.07886e-06	yes	up	0.88	0.2	0.56	3.02	10.42	2.99	0.546667	5.47667
ENSMUSG00000050368	Hoxd10	homeobox D10 [Source:MGI Symbol;Acc:MGI:96202]	112.023	6.80765	4.07474e-07	7.30354e-06	yes	up	0	0	0.06	5.7	0.6	3.71	0.02	3.33667
ENSMUSG00000080927	Gm11430	predicted gene 11430 [Source:MGI Symbol;Acc:MGI:3649771]	50.06	5.64558	4.38892e-07	7.83207e-06	yes	up	0	0	4.19	10.94	111.9	29.9	1.39667	50.9133
ENSMUSG00000026620	Mark1	MAP/microtubule affinity regulating kinase 1 [Source:MGI Symbol;Acc:MGI:2664902]	3.852	1.94574	4.45313e-07	7.91875e-06	yes	up	0.85	0.44	0.7	5	3.23	2.77	0.663333	3.66667
ENSMUSG00000026701	Prdx6	peroxiredoxin 6 [Source:MGI Symbol;Acc:MGI:894320]	4.666	2.22211	4.5715e-07	8.10792e-06	yes	up	98.67	193.27	139.88	1279	1312.55	440.14	143.94	1010.56
ENSMUSG00000040543	Pitpnm3	PITPNM family member 3 [Source:MGI Symbol;Acc:MGI:2685726]	7.131	2.83407	4.58769e-07	8.12337e-06	yes	up	0.88	0.19	0.27	5.53	4.27	3.31	0.446667	4.37
ENSMUSG00000039701	Usp53	ubiquitin specific peptidase 53 [Source:MGI Symbol;Acc:MGI:2139607]	2.777	1.47355	4.6419e-07	8.20406e-06	yes	up	8.62	2.75	4.23	21	21.23	16.47	5.2	19.5667
ENSMUSG00000061132	Blnk	B cell linker [Source:MGI Symbol;Acc:MGI:96878]	3.232	1.69254	4.85015e-07	8.52751e-06	yes	up	10	16.2	7.72	55.91	61.58	42.59	11.3067	53.36
ENSMUSG00000046546	Fam43a	family with sequence similarity 43, member A [Source:MGI Symbol;Acc:MGI:2676309]	3.757	1.9095	4.86035e-07	8.53065e-06	yes	up	3.51	2.49	1.91	12.31	9.23	20.87	2.63667	14.1367
ENSMUSG00000032232	Cgnl1	cingulin-like 1 [Source:MGI Symbol;Acc:MGI:1915428]	5.311	2.40904	4.92599e-07	8.63591e-06	yes	up	2.08	0.7	1.07	4.88	13.34	10.13	1.28333	9.45
ENSMUSG00000028013	Ppa2	pyrophosphatase (inorganic) 2 [Source:MGI Symbol;Acc:MGI:1922026]	2.236	1.16095	4.92884e-07	8.63591e-06	yes	up	33.86	36.64	27.51	118.88	89.01	110.74	32.67	106.21
ENSMUSG00000030257	Srgap3	SLIT-ROBO Rho GTPase activating protein 3 [Source:MGI Symbol;Acc:MGI:2152938]	5.365	2.42366	4.97492e-07	8.7016e-06	yes	up	0.88	0.4	0.48	4.92	1.93	5.99	0.586667	4.28
ENSMUSG00000071984	Fndc1	fibronectin type III domain containing 1 [Source:MGI Symbol;Acc:MGI:1915905]	4.422	2.14465	5.04131e-07	8.80253e-06	yes	up	3.52	0.53	0.94	10.26	12.27	10.75	1.66333	11.0933
ENSMUSG00000099364	5730419F03Rik	RIKEN cDNA 5730419F03 gene [Source:MGI Symbol;Acc:MGI:1917787]	20.865	4.38301	5.107e-07	8.90956e-06	yes	up	0.07	0	0.08	1.59	0.87	2.14	0.05	1.53333
ENSMUSG00000013653	1810065E05Rik	RIKEN cDNA 1810065E05 gene [Source:MGI Symbol;Acc:MGI:1917114]	71.381	6.15747	5.15146e-07	8.97939e-06	yes	up	77.5	7.99	6.91	4271.96	348.13	4103.76	30.8	2907.95
ENSMUSG00000058135	Gstm1	glutathione S-transferase, mu 1 [Source:MGI Symbol;Acc:MGI:95860]	3.473	1.79637	5.27379e-07	9.15328e-06	yes	up	54.24	112.65	53.79	413.3	366.44	354.2	73.56	377.98
ENSMUSG00000034308	Sdr42e1	short chain dehydrogenase/reductase family 42E, member 1 [Source:MGI Symbol;Acc:MGI:1921282]	2.626	1.39305	5.45019e-07	9.43521e-06	yes	up	7.87	4.9	5.78	29.4	19.18	25.84	6.18333	24.8067
ENSMUSG00000031278	Acsl4	acyl-CoA synthetase long-chain family member 4 [Source:MGI Symbol;Acc:MGI:1354713]	2.891	1.53166	5.50131e-07	9.50746e-06	yes	up	1.85	0.81	1.09	4.93	5.8	4.96	1.25	5.23
ENSMUSG00000032334	Loxl1	lysyl oxidase-like 1 [Source:MGI Symbol;Acc:MGI:106096]	4.705	2.23415	5.68742e-07	9.81237e-06	yes	up	2.75	0.94	1.97	10.25	20.06	8.48	1.88667	12.93
ENSMUSG00000037419	Endod1	endonuclease domain containing 1 [Source:MGI Symbol;Acc:MGI:1919196]	4.144	2.05088	5.93708e-07	1.01911e-05	yes	up	23.95	6.44	11.74	88.69	88.37	69.17	14.0433	82.0767
ENSMUSG00000005413	Hmox1	heme oxygenase 1 [Source:MGI Symbol;Acc:MGI:96163]	2.685	1.42478	5.95399e-07	1.02115e-05	yes	up	1.84	1.87	2.13	6.97	9.17	7.06	1.94667	7.73333
ENSMUSG00000025151	Maged1	melanoma antigen, family D, 1 [Source:MGI Symbol;Acc:MGI:1930187]	2.975	1.57287	6.48095e-07	1.1022e-05	yes	up	20.8	8.91	10.46	47.01	59.77	64.54	13.39	57.1067
ENSMUSG00000095257	Scgb1b3	secretoglobin, family 1B, member 3 [Source:MGI Symbol;Acc:MGI:3644233]	130.87	7.03199	6.51151e-07	1.10632e-05	yes	up	0	0	0	12.21	6.28	15.41	0	11.3
ENSMUSG00000052684	Jun	jun proto-oncogene [Source:MGI Symbol;Acc:MGI:96646]	3.192	1.67427	6.57392e-07	1.11427e-05	yes	up	29.96	33.85	48.92	161.48	244.58	131.93	37.5767	179.33
ENSMUSG00000032006	Pdgfd	platelet-derived growth factor, D polypeptide [Source:MGI Symbol;Acc:MGI:1919035]	4.158	2.0559	6.62355e-07	1.12174e-05	yes	up	0.79	0.26	0.46	2.6	2.68	3.24	0.503333	2.84
ENSMUSG00000048285	Frmd6	FERM domain containing 6 [Source:MGI Symbol;Acc:MGI:2442579]	2.981	1.5757	6.64224e-07	1.12397e-05	yes	up	4.42	2.22	2.31	13.95	9.4	11.99	2.98333	11.78
ENSMUSG00000027935	Rab13	RAB13, member RAS oncogene family [Source:MGI Symbol;Acc:MGI:1927232]	2.194	1.13386	6.75738e-07	1.14155e-05	yes	up	5.96	4.12	4.8	14.97	15.94	16.83	4.96	15.9133
ENSMUSG00000028420	Tmem38b	transmembrane protein 38B [Source:MGI Symbol;Acc:MGI:1098718]	2.293	1.19734	7.24928e-07	1.21653e-05	yes	up	4.17	2.59	3.15	11	12.68	10.02	3.30333	11.2333
ENSMUSG00000022629	Kif21a	kinesin family member 21A [Source:MGI Symbol;Acc:MGI:109188]	2.596	1.37636	7.2711e-07	1.21919e-05	yes	up	5.94	2.73	2.81	11.89	18.54	14.89	3.82667	15.1067
ENSMUSG00000028347	Tmeff1	transmembrane protein with EGF-like and two follistatin-like domains 1 [Source:MGI Symbol;Acc:MGI:1926810]	5.818	2.54057	7.33708e-07	1.22923e-05	yes	up	1.88	0.52	0.57	7.27	9.87	7.85	0.99	8.33
ENSMUSG00000056724	Nbeal2	neurobeachin-like 2 [Source:MGI Symbol;Acc:MGI:2448554]	2.424	1.2772	7.34638e-07	1.22978e-05	yes	up	7.74	4.57	3.96	15.5	20.55	14.42	5.42333	16.8233
ENSMUSG00000003518	Dusp3	dual specificity phosphatase 3 (vaccinia virus phosphatase VH1-related) [Source:MGI Symbol;Acc:MGI:1919599]	2.901	1.5363	7.6221e-07	1.27173e-05	yes	up	6.93	2.6	3.87	19.09	18.98	23.56	4.46667	20.5433
ENSMUSG00000031760	Mt3	metallothionein 3 [Source:MGI Symbol;Acc:MGI:97173]	6.517	2.70411	7.85317e-07	1.30921e-05	yes	up	3.31	1.65	1.34	18.77	12.31	28.43	2.1	19.8367
ENSMUSG00000005873	Reep5	receptor accessory protein 5 [Source:MGI Symbol;Acc:MGI:1270152]	2.889	1.53056	7.86766e-07	1.31054e-05	yes	up	13.2	7.61	8.77	31	39.29	49.88	9.86	40.0567
ENSMUSG00000054640	Slc8a1	solute carrier family 8 (sodium/calcium exchanger), member 1 [Source:MGI Symbol;Acc:MGI:107956]	5.995	2.58364	8.20053e-07	1.3604e-05	yes	up	1.98	0.76	1.1	17.53	6.12	11.52	1.28	11.7233
ENSMUSG00000048807	Slc35e4	solute carrier family 35, member E4 [Source:MGI Symbol;Acc:MGI:2144150]	3.291	1.71874	8.31879e-07	1.37889e-05	yes	up	1.48	0.64	1.16	4.19	6.41	5.12	1.09333	5.24
ENSMUSG00000014444	Piezo1	piezo-type mechanosensitive ion channel component 1 [Source:MGI Symbol;Acc:MGI:3603204]	2.629	1.39454	8.3316e-07	1.37989e-05	yes	up	3.77	5.19	3.24	14.41	16.52	9.88	4.06667	13.6033
ENSMUSG00000072244	Trim6	tripartite motif-containing 6 [Source:MGI Symbol;Acc:MGI:2137352]	10.571	3.40199	8.40877e-07	1.38938e-05	yes	up	0.28	0.22	0.11	1.55	3.09	0.81	0.203333	1.81667
ENSMUSG00000025545	Clybl	citrate lyase beta like [Source:MGI Symbol;Acc:MGI:1916884]	2.121	1.08496	8.40174e-07	1.38938e-05	yes	up	15.85	19.02	14.39	54.2	53.65	45.07	16.42	50.9733
ENSMUSG00000076441	Ass1	argininosuccinate synthetase 1 [Source:MGI Symbol;Acc:MGI:88090]	2.739	1.45376	8.93724e-07	1.46939e-05	yes	up	13.23	7.37	8.04	33.63	50.77	29.23	9.54667	37.8767
ENSMUSG00000038412	Higd1a	HIG1 domain family, member 1A [Source:MGI Symbol;Acc:MGI:1930666]	4.856	2.27967	9.48454e-07	1.55307e-05	yes	up	20.18	28.77	23.76	222.77	60.83	204.72	24.2367	162.773
ENSMUSG00000042105	Inpp5f	inositol polyphosphate-5-phosphatase F [Source:MGI Symbol;Acc:MGI:2141867]	2.03	1.02133	9.55385e-07	1.56316e-05	yes	up	2.27	2.39	2.31	6.39	6.18	5.51	2.32333	6.02667
ENSMUSG00000028716	Pdzk1ip1	PDZK1 interacting protein 1 [Source:MGI Symbol;Acc:MGI:1914432]	9.4	3.23265	9.63256e-07	1.57477e-05	yes	up	9.7	3.04	2.83	22.75	146.31	51.07	5.19	73.3767
ENSMUSG00000020121	Srgap1	SLIT-ROBO Rho GTPase activating protein 1 [Source:MGI Symbol;Acc:MGI:2152936]	4.105	2.03728	9.65808e-07	1.5764e-05	yes	up	0.8	0.43	0.45	2.07	5.12	2.62	0.56	3.27
ENSMUSG00000020159	Gabrp	gamma-aminobutyric acid (GABA) A receptor, pi [Source:MGI Symbol;Acc:MGI:2387597]	124.085	6.95518	1.05371e-06	1.71023e-05	yes	up	0	0	0	0.29	0.83	0.46	0	0.526667
ENSMUSG00000024659	Anxa1	annexin A1 [Source:MGI Symbol;Acc:MGI:96819]	5.674	2.50427	1.12903e-06	1.81937e-05	yes	up	16.13	4.62	7.79	44.11	134.65	48.72	9.51333	75.8267
ENSMUSG00000069920	B3gnt9	UDP-GlcNAc:betaGal beta-1,3-N-acetylglucosaminyltransferase 9 [Source:MGI Symbol;Acc:MGI:2142841]	2.948	1.55986	1.13176e-06	1.82232e-05	yes	up	2.03	1.09	2.28	5.32	7.09	8.25	1.8	6.88667
ENSMUSG00000040605	Bace2	beta-site APP-cleaving enzyme 2 [Source:MGI Symbol;Acc:MGI:1860440]	4.779	2.25656	1.13996e-06	1.83116e-05	yes	up	6.11	1.63	3.72	18.3	26.95	45.36	3.82	30.2033
ENSMUSG00000108449	Gm44507	predicted gene 44507 [Source:MGI Symbol;Acc:MGI:5753083]	297.718	8.2178	1.14535e-06	1.83692e-05	yes	up	0	0	0	3.54	0.73	2.17	0	2.14667
ENSMUSG00000076612	Ighg2c	immunoglobulin heavy constant gamma 2C [Source:MGI Symbol;Acc:MGI:2686979]	12.006	3.5857	1.16892e-06	1.8688e-05	yes	up	0.96	0.74	0.89	2.23	20.99	24.4	0.863333	15.8733
ENSMUSG00000016758	Bik	BCL2-interacting killer [Source:MGI Symbol;Acc:MGI:1206591]	8.148	3.02638	1.19568e-06	1.90051e-05	yes	up	1.19	0.29	0.44	4.94	17.43	6.09	0.64	9.48667
ENSMUSG00000014592	Camta1	calmodulin binding transcription activator 1 [Source:MGI Symbol;Acc:MGI:2140230]	2.717	1.44198	1.19626e-06	1.90051e-05	yes	up	2.88	12.87	7.7	29.65	19.62	21.83	7.81667	23.7
ENSMUSG00000084174	Sycn	syncollin [Source:MGI Symbol;Acc:MGI:1915666]	168.755	7.39878	1.19395e-06	1.90051e-05	yes	up	3.54	0.85	0.53	22.29	1108.58	75.82	1.64	402.23
ENSMUSG00000073043	Atoh1	atonal bHLH transcription factor 1 [Source:MGI Symbol;Acc:MGI:104654]	3.756	1.90914	1.19908e-06	1.9035e-05	yes	up	15.75	5.99	8.98	35.12	79.53	52.07	10.24	55.5733
ENSMUSG00000021091	Serpina3n	serine (or cysteine) peptidase inhibitor, clade A, member 3N [Source:MGI Symbol;Acc:MGI:105045]	4.773	2.25488	1.2101e-06	1.91949e-05	yes	up	5.71	2.19	3.55	16.45	45.32	18.03	3.81667	26.6
ENSMUSG00000021613	Hapln1	hyaluronan and proteoglycan link protein 1 [Source:MGI Symbol;Acc:MGI:1337006]	17.713	4.14676	1.21188e-06	1.92082e-05	yes	up	0.7	0.01	0	0.95	0.68	0.42	0.236667	0.683333
ENSMUSG00000054793	Cadm4	cell adhesion molecule 4 [Source:MGI Symbol;Acc:MGI:2449088]	4.091	2.03233	1.36242e-06	2.14266e-05	yes	up	1.54	0.61	0.91	7.73	4.44	5.69	1.02	5.95333
ENSMUSG00000108688	Gm44985	predicted gene 44985 [Source:MGI Symbol;Acc:MGI:5753561]	2.979	1.57499	1.36771e-06	2.14932e-05	yes	up	10.25	5.01	7.06	23.3	33.96	38.99	7.44	32.0833
ENSMUSG00000023007	Prpf40b	pre-mRNA processing factor 40B [Source:MGI Symbol;Acc:MGI:1925583]	3.174	1.66641	1.37494e-06	2.159e-05	yes	up	5.81	2.84	1.92	11.82	10.83	12.95	3.52333	11.8667
ENSMUSG00000056220	Pla2g4a	phospholipase A2, group IVA (cytosolic, calcium-dependent) [Source:MGI Symbol;Acc:MGI:1195256]	2.674	1.41903	1.42703e-06	2.23216e-05	yes	up	9.74	4.79	5.26	20	30.85	25.4	6.59667	25.4167
ENSMUSG00000021062	Rab15	RAB15, member RAS oncogene family [Source:MGI Symbol;Acc:MGI:1916865]	3.619	1.85541	1.44236e-06	2.25439e-05	yes	up	11.86	6.7	8.85	27.45	77.59	41.07	9.13667	48.7033
ENSMUSG00000038463	Olfml2b	olfactomedin-like 2B [Source:MGI Symbol;Acc:MGI:2443310]	6.043	2.5953	1.5022e-06	2.33712e-05	yes	up	2.17	0.46	1.18	7.96	18.03	7.26	1.27	11.0833
ENSMUSG00000043542	Zc2hc1a	zinc finger, C2HC-type containing 1A [Source:MGI Symbol;Acc:MGI:1914556]	2.584	1.36938	1.52064e-06	2.36036e-05	yes	up	1.94	0.84	0.9	3.25	3.75	4.03	1.22667	3.67667
ENSMUSG00000044986	Tst	thiosulfate sulfurtransferase, mitochondrial [Source:MGI Symbol;Acc:MGI:98852]	6.381	2.67372	1.52638e-06	2.36747e-05	yes	up	55.63	10.66	10.96	225.61	223.87	230.2	25.75	226.56
ENSMUSG00000020527	Myo19	myosin XIX [Source:MGI Symbol;Acc:MGI:1913446]	2.855	1.51333	1.57171e-06	2.42849e-05	yes	up	5.23	3.27	2.79	18.78	11.4	16.73	3.76333	15.6367
ENSMUSG00000031176	Dynlt3	dynein light chain Tctex-type 3 [Source:MGI Symbol;Acc:MGI:1914367]	2.242	1.16504	1.57734e-06	2.43348e-05	yes	up	13.13	8.87	11.75	41.5	30.41	36.11	11.25	36.0067
ENSMUSG00000018906	P4ha2	procollagen-proline, 2-oxoglutarate 4-dioxygenase (proline 4-hydroxylase), alpha II polypeptide [Source:MGI Symbol;Acc:MGI:894286]	2.63	1.39502	1.5859e-06	2.44481e-05	yes	up	3.03	1.83	1.66	8.95	7.44	8.02	2.17333	8.13667
ENSMUSG00000021367	Edn1	endothelin 1 [Source:MGI Symbol;Acc:MGI:95283]	4.746	2.24679	1.59013e-06	2.44948e-05	yes	up	2.49	1.04	2.8	10.04	23.36	11.04	2.11	14.8133
ENSMUSG00000031555	Adam9	a disintegrin and metallopeptidase domain 9 (meltrin gamma) [Source:MGI Symbol;Acc:MGI:105376]	2.333	1.2222	1.62836e-06	2.49745e-05	yes	up	13.86	7.02	8.77	34.19	32.38	33.24	9.88333	33.27
ENSMUSG00000037953	A4gnt	alpha-1,4-N-acetylglucosaminyltransferase [Source:MGI Symbol;Acc:MGI:2143261]	74.52	6.21955	1.66485e-06	2.551e-05	yes	up	0.63	0.02	0.16	27.96	4.72	46.61	0.27	26.43
ENSMUSG00000037499	Nenf	neuron derived neurotrophic factor [Source:MGI Symbol;Acc:MGI:1913458]	2.476	1.30813	1.66738e-06	2.55295e-05	yes	up	17.06	15.02	12.1	42.79	72.1	45.9	14.7267	53.5967
ENSMUSG00000026380	Tfcp2l1	transcription factor CP2-like 1 [Source:MGI Symbol;Acc:MGI:2444691]	3.952	1.98246	1.75306e-06	2.67203e-05	yes	up	16.89	5.25	12.01	52.83	87.89	55.05	11.3833	65.2567
ENSMUSG00000048078	Tenm4	teneurin transmembrane protein 4 [Source:MGI Symbol;Acc:MGI:2447063]	5.191	2.3761	1.77948e-06	2.70769e-05	yes	up	0.83	0.25	0.26	1.23	4.56	3.28	0.446667	3.02333
ENSMUSG00000044719	E230025N22Rik	Riken cDNA E230025N22 gene [Source:MGI Symbol;Acc:MGI:3687212]	15.003	3.90718	1.87084e-06	2.82395e-05	yes	up	0.07	0	0.08	1	1.22	1.27	0.05	1.16333
ENSMUSG00000055022	Cntn1	contactin 1 [Source:MGI Symbol;Acc:MGI:105980]	4.183	2.06463	1.94084e-06	2.92525e-05	yes	up	0.4	0.14	0.2	1.6	1.63	1.13	0.246667	1.45333
ENSMUSG00000007039	Ddah2	dimethylarginine dimethylaminohydrolase 2 [Source:MGI Symbol;Acc:MGI:1859016]	3.027	1.59787	1.95529e-06	2.94485e-05	yes	up	4.8	3.1	1.94	18.72	20.24	11.94	3.28	16.9667
ENSMUSG00000026696	Vamp4	vesicle-associated membrane protein 4 [Source:MGI Symbol;Acc:MGI:1858730]	2.125	1.0873	1.97118e-06	2.96658e-05	yes	up	9.82	7.26	8.76	25.89	23.57	29.45	8.61333	26.3033
ENSMUSG00000004356	Utp20	UTP20 small subunit processome component [Source:MGI Symbol;Acc:MGI:1917933]	2.61	1.38425	1.98483e-06	2.9849e-05	yes	up	5.43	4.82	3.43	17.39	41.7	22.09	4.56	27.06
ENSMUSG00000034848	Ttc21b	tetratricopeptide repeat domain 21B [Source:MGI Symbol;Acc:MGI:1920918]	2.354	1.23498	1.99547e-06	2.99645e-05	yes	up	1.56	1.14	0.97	3.74	5.1	3.56	1.22333	4.13333
ENSMUSG00000052560	Cpne8	copine VIII [Source:MGI Symbol;Acc:MGI:1914121]	5.509	2.46177	2.0086e-06	3.01129e-05	yes	up	3.66	0.51	1.7	13.04	12.6	23.21	1.95667	16.2833
ENSMUSG00000053168	9030619P08Rik	RIKEN cDNA 9030619P08 gene [Source:MGI Symbol;Acc:MGI:3612405]	23.736	4.56899	2.0098e-06	3.01129e-05	yes	up	0.52	0.19	0.2	4.04	21.63	5.12	0.303333	10.2633
ENSMUSG00000044320	1700001O22Rik	RIKEN cDNA 1700001O22 gene [Source:MGI Symbol;Acc:MGI:1923631]	6.92	2.79079	2.04079e-06	3.05546e-05	yes	up	0.5	0.21	0.21	3.59	2.3	2.67	0.306667	2.85333
ENSMUSG00000032285	Dnaja4	DnaJ heat shock protein family (Hsp40) member A4 [Source:MGI Symbol;Acc:MGI:1927638]	2.362	1.24015	2.05305e-06	3.06701e-05	yes	up	3.26	2.53	1.87	8.01	8.03	10.19	2.55333	8.74333
ENSMUSG00000021614	Vcan	versican [Source:MGI Symbol;Acc:MGI:102889]	4.808	2.26539	2.12114e-06	3.16407e-05	yes	up	1.29	0.33	0.9	3.54	8.3	3.95	0.84	5.26333
ENSMUSG00000021257	Angel1	angel homolog 1 [Source:MGI Symbol;Acc:MGI:1915987]	2.482	1.31147	2.12875e-06	3.1731e-05	yes	up	1.09	0.91	0.74	3.71	3.26	3.63	0.913333	3.53333
ENSMUSG00000024247	Pkdcc	protein kinase domain containing, cytoplasmic [Source:MGI Symbol;Acc:MGI:2147077]	2.017	1.012	2.18345e-06	3.24508e-05	yes	up	22.14	14.25	14.76	45.24	62.23	44.78	17.05	50.75
ENSMUSG00000004558	Ndrg2	N-myc downstream regulated gene 2 [Source:MGI Symbol;Acc:MGI:1352498]	3.672	1.87646	2.27673e-06	3.37383e-05	yes	up	23.19	8.61	10.1	52.79	110.56	53.16	13.9667	72.17
ENSMUSG00000031239	Itm2a	integral membrane protein 2A [Source:MGI Symbol;Acc:MGI:107706]	3.752	1.9075	2.29274e-06	3.38649e-05	yes	up	1.03	0.56	0.87	4.05	6.11	3.35	0.82	4.50333
ENSMUSG00000085112	A530072M11Rik	RIKEN cDNA gene A530072M11 [Source:MGI Symbol;Acc:MGI:4440477]	3.999	1.99972	2.36494e-06	3.48417e-05	yes	up	0.57	0.77	0.9	4.58	4.26	3.85	0.746667	4.23
ENSMUSG00000030825	Hsd17b14	hydroxysteroid (17-beta) dehydrogenase 14 [Source:MGI Symbol;Acc:MGI:1913315]	77.656	6.27902	2.39947e-06	3.5299e-05	yes	up	0	0.05	0.05	5.04	1.8	8.8	0.0333333	5.21333
ENSMUSG00000011171	Vipr2	vasoactive intestinal peptide receptor 2 [Source:MGI Symbol;Acc:MGI:107166]	4.264	2.09221	2.42644e-06	3.567e-05	yes	up	1.56	1.3	0.79	6.28	3.73	9.22	1.21667	6.41
ENSMUSG00000022665	Ccdc80	coiled-coil domain containing 80 [Source:MGI Symbol;Acc:MGI:1915146]	5.191	2.37596	2.44739e-06	3.59315e-05	yes	up	3.08	1.05	2.17	6.78	24.62	16.7	2.1	16.0333
ENSMUSG00000037822	Smim14	small integral membrane protein 14 [Source:MGI Symbol;Acc:MGI:1915802]	2.035	1.02511	2.53864e-06	3.71378e-05	yes	up	68.23	56.37	55.66	125.85	164.77	196.97	60.0867	162.53
ENSMUSG00000029086	Prom1	prominin 1 [Source:MGI Symbol;Acc:MGI:1100886]	4.068	2.02443	2.60899e-06	3.80177e-05	yes	up	32.54	47.81	30.34	276.69	95.56	236.37	36.8967	202.873
ENSMUSG00000016028	Celsr1	cadherin, EGF LAG seven-pass G-type receptor 1 [Source:MGI Symbol;Acc:MGI:1100883]	4.791	2.26028	2.62373e-06	3.81825e-05	yes	up	3.79	1.03	1.48	10.06	18.71	11.64	2.1	13.47
ENSMUSG00000068086	Cyp2d9	cytochrome P450, family 2, subfamily d, polypeptide 9 [Source:MGI Symbol;Acc:MGI:88606]	20.172	4.33431	2.64821e-06	3.84559e-05	yes	up	1.34	0.43	0.15	2.08	23.4	4.68	0.64	10.0533
ENSMUSG00000041801	Phlda3	pleckstrin homology like domain, family A, member 3 [Source:MGI Symbol;Acc:MGI:1351485]	2.7	1.43312	2.65445e-06	3.85189e-05	yes	up	5.19	2.95	3.18	13.01	19.34	12.07	3.77333	14.8067
ENSMUSG00000025041	Nt5c2	5'-nucleotidase, cytosolic II [Source:MGI Symbol;Acc:MGI:2178563]	2.42	1.27525	2.71562e-06	3.93222e-05	yes	up	4.78	3.51	2.67	14.74	8.76	12.39	3.65333	11.9633
ENSMUSG00000020081	Tacr2	tachykinin receptor 2 [Source:MGI Symbol;Acc:MGI:98477]	6.01	2.58728	2.73441e-06	3.9566e-05	yes	up	0.68	0.17	0.47	5.45	2.66	3.18	0.44	3.76333
ENSMUSG00000046186	Cd109	CD109 antigen [Source:MGI Symbol;Acc:MGI:2445221]	10.23	3.35479	2.75507e-06	3.9808e-05	yes	up	0.44	0.03	0.11	3.32	2.17	2.71	0.193333	2.73333
ENSMUSG00000043439	Epop	elongin BC and polycomb repressive complex 2 associated protein [Source:MGI Symbol;Acc:MGI:2143991]	23.253	4.53936	2.78459e-06	4.01487e-05	yes	up	0.45	0.35	0.2	25.54	0.61	5.44	0.333333	10.53
ENSMUSG00000019528	Gyg	glycogenin [Source:MGI Symbol;Acc:MGI:1351614]	2.069	1.04891	2.81029e-06	4.04905e-05	yes	up	13.29	8.7	7.92	28.54	30.06	29.94	9.97	29.5133
ENSMUSG00000022150	Dab2	disabled 2, mitogen-responsive phosphoprotein [Source:MGI Symbol;Acc:MGI:109175]	3.037	1.60275	2.81703e-06	4.05301e-05	yes	up	3.43	1.53	2.12	9.26	15.2	6.61	2.36	10.3567
ENSMUSG00000032446	Eomes	eomesodermin [Source:MGI Symbol;Acc:MGI:1201683]	62.441	5.96442	2.82452e-06	4.05802e-05	yes	up	0.03	0.01	0	2.69	0.22	0.75	0.0133333	1.22
ENSMUSG00000106219	5830416I19Rik	RIKEN cDNA 5830416I19 gene [Source:MGI Symbol;Acc:MGI:1922007]	125.046	6.96631	2.82713e-06	4.0589e-05	yes	up	0	0	0	0.65	1.13	0.25	0	0.676667
ENSMUSG00000012428	Steap4	STEAP family member 4 [Source:MGI Symbol;Acc:MGI:1923560]	5.023	2.32868	2.85718e-06	4.09624e-05	yes	up	0.92	0.29	0.65	2.4	5.08	5.98	0.62	4.48667
ENSMUSG00000022816	Fstl1	follistatin-like 1 [Source:MGI Symbol;Acc:MGI:102793]	3.082	1.62386	2.90061e-06	4.15262e-05	yes	up	12.51	4.46	7.2	32.81	43.7	28.79	8.05667	35.1
ENSMUSG00000054027	Nt5dc3	5'-nucleotidase domain containing 3 [Source:MGI Symbol;Acc:MGI:3513266]	3.518	1.81476	2.91253e-06	4.16675e-05	yes	up	1.79	0.78	0.69	4.21	7.48	4.71	1.08667	5.46667
ENSMUSG00000026509	Capn2	calpain 2 [Source:MGI Symbol;Acc:MGI:88264]	3.371	1.75321	2.91535e-06	4.16783e-05	yes	up	12.79	5.21	9.17	35.32	64.42	31.76	9.05667	43.8333
ENSMUSG00000042109	Csdc2	cold shock domain containing C2, RNA binding [Source:MGI Symbol;Acc:MGI:2146027]	4.974	2.31426	2.93262e-06	4.18958e-05	yes	up	0.67	0.2	0.29	3.35	2.62	2.14	0.386667	2.70333
ENSMUSG00000079560	Hoxa3	homeobox A3 [Source:MGI Symbol;Acc:MGI:96175]	5.517	2.46384	2.93683e-06	4.19264e-05	yes	up	0.8	0.6	1.01	3.86	11.83	4.32	0.803333	6.67
ENSMUSG00000034586	Hid1	HID1 domain containing [Source:MGI Symbol;Acc:MGI:2445087]	4.11	2.039	2.95123e-06	4.20432e-05	yes	up	8.59	5.07	8.14	19.18	67.38	36.84	7.26667	41.1333
ENSMUSG00000014776	Nol3	nucleolar protein 3 (apoptosis repressor with CARD domain) [Source:MGI Symbol;Acc:MGI:1925938]	3.014	1.59153	2.99224e-06	4.25079e-05	yes	up	0.66	0.39	0.53	2.48	2.52	1.93	0.526667	2.31
ENSMUSG00000040711	Sh3pxd2b	SH3 and PX domains 2B [Source:MGI Symbol;Acc:MGI:2442062]	2.161	1.11196	3.06621e-06	4.34673e-05	yes	up	2.77	1.67	1.79	5.94	7.72	5.69	2.07667	6.45
ENSMUSG00000075702	Selenom	selenoprotein M [Source:MGI Symbol;Acc:MGI:2149786]	2.59	1.37269	3.12413e-06	4.42265e-05	yes	up	103.32	47.65	59.63	264.57	231.4	291.25	70.2	262.407
ENSMUSG00000031075	Ano1	anoctamin 1, calcium activated chloride channel [Source:MGI Symbol;Acc:MGI:2142149]	7.822	2.96762	3.17219e-06	4.48443e-05	yes	up	5.5	1.11	3.09	16.67	90.08	27.24	3.23333	44.6633
ENSMUSG00000066191	Anks6	ankyrin repeat and sterile alpha motif domain containing 6 [Source:MGI Symbol;Acc:MGI:1922941]	4.222	2.07776	3.17984e-06	4.49211e-05	yes	up	2.29	1.06	0.83	10.15	3.62	8.79	1.39333	7.52
ENSMUSG00000023911	Flywch2	FLYWCH family member 2 [Source:MGI Symbol;Acc:MGI:1924167]	2.679	1.42158	3.23024e-06	4.55379e-05	yes	up	4.66	4.23	3.49	17.03	13.54	15.15	4.12667	15.24
ENSMUSG00000021214	Akr1c18	aldo-keto reductase family 1, member C18 [Source:MGI Symbol;Acc:MGI:2145420]	224.969	7.81358	3.29705e-06	4.63355e-05	yes	up	0	0	0	3.49	0.2	5.38	0	3.02333
ENSMUSG00000036570	Fxyd1	FXYD domain-containing ion transport regulator 1 [Source:MGI Symbol;Acc:MGI:1889273]	2.776	1.47302	3.36578e-06	4.72188e-05	yes	up	21.53	9.43	12.35	57.08	64.83	56.72	14.4367	59.5433
ENSMUSG00000112188	Gm47708	predicted gene, 47708 [Source:MGI Symbol;Acc:MGI:6096827]	145.01	7.18	3.37751e-06	4.73506e-05	yes	up	0	0	0	2.32	11.26	2.23	0	5.27
ENSMUSG00000026994	Galnt3	polypeptide N-acetylgalactosaminyltransferase 3 [Source:MGI Symbol;Acc:MGI:894695]	2.283	1.19121	3.49534e-06	4.89347e-05	yes	up	13.14	7.04	9.87	26.37	31.41	38.53	10.0167	32.1033
ENSMUSG00000053219	Raet1e	retinoic acid early transcript 1E [Source:MGI Symbol;Acc:MGI:2675273]	5.805	2.53732	3.6054e-06	5.03713e-05	yes	up	1.83	0.37	0.78	7.76	9.24	6.95	0.993333	7.98333
ENSMUSG00000031700	Gpt2	glutamic pyruvate transaminase (alanine aminotransferase) 2 [Source:MGI Symbol;Acc:MGI:1915391]	3.019	1.59408	3.61298e-06	5.04424e-05	yes	up	4.35	1.64	2.72	9.78	13.63	14.72	2.90333	12.71
ENSMUSG00000087651	1500009L16Rik	RIKEN cDNA 1500009L16 gene [Source:MGI Symbol;Acc:MGI:1917034]	4.202	2.07099	3.71715e-06	5.17541e-05	yes	up	1.65	1.26	1.99	15.38	8.12	13.39	1.63333	12.2967
ENSMUSG00000016494	Cd34	CD34 antigen [Source:MGI Symbol;Acc:MGI:88329]	2.612	1.38521	3.78799e-06	5.2596e-05	yes	up	9.58	4.85	6.02	19.74	34.28	22.93	6.81667	25.65
ENSMUSG00000063704	Mapk15	mitogen-activated protein kinase 15 [Source:MGI Symbol;Acc:MGI:2652894]	35.611	5.15426	3.86255e-06	5.35579e-05	yes	up	0.03	0.06	0	2.18	2.57	1.1	0.03	1.95
ENSMUSG00000078670	Fam174b	family with sequence similarity 174, member B [Source:MGI Symbol;Acc:MGI:3698178]	2.956	1.56344	3.87325e-06	5.36695e-05	yes	up	15.3	6.48	12.85	31.46	52.78	51.93	11.5433	45.39
ENSMUSG00000022469	Rapgef3	Rap guanine nucleotide exchange factor (GEF) 3 [Source:MGI Symbol;Acc:MGI:2441741]	3.242	1.69681	3.8856e-06	5.38039e-05	yes	up	2.57	1.75	2.13	6.42	11.71	12.9	2.15	10.3433
ENSMUSG00000020205	Phlda1	pleckstrin homology like domain, family A, member 1 [Source:MGI Symbol;Acc:MGI:1096880]	3.67	1.87588	3.93961e-06	5.45145e-05	yes	up	11.15	3.75	6.17	29.48	56.11	28.48	7.02333	38.0233
ENSMUSG00000055334	Snupn	snurportin 1 [Source:MGI Symbol;Acc:MGI:1913319]	2.331	1.2212	4.05338e-06	5.586e-05	yes	up	3.57	2.33	2.21	8.82	9.76	8.84	2.70333	9.14
ENSMUSG00000022103	Gfra2	glial cell line derived neurotrophic factor family receptor alpha 2 [Source:MGI Symbol;Acc:MGI:1195462]	3.369	1.75251	4.08937e-06	5.62795e-05	yes	up	1.17	0.52	0.7	3.43	4.54	3.03	0.796667	3.66667
ENSMUSG00000032607	Amt	aminomethyltransferase [Source:MGI Symbol;Acc:MGI:3646700]	4.774	2.25514	4.12982e-06	5.67591e-05	yes	up	1.52	0.92	0.3	6.21	3.31	6.74	0.913333	5.42
ENSMUSG00000066438	Plekhd1	pleckstrin homology domain containing, family D (with coiled-coil domains) member 1 [Source:MGI Symbol;Acc:MGI:3036228]	18.419	4.20311	4.15525e-06	5.69927e-05	yes	up	0.01	0.07	0	0.61	1.17	1.71	0.0266667	1.16333
ENSMUSG00000025355	Mmp19	matrix metallopeptidase 19 [Source:MGI Symbol;Acc:MGI:1927899]	3.176	1.66722	4.19379e-06	5.74436e-05	yes	up	1.54	1.01	0.74	3.79	6.75	4	1.09667	4.84667
ENSMUSG00000068220	Lgals1	lectin, galactose binding, soluble 1 [Source:MGI Symbol;Acc:MGI:96777]	2.855	1.5135	4.27675e-06	5.84614e-05	yes	up	61.33	23.27	37.05	154.39	195.77	149.02	40.55	166.393
ENSMUSG00000029455	Aldh2	aldehyde dehydrogenase 2, mitochondrial [Source:MGI Symbol;Acc:MGI:99600]	2.465	1.30149	4.41946e-06	6.02092e-05	yes	up	341.48	282.77	266.85	1037.73	1513.56	709.05	297.033	1086.78
ENSMUSG00000006931	P3h4	prolyl 3-hydroxylase family member 4 (non-enzymatic) [Source:MGI Symbol;Acc:MGI:1913430]	3.106	1.63489	4.56209e-06	6.19443e-05	yes	up	2.16	0.81	1.37	6.25	6.55	6.6	1.44667	6.46667
ENSMUSG00000031563	Wwc2	WW, C2 and coiled-coil domain containing 2 [Source:MGI Symbol;Acc:MGI:1261872]	2.92	1.54612	4.57512e-06	6.20504e-05	yes	up	1.4	0.73	0.84	3.32	5.97	3.22	0.99	4.17
ENSMUSG00000035184	Fam124a	family with sequence similarity 124, member A [Source:MGI Symbol;Acc:MGI:3645930]	5.99	2.58248	4.95679e-06	6.67225e-05	yes	up	2.96	0.24	1.05	8.86	14.27	10.16	1.41667	11.0967
ENSMUSG00000026828	Galnt5	polypeptide N-acetylgalactosaminyltransferase 5 [Source:MGI Symbol;Acc:MGI:2179403]	4.276	2.09628	5.01529e-06	6.74241e-05	yes	up	2.91	0.76	1.75	7.26	11.48	14.27	1.80667	11.0033
ENSMUSG00000030116	Mfap5	microfibrillar associated protein 5 [Source:MGI Symbol;Acc:MGI:1354387]	5.696	2.50987	5.04815e-06	6.78172e-05	yes	up	2.11	0.39	1.69	5.74	14.56	8.99	1.39667	9.76333
ENSMUSG00000055254	Ntrk2	neurotrophic tyrosine kinase, receptor, type 2 [Source:MGI Symbol;Acc:MGI:97384]	16.211	4.01887	5.10628e-06	6.84619e-05	yes	up	0.24	0.03	0.22	4.64	0.66	6.86	0.163333	4.05333
ENSMUSG00000036181	Hist1h1c	histone cluster 1, H1c [Source:MGI Symbol;Acc:MGI:1931526]	2.97	1.57027	5.16143e-06	6.90187e-05	yes	up	52.56	29.79	56.21	160.48	288.74	158.21	46.1867	202.477
ENSMUSG00000046314	Stxbp6	syntaxin binding protein 6 (amisyn) [Source:MGI Symbol;Acc:MGI:2384963]	3.151	1.65581	5.25377e-06	7.0161e-05	yes	up	2.77	0.98	1.95	6.96	10.47	7.59	1.9	8.34
ENSMUSG00000020388	Pdlim4	PDZ and LIM domain 4 [Source:MGI Symbol;Acc:MGI:1353470]	3.668	1.875	5.48058e-06	7.28062e-05	yes	up	4.66	1.97	3.36	18	24.42	11.03	3.33	17.8167
ENSMUSG00000053907	Mat2a	methionine adenosyltransferase II, alpha [Source:MGI Symbol;Acc:MGI:2443731]	2.927	1.54954	5.59756e-06	7.42629e-05	yes	up	48.02	23.87	22.79	169.59	112.18	125.17	31.56	135.647
ENSMUSG00000037025	Foxa2	forkhead box A2 [Source:MGI Symbol;Acc:MGI:1347476]	5.694	2.50952	5.6572e-06	7.5005e-05	yes	up	3.08	15.09	1.45	8.72	47.17	25.91	6.54	27.2667
ENSMUSG00000027870	Hao2	hydroxyacid oxidase 2 [Source:MGI Symbol;Acc:MGI:96012]	81.605	6.35058	5.8431e-06	7.72677e-05	yes	up	5.18	0.08	0.3	190.66	287.22	131.47	1.85333	203.117
ENSMUSG00000057315	Arhgap24	Rho GTPase activating protein 24 [Source:MGI Symbol;Acc:MGI:1922647]	5.669	2.50301	5.98264e-06	7.90099e-05	yes	up	2.93	0.61	0.99	9.45	7.52	16.06	1.51	11.01
ENSMUSG00000040820	Hlcs	holocarboxylase synthetase (biotin- [propriony-Coenzyme A-carboxylase (ATP-hydrolysing)] ligase) [Source:MGI Symbol;Acc:MGI:894646]	2.433	1.28258	6.02132e-06	7.93465e-05	yes	up	2.1	1.73	1.39	5.41	4.74	6.78	1.74	5.64333
ENSMUSG00000028334	Nans	N-acetylneuraminic acid synthase (sialic acid synthase) [Source:MGI Symbol;Acc:MGI:2149820]	3.596	1.84645	6.02379e-06	7.93465e-05	yes	up	51.88	46.79	39.72	138.09	438	169.08	46.13	248.39
ENSMUSG00000035824	Tk2	thymidine kinase 2, mitochondrial [Source:MGI Symbol;Acc:MGI:1913266]	2.137	1.09566	6.40374e-06	8.38608e-05	yes	up	4.85	3.6	3.21	14.24	11.64	12.02	3.88667	12.6333
ENSMUSG00000031785	Adgrg1	adhesion G protein-coupled receptor G1 [Source:MGI Symbol;Acc:MGI:1340051]	2.382	1.25247	6.51712e-06	8.51256e-05	yes	up	11.62	8.04	6.65	22.1	35.43	38.25	8.77	31.9267
ENSMUSG00000023927	Satb1	special AT-rich sequence binding protein 1 [Source:MGI Symbol;Acc:MGI:105084]	3.823	1.93484	6.71908e-06	8.74818e-05	yes	up	1	0.61	0.77	4.71	2.49	3.68	0.793333	3.62667
ENSMUSG00000028358	Zfp618	zinc finger protein 618 [Source:MGI Symbol;Acc:MGI:1919950]	9.219	3.20456	6.72912e-06	8.75563e-05	yes	up	0.38	0.06	0.17	0.71	5.41	1.48	0.203333	2.53333
ENSMUSG00000030770	Parva	parvin, alpha [Source:MGI Symbol;Acc:MGI:1931144]	2.117	1.08215	6.77686e-06	8.81209e-05	yes	up	21.15	12.04	13.39	43.57	59.11	43.53	15.5267	48.7367
ENSMUSG00000075334	Rprm	reprimo, TP53 dependent G2 arrest mediator candidate [Source:MGI Symbol;Acc:MGI:1915124]	53.356	5.73758	6.87811e-06	8.93229e-05	yes	up	0.07	0	0	2.31	2.8	0.83	0.0233333	1.98
ENSMUSG00000070720	Tmem200b	transmembrane protein 200B [Source:MGI Symbol;Acc:MGI:3646343]	3.405	1.7676	6.91018e-06	8.95325e-05	yes	up	2.42	0.93	0.98	6.81	7.7	6.64	1.44333	7.05
ENSMUSG00000054021	Sirt5	sirtuin 5 [Source:MGI Symbol;Acc:MGI:1915596]	2.081	1.05711	6.91191e-06	8.95325e-05	yes	up	5.03	3.64	3.49	11.08	11.36	10.06	4.05333	10.8333
ENSMUSG00000028780	Sema3c	sema domain, immunoglobulin domain (Ig), short basic domain, secreted, (semaphorin) 3C [Source:MGI Symbol;Acc:MGI:107557]	5.873	2.55412	6.95032e-06	8.99724e-05	yes	up	6.02	1.55	1.58	25.94	18.66	23.18	3.05	22.5933
ENSMUSG00000025347	Mettl7b	methyltransferase like 7B [Source:MGI Symbol;Acc:MGI:1918914]	5.299	2.40584	7.05372e-06	9.11364e-05	yes	up	99.46	37.47	36.96	602.64	163.18	512.6	57.9633	426.14
ENSMUSG00000063142	Kcnma1	potassium large conductance calcium-activated channel, subfamily M, alpha member 1 [Source:MGI Symbol;Acc:MGI:99923]	4.137	2.04865	7.11573e-06	9.18206e-05	yes	up	2.32	0.57	0.72	6.29	6.33	8.56	1.20333	7.06
ENSMUSG00000010051	Hyal1	hyaluronoglucosaminidase 1 [Source:MGI Symbol;Acc:MGI:96298]	2.577	1.3656	7.33949e-06	9.45875e-05	yes	up	1.22	0.74	0.77	3.71	3.34	3.56	0.91	3.53667
ENSMUSG00000102918	Pcdhgc3	protocadherin gamma subfamily C, 3 [Source:MGI Symbol;Acc:MGI:1935201]	3.279	1.71336	7.36345e-06	9.4836e-05	yes	up	7.14	2.45	3.05	17.02	23.91	19.28	4.21333	20.07
ENSMUSG00000032122	Slc37a2	solute carrier family 37 (glycerol-3-phosphate transporter), member 2 [Source:MGI Symbol;Acc:MGI:1929693]	40.449	5.33802	7.38979e-06	9.51149e-05	yes	up	1.01	0.67	0.57	122.08	48.65	2.75	0.75	57.8267
ENSMUSG00000036912	Piwil4	piwi-like RNA-mediated gene silencing 4 [Source:MGI Symbol;Acc:MGI:3041167]	17.114	4.0971	7.62476e-06	9.77283e-05	yes	up	0.31	0.02	0	2.36	2.33	3.51	0.11	2.73333
ENSMUSG00000029445	Hpd	4-hydroxyphenylpyruvic acid dioxygenase [Source:MGI Symbol;Acc:MGI:96213]	4.158	2.05577	7.62659e-06	9.77283e-05	yes	up	12.97	3.87	7.95	31.83	55.56	61.83	8.26333	49.74
ENSMUSG00000027220	Syt13	synaptotagmin XIII [Source:MGI Symbol;Acc:MGI:1933945]	2.469	1.30401	7.72963e-06	9.89862e-05	yes	up	3.29	1.57	2.18	8.69	9.2	7.15	2.34667	8.34667
ENSMUSG00000028634	Hivep3	human immunodeficiency virus type I enhancer binding protein 3 [Source:MGI Symbol;Acc:MGI:106589]	2.884	1.52784	7.77332e-06	9.94828e-05	yes	up	2.69	1.23	1.37	7.42	10.23	7.06	1.76333	8.23667
ENSMUSG00000039672	Kcne2	potassium voltage-gated channel, Isk-related subfamily, gene 2 [Source:MGI Symbol;Acc:MGI:1891123]	86.5	6.43462	7.91916e-06	0.000101094	yes	up	0	0	0	0.69	1.08	0.62	0	0.796667
ENSMUSG00000036560	Lgi4	leucine-rich repeat LGI family, member 4 [Source:MGI Symbol;Acc:MGI:2180197]	4.181	2.06373	7.9453e-06	0.000101352	yes	up	1.48	0.21	0.31	2.4	2.01	3.37	0.666667	2.59333
ENSMUSG00000110218	Gm20219	predicted gene, 20219 [Source:MGI Symbol;Acc:MGI:5012404]	3.575	1.83803	7.96777e-06	0.000101523	yes	up	0.61	0.36	0.44	1.8	3	2.39	0.47	2.39667
ENSMUSG00000069792	Wfdc17	WAP four-disulfide core domain 17 [Source:MGI Symbol;Acc:MGI:3649773]	3.578	1.83926	8.04746e-06	0.000102474	yes	up	4.52	7.77	6.38	32.05	44.52	23.42	6.22333	33.33
ENSMUSG00000074892	B3galt5	UDP-Gal:betaGlcNAc beta 1,3-galactosyltransferase, polypeptide 5 [Source:MGI Symbol;Acc:MGI:2136878]	22.262	4.47648	8.12677e-06	0.000103289	yes	up	1.19	9.44	1.67	81.76	202.72	129.67	4.1	138.05
ENSMUSG00000051427	Ccdc157	coiled-coil domain containing 157 [Source:MGI Symbol;Acc:MGI:3041210]	2.325	1.2171	8.24254e-06	0.000104629	yes	up	0.87	0.95	0.85	2.17	3	2.58	0.89	2.58333
ENSMUSG00000037709	Fam13a	family with sequence similarity 13, member A [Source:MGI Symbol;Acc:MGI:1889842]	2.785	1.47781	8.30694e-06	0.000105315	yes	up	3.28	3.38	3.36	13.76	8.48	18.37	3.34	13.5367
ENSMUSG00000019539	Rcn3	reticulocalbin 3, EF-hand calcium binding domain [Source:MGI Symbol;Acc:MGI:1277122]	2.626	1.39276	8.45046e-06	0.000106816	yes	up	17.67	8.91	11.65	41.83	61.29	40.85	12.7433	47.99
ENSMUSG00000032375	Aph1b	aph1 homolog B, gamma secretase subunit [Source:MGI Symbol;Acc:MGI:3522097]	2.875	1.52337	8.48063e-06	0.000107115	yes	up	2.03	0.84	1	6.74	4.66	5.98	1.29	5.79333
ENSMUSG00000050910	Cdr2l	cerebellar degeneration-related protein 2-like [Source:MGI Symbol;Acc:MGI:2684867]	3.724	1.89681	8.58435e-06	0.000108357	yes	up	1.04	0.35	0.49	3.28	4.26	2.48	0.626667	3.34
ENSMUSG00000030064	Frmd4b	FERM domain containing 4B [Source:MGI Symbol;Acc:MGI:2141794]	2.116	1.08135	8.77977e-06	0.000110686	yes	up	14.26	7.4	12.23	20.3	37.09	23.62	11.2967	27.0033
ENSMUSG00000102577	Gm37969	predicted gene, 37969 [Source:MGI Symbol;Acc:MGI:5611197]	73.025	6.19031	8.86891e-06	0.000111741	yes	up	0.03	0	0	1.27	3.11	0.11	0.01	1.49667
ENSMUSG00000038497	Tmco3	transmembrane and coiled-coil domains 3 [Source:MGI Symbol;Acc:MGI:2444946]	2.124	1.08712	8.99156e-06	0.000113005	yes	up	12.59	11.06	8.7	23.51	31.35	38.19	10.7833	31.0167
ENSMUSG00000057193	Slc44a2	solute carrier family 44, member 2 [Source:MGI Symbol;Acc:MGI:1915932]	2.187	1.12864	9.03381e-06	0.000113395	yes	up	6.04	3.93	4.89	12.96	21.55	13.25	4.95333	15.92
ENSMUSG00000036103	Colec12	collectin sub-family member 12 [Source:MGI Symbol;Acc:MGI:2152907]	3.2	1.67806	9.16987e-06	0.00011489	yes	up	2.31	1.78	1.57	7.47	8.29	5.93	1.88667	7.23
ENSMUSG00000047641	Krt87	keratin 87 [Source:MGI Symbol;Acc:MGI:3665486]	6.257	2.64557	9.27111e-06	0.000116015	yes	up	0.37	0.43	0.1	1.53	4.08	2.63	0.3	2.74667
ENSMUSG00000014846	Tppp3	tubulin polymerization-promoting protein family member 3 [Source:MGI Symbol;Acc:MGI:1915221]	3.546	1.82638	9.67033e-06	0.000120342	yes	up	49.65	21.05	32.94	125.43	289.89	122.56	34.5467	179.293
ENSMUSG00000030223	Ptpro	protein tyrosine phosphatase, receptor type, O [Source:MGI Symbol;Acc:MGI:1097152]	4.332	2.11502	9.97985e-06	0.000123814	yes	up	2.68	0.79	0.61	3.67	6.56	8.5	1.36	6.24333
ENSMUSG00000033721	Vav3	vav 3 oncogene [Source:MGI Symbol;Acc:MGI:1888518]	5.284	2.40171	1.04152e-05	0.000128429	yes	up	2.65	0.68	0.45	14.51	6.22	10.2	1.26	10.31
ENSMUSG00000066235	Pomgnt2	protein O-linked mannose beta 1,4-N-acetylglucosaminyltransferase 2 [Source:MGI Symbol;Acc:MGI:2143424]	2.317	1.21229	1.05057e-05	0.000129466	yes	up	3.29	1.97	2.66	6.91	8.99	10.02	2.64	8.64
ENSMUSG00000085323	9130410C08Rik	RIKEN cDNA 9130410C08 gene [Source:MGI Symbol;Acc:MGI:1918862]	99.34	6.6343	1.06243e-05	0.000130848	yes	up	0	0	0	1.35	0.74	2.49	0	1.52667
ENSMUSG00000021732	Fgf10	fibroblast growth factor 10 [Source:MGI Symbol;Acc:MGI:1099809]	5.945	2.57157	1.07119e-05	0.000131767	yes	up	0.37	0.26	0.35	1.36	5.74	1.61	0.326667	2.90333
ENSMUSG00000015852	Fcrls	Fc receptor-like S, scavenger receptor [Source:MGI Symbol;Acc:MGI:1933397]	6.66	2.73546	1.08447e-05	0.000133239	yes	up	0.95	0.17	0.2	3.09	5.56	3.77	0.44	4.14
ENSMUSG00000028182	Lrriq3	leucine-rich repeats and IQ motif containing 3 [Source:MGI Symbol;Acc:MGI:1921685]	19.139	4.25848	1.08527e-05	0.000133257	yes	up	0.06	0	0.05	0.93	0.95	1.92	0.0366667	1.26667
ENSMUSG00000030366	Ceacam12	carcinoembryonic antigen-related cell adhesion molecule 12 [Source:MGI Symbol;Acc:MGI:1914565]	191.57	7.58173	1.08972e-05	0.000133721	yes	up	0.03	0	0	14.07	1.24	18.96	0.01	11.4233
ENSMUSG00000026765	Lypd6b	LY6/PLAUR domain containing 6B [Source:MGI Symbol;Acc:MGI:1919147]	20.026	4.3238	1.10762e-05	0.000135507	yes	up	0.15	0	0.06	0.72	3.98	1.24	0.07	1.98
ENSMUSG00000111375	Btbd8	BTB (POZ) domain containing 8 [Source:MGI Symbol;Acc:MGI:3646208]	3.364	1.75008	1.13124e-05	0.000138181	yes	up	0.82	0.66	0.76	1.64	3.24	1.51	0.746667	2.13
ENSMUSG00000048899	Rimkla	ribosomal modification protein rimK-like family member A [Source:MGI Symbol;Acc:MGI:3040686]	10.669	3.41532	1.14141e-05	0.000139305	yes	up	0.12	0.03	0.05	2.9	0.58	0.78	0.0666667	1.42
ENSMUSG00000069607	Cd300ld3	CD300 molecule like family member D3 [Source:MGI Symbol;Acc:MGI:2687214]	12.533	3.64766	1.14542e-05	0.000139626	yes	up	1.17	0.08	0.09	5.71	10.38	8.26	0.446667	8.11667
ENSMUSG00000019775	Rgs17	regulator of G-protein signaling 17 [Source:MGI Symbol;Acc:MGI:1927469]	11.478	3.52085	1.18301e-05	0.000143691	yes	up	0.44	0.06	0.05	1.53	2.4	5.08	0.183333	3.00333
ENSMUSG00000048387	Osr1	odd-skipped related transcription factor 1 [Source:MGI Symbol;Acc:MGI:1344424]	5.188	2.3751	1.1865e-05	0.000144029	yes	up	1.25	0.31	1.28	6.1	7.29	3.01	0.946667	5.46667
ENSMUSG00000039697	Ncoa7	nuclear receptor coactivator 7 [Source:MGI Symbol;Acc:MGI:2444847]	8.153	3.02731	1.19781e-05	0.000145001	yes	up	4.2	3.3	3.53	97.36	6.51	62.78	3.67667	55.55
ENSMUSG00000038351	Sgsm2	small G protein signaling modulator 2 [Source:MGI Symbol;Acc:MGI:2144695]	2.03	1.02177	1.20116e-05	0.000145243	yes	up	4.38	2.64	13.12	9.53	12.49	8.71	6.71333	10.2433
ENSMUSG00000037053	Azgp1	alpha-2-glycoprotein 1, zinc [Source:MGI Symbol;Acc:MGI:103163]	19.608	4.29334	1.20152e-05	0.000145243	yes	up	0.05	0	0.29	1.67	5.6	2.87	0.113333	3.38
ENSMUSG00000031379	Pir	pirin [Source:MGI Symbol;Acc:MGI:1916906]	2.262	1.17769	1.21777e-05	0.000147032	yes	up	2.78	2.11	2.01	8.13	6.85	7.26	2.3	7.41333
ENSMUSG00000030701	Plekhb1	pleckstrin homology domain containing, family B (evectins) member 1 [Source:MGI Symbol;Acc:MGI:1351469]	3.019	1.59398	1.22959e-05	0.00014837	yes	up	5.45	1.97	2.28	12.36	9.94	11.99	3.23333	11.43
ENSMUSG00000033059	Pygb	brain glycogen phosphorylase [Source:MGI Symbol;Acc:MGI:97828]	2.549	1.34973	1.24075e-05	0.00014945	yes	up	31.34	13.18	16.83	70.82	88.26	64.57	20.45	74.55
ENSMUSG00000049999	Ppp1r3d	protein phosphatase 1, regulatory subunit 3D [Source:MGI Symbol;Acc:MGI:1917664]	4.828	2.2713	1.24534e-05	0.000149914	yes	up	0.49	0.15	0.28	2.82	1.47	1.99	0.306667	2.09333
ENSMUSG00000041886	Macc1	metastasis associated in colon cancer 1 [Source:MGI Symbol;Acc:MGI:2685113]	6.455	2.6905	1.26689e-05	0.000152237	yes	up	0.26	0.07	0.18	0.75	2.59	1.36	0.17	1.56667
ENSMUSG00000037379	Spon2	spondin 2, extracellular matrix protein [Source:MGI Symbol;Acc:MGI:1923724]	2.728	1.44785	1.27097e-05	0.000152637	yes	up	15.25	7.37	9.28	40.69	58.11	29	10.6333	42.6
ENSMUSG00000000555	Itga5	integrin alpha 5 (fibronectin receptor alpha) [Source:MGI Symbol;Acc:MGI:96604]	3.349	1.74378	1.27349e-05	0.000152849	yes	up	4.78	2.14	2.7	13.69	23.62	9.28	3.20667	15.53
ENSMUSG00000033327	Tnxb	tenascin XB [Source:MGI Symbol;Acc:MGI:1932137]	3.985	1.99444	1.2957e-05	0.000154964	yes	up	5.57	1.44	2.12	16.76	21.7	12.53	3.04333	16.9967
ENSMUSG00000034684	Sema3f	sema domain, immunoglobulin domain (Ig), short basic domain, secreted, (semaphorin) 3F [Source:MGI Symbol;Acc:MGI:1096347]	2.205	1.14085	1.29982e-05	0.000155361	yes	up	6.65	3.58	4.13	11.25	20.31	12.97	4.78667	14.8433
ENSMUSG00000013415	Igf2bp1	insulin-like growth factor 2 mRNA binding protein 1 [Source:MGI Symbol;Acc:MGI:1890357]	181.707	7.50547	1.30984e-05	0.000156195	yes	up	0	0	0	1.06	0.04	0.09	0	0.396667
ENSMUSG00000044921	Rassf9	Ras association (RalGDS/AF-6) domain family (N-terminal) member 9 [Source:MGI Symbol;Acc:MGI:2384307]	6.587	2.71955	1.31691e-05	0.000156854	yes	up	0.55	0.15	0.18	1.73	3.7	1.44	0.293333	2.29
ENSMUSG00000005338	Cadm3	cell adhesion molecule 3 [Source:MGI Symbol;Acc:MGI:2137858]	2.616	1.38724	1.32614e-05	0.000157767	yes	up	2.3	1.16	1.19	6.16	8.54	5.59	1.55	6.76333
ENSMUSG00000031255	Sytl4	synaptotagmin-like 4 [Source:MGI Symbol;Acc:MGI:1351606]	4.073	2.02602	1.32715e-05	0.000157795	yes	up	1.6	0.54	0.92	4.8	4.35	8.9	1.02	6.01667
ENSMUSG00000034573	Ptpn13	protein tyrosine phosphatase, non-receptor type 13 [Source:MGI Symbol;Acc:MGI:103293]	3.766	1.91286	1.33173e-05	0.000158246	yes	up	1.31	0.38	0.81	3.52	6.45	3.7	0.833333	4.55667
ENSMUSG00000017167	Cntnap1	contactin associated protein-like 1 [Source:MGI Symbol;Acc:MGI:1858201]	2.742	1.45512	1.33816e-05	0.000158824	yes	up	0.97	0.89	0.77	3.06	3.28	2.76	0.876667	3.03333
ENSMUSG00000071856	Mcc	mutated in colorectal cancers [Source:MGI Symbol;Acc:MGI:96930]	2.882	1.527	1.34506e-05	0.000159471	yes	up	1.28	1.27	0.92	2.97	6.98	4.83	1.15667	4.92667
ENSMUSG00000024909	Efemp2	epidermal growth factor-containing fibulin-like extracellular matrix protein 2 [Source:MGI Symbol;Acc:MGI:1891209]	2.201	1.13846	1.34519e-05	0.000159471	yes	up	6.33	3.13	3.21	13.86	13.75	13.29	4.22333	13.6333
ENSMUSG00000034220	Gpc1	glypican 1 [Source:MGI Symbol;Acc:MGI:1194891]	2.395	1.26033	1.3683e-05	0.000161905	yes	up	2.27	1.29	2.34	7.43	7.81	5.5	1.96667	6.91333
ENSMUSG00000068735	Trp53i11	transformation related protein 53 inducible protein 11 [Source:MGI Symbol;Acc:MGI:2670995]	3.412	1.77081	1.36891e-05	0.000161905	yes	up	23.41	10.81	10.07	53.63	115.76	45.73	14.7633	71.7067
ENSMUSG00000059713	Rcan3	regulator of calcineurin 3 [Source:MGI Symbol;Acc:MGI:1858220]	3.043	1.60539	1.40807e-05	0.000166132	yes	up	4.9	1.43	2.66	11.23	12.84	11.23	2.99667	11.7667
ENSMUSG00000040412	5330417C22Rik	RIKEN cDNA 5330417C22 gene [Source:MGI Symbol;Acc:MGI:1923930]	4.473	2.16124	1.40875e-05	0.000166132	yes	up	22.39	4.27	7.07	63.62	64.7	91.71	11.2433	73.3433
ENSMUSG00000017692	Rhbdl3	rhomboid like 3 [Source:MGI Symbol;Acc:MGI:2179276]	3.344	1.74158	1.41429e-05	0.000166689	yes	up	0.89	0.46	0.53	2.23	2.73	4.43	0.626667	3.13
ENSMUSG00000068270	Shroom4	shroom family member 4 [Source:MGI Symbol;Acc:MGI:2685570]	3.264	1.70673	1.44025e-05	0.000169453	yes	up	0.38	0.21	0.3	1.87	0.99	2.18	0.296667	1.68
ENSMUSG00000062760	Shisal1	shisa like 1 [Source:MGI Symbol;Acc:MGI:1919551]	3.172	1.6656	1.44321e-05	0.000169703	yes	up	1.84	1.36	1.13	6.04	3.26	4.68	1.44333	4.66
ENSMUSG00000054723	Vmac	vimentin-type intermediate filament associated coiled-coil protein [Source:MGI Symbol;Acc:MGI:2146912]	2.177	1.12255	1.45402e-05	0.000170776	yes	up	6.92	3.45	3.68	11.82	13.1	15.3	4.68333	13.4067
ENSMUSG00000113101	Gm33424	predicted gene, 33424 [Source:MGI Symbol;Acc:MGI:5592583]	44.543	5.47713	1.46054e-05	0.000171443	yes	up	1.6	0	0	45.27	5.05	57.83	0.533333	36.05
ENSMUSG00000032854	Ugt8a	UDP galactosyltransferase 8A [Source:MGI Symbol;Acc:MGI:109522]	38.752	5.27621	1.48928e-05	0.000174412	yes	up	0.04	0.23	0.01	5.95	0.1	1.35	0.0933333	2.46667
ENSMUSG00000041439	Mfsd6	major facilitator superfamily domain containing 6 [Source:MGI Symbol;Acc:MGI:1922925]	2.158	1.1097	1.52664e-05	0.000178477	yes	up	22.33	11.3	15.55	44.36	59.75	49.78	16.3933	51.2967
ENSMUSG00000020847	Rph3al	rabphilin 3A-like (without C2 domains) [Source:MGI Symbol;Acc:MGI:1923492]	2.262	1.17759	1.5343e-05	0.000179166	yes	up	7.33	7.66	5.18	21.66	14.57	22.87	6.72333	19.7
ENSMUSG00000036533	Cdc42ep3	CDC42 effector protein (Rho GTPase binding) 3 [Source:MGI Symbol;Acc:MGI:2384718]	2.656	1.40949	1.5425e-05	0.000180021	yes	up	7.91	1.94	2.92	10.99	15.44	11.16	4.25667	12.53
ENSMUSG00000050394	Armcx6	armadillo repeat containing, X-linked 6 [Source:MGI Symbol;Acc:MGI:2147993]	8.2	3.03563	1.55724e-05	0.000181531	yes	up	0.27	0.06	0.08	1.28	2.55	1.18	0.136667	1.67
ENSMUSG00000003273	Car11	carbonic anhydrase 11 [Source:MGI Symbol;Acc:MGI:1336193]	6.839	2.77375	1.56787e-05	0.000182543	yes	up	1.65	0.18	0.12	2.19	1.49	1.79	0.65	1.82333
ENSMUSG00000031951	Tmem231	transmembrane protein 231 [Source:MGI Symbol;Acc:MGI:2685024]	3.109	1.63623	1.56861e-05	0.000182543	yes	up	0.83	0.39	0.53	1.97	3.3	2.64	0.583333	2.63667
ENSMUSG00000054893	Zfp667	zinc finger protein 667 [Source:MGI Symbol;Acc:MGI:2442757]	5.482	2.45477	1.59076e-05	0.000184802	yes	up	0.29	0.57	0.49	4.08	1.35	2.79	0.45	2.74
ENSMUSG00000042870	Tom1	target of myb1 trafficking protein [Source:MGI Symbol;Acc:MGI:1338026]	2.029	1.02061	1.62853e-05	0.000188972	yes	up	8.77	10.09	10.29	31.64	30.33	27.57	9.71667	29.8467
ENSMUSG00000005686	Ampd3	adenosine monophosphate deaminase 3 [Source:MGI Symbol;Acc:MGI:1096344]	2.704	1.43488	1.70281e-05	0.000196503	yes	up	8.49	4.42	2.85	18.04	21.88	21.99	5.25333	20.6367
ENSMUSG00000075012	Fjx1	four jointed box 1 [Source:MGI Symbol;Acc:MGI:1341907]	6.755	2.75586	1.70514e-05	0.000196624	yes	up	0.12	0.07	0.14	1.62	0.89	0.67	0.11	1.06
ENSMUSG00000026424	Gpr37l1	G protein-coupled receptor 37-like 1 [Source:MGI Symbol;Acc:MGI:1928503]	4.072	2.02558	1.72243e-05	0.000198505	yes	up	1.22	0.44	0.39	3.56	3.39	4.86	0.683333	3.93667
ENSMUSG00000110357	A030001D20Rik	RIKEN cDNA A030001D20 gene [Source:MGI Symbol;Acc:MGI:3696869]	5.12	2.35616	1.73817e-05	0.000200206	yes	up	0.31	0.41	0.44	1.87	1.93	3.24	0.386667	2.34667
ENSMUSG00000026796	Fam129b	family with sequence similarity 129, member B [Source:MGI Symbol;Acc:MGI:2442910]	2.172	1.11879	1.74693e-05	0.000201101	yes	up	20.99	13.54	14.09	43.06	69.27	41.41	16.2067	51.2467
ENSMUSG00000017493	Igfbp4	insulin-like growth factor binding protein 4 [Source:MGI Symbol;Acc:MGI:96439]	2.82	1.4959	1.77344e-05	0.000204036	yes	up	34.63	17.22	18.41	82.64	121.41	68.73	23.42	90.9267
ENSMUSG00000025372	Baiap2	brain-specific angiogenesis inhibitor 1-associated protein 2 [Source:MGI Symbol;Acc:MGI:2137336]	2.843	1.50762	1.7822e-05	0.000204811	yes	up	3.66	1.51	2.59	7.91	13.24	7.36	2.58667	9.50333
ENSMUSG00000074272	Ceacam1	carcinoembryonic antigen-related cell adhesion molecule 1 [Source:MGI Symbol;Acc:MGI:1347245]	2.747	1.45761	1.7921e-05	0.000205716	yes	up	616.44	555.03	482.62	2473.18	1192.14	2355.88	551.363	2007.07
ENSMUSG00000016382	Pls3	plastin 3 (T-isoform) [Source:MGI Symbol;Acc:MGI:104807]	2.799	1.48487	1.80124e-05	0.000206648	yes	up	7.35	3.4	4.78	27.34	17.12	17.6	5.17667	20.6867
ENSMUSG00000021003	Galc	galactosylceramidase [Source:MGI Symbol;Acc:MGI:95636]	2.099	1.06993	1.80675e-05	0.000207163	yes	up	3.25	1.6	1.66	7.19	5.49	4.93	2.17	5.87
ENSMUSG00000026930	Gpsm1	G-protein signalling modulator 1 (AGS3-like, C. elegans) [Source:MGI Symbol;Acc:MGI:1915089]	2.715	1.44092	1.81608e-05	0.00020788	yes	up	2.14	1.67	1.39	4.91	7.13	9.19	1.73333	7.07667
ENSMUSG00000032278	Paqr5	progestin and adipoQ receptor family member V [Source:MGI Symbol;Acc:MGI:1921340]	9.465	3.24254	1.85298e-05	0.000211745	yes	up	5.58	0.51	0.89	41.2	14.42	31.86	2.32667	29.16
ENSMUSG00000021596	Mctp1	multiple C2 domains, transmembrane 1 [Source:MGI Symbol;Acc:MGI:1926021]	3.306	1.72513	1.88963e-05	0.00021569	yes	up	0.96	0.64	0.69	2.94	1.83	2.88	0.763333	2.55
ENSMUSG00000022323	Rida	reactive intermediate imine deaminase A homolog [Source:MGI Symbol;Acc:MGI:1095401]	2.128	1.08946	1.89995e-05	0.000216746	yes	up	8.51	7.93	7.13	23.76	20.31	28.39	7.85667	24.1533
ENSMUSG00000022861	Dgkg	diacylglycerol kinase, gamma [Source:MGI Symbol;Acc:MGI:105060]	2.768	1.46889	1.90378e-05	0.000217061	yes	up	1.06	0.47	0.64	3.1	2.86	2.92	0.723333	2.96
ENSMUSG00000040841	Six5	sine oculis-related homeobox 5 [Source:MGI Symbol;Acc:MGI:106220]	3.039	1.60361	1.91112e-05	0.000217775	yes	up	1.71	0.58	1.04	4.69	5.08	4.79	1.11	4.85333
ENSMUSG00000085881	Gm15912	predicted gene 15912 [Source:MGI Symbol;Acc:MGI:3801895]	5.197	2.37768	1.91322e-05	0.000217892	yes	up	1.25	0.73	0.49	8.25	4.68	6.62	0.823333	6.51667
ENSMUSG00000032440	Tgfbr2	transforming growth factor, beta receptor II [Source:MGI Symbol;Acc:MGI:98729]	2.2	1.1375	1.92019e-05	0.000218563	yes	up	21.96	9.1	14.05	44.36	57.64	47.28	15.0367	49.76
ENSMUSG00000037325	Bbs7	Bardet-Biedl syndrome 7 (human) [Source:MGI Symbol;Acc:MGI:1918742]	2.452	1.2938	1.96361e-05	0.000223255	yes	up	0.81	1.05	0.78	2.96	3.65	4.68	0.88	3.76333
ENSMUSG00000073418	C4b	complement component 4B (Chido blood group) [Source:MGI Symbol;Acc:MGI:88228]	3.208	1.68164	1.96883e-05	0.000223722	yes	up	14.01	12.35	9.24	37.8	76.29	28.15	11.8667	47.4133
ENSMUSG00000037664	Cdkn1c	cyclin-dependent kinase inhibitor 1C (P57) [Source:MGI Symbol;Acc:MGI:104564]	2.156	1.1082	1.98928e-05	0.00022592	yes	up	5.16	4.62	4.59	13.37	12.91	11.61	4.79	12.63
ENSMUSG00000039005	Tlr4	toll-like receptor 4 [Source:MGI Symbol;Acc:MGI:96824]	5.905	2.56198	1.99758e-05	0.000226704	yes	up	1.99	0.22	24.12	5.62	7.7	8.07	8.77667	7.13
ENSMUSG00000046733	Gprc5a	G protein-coupled receptor, family C, group 5, member A [Source:MGI Symbol;Acc:MGI:1891250]	5.156	2.36616	2.00349e-05	0.000227152	yes	up	6.9	9.24	26.41	100.85	163.82	71.66	14.1833	112.11
ENSMUSG00000041135	Ripk2	receptor (TNFRSF)-interacting serine-threonine kinase 2 [Source:MGI Symbol;Acc:MGI:1891456]	2.093	1.06535	2.03311e-05	0.000229611	yes	up	1.76	1.5	1.46	3.88	5.25	5.27	1.57333	4.8
ENSMUSG00000022650	Retnlb	resistin like beta [Source:MGI Symbol;Acc:MGI:1888505]	61.88	5.95141	2.09411e-05	0.000235975	yes	up	5.14	0.23	0.35	342.51	61.22	63.94	1.90667	155.89
ENSMUSG00000025255	Zfhx4	zinc finger homeodomain 4 [Source:MGI Symbol;Acc:MGI:2137668]	4.399	2.13729	2.23732e-05	0.000251304	yes	up	0.16	0.07	0.06	0.77	0.35	0.66	0.0966667	0.593333
ENSMUSG00000022791	Tnk2	tyrosine kinase, non-receptor, 2 [Source:MGI Symbol;Acc:MGI:1858308]	2.072	1.05128	2.23896e-05	0.000251319	yes	up	11.41	12.44	13.45	36.11	48.18	24.52	12.4333	36.27
ENSMUSG00000091243	Vgll3	vestigial like family member 3 [Source:MGI Symbol;Acc:MGI:1920819]	4.727	2.24087	2.25911e-05	0.00025344	yes	up	0.28	0.26	0.44	2.55	1.98	1.49	0.326667	2.00667
ENSMUSG00000042804	Gpr153	G protein-coupled receptor 153 [Source:MGI Symbol;Acc:MGI:1916157]	2.907	1.5397	2.29564e-05	0.000257254	yes	up	1.57	0.64	1.48	4.74	5.92	3.94	1.23	4.86667
ENSMUSG00000021464	Ror2	receptor tyrosine kinase-like orphan receptor 2 [Source:MGI Symbol;Acc:MGI:1347521]	2.738	1.4529	2.34038e-05	0.000261745	yes	up	2.07	0.8	1.37	5.17	5.57	5.89	1.41333	5.54333
ENSMUSG00000035934	Pknox2	Pbx/knotted 1 homeobox 2 [Source:MGI Symbol;Acc:MGI:2445415]	2.997	1.58336	2.35631e-05	0.000263305	yes	up	0.64	0.43	0.31	2.25	2.26	1.68	0.46	2.06333
ENSMUSG00000031430	Vsig1	V-set and immunoglobulin domain containing 1 [Source:MGI Symbol;Acc:MGI:1926039]	139.763	7.12684	2.36646e-05	0.000264168	yes	up	0	0.05	0	0.59	4.41	0.1	0.0166667	1.7
ENSMUSG00000043421	Hilpda	hypoxia inducible lipid droplet associated [Source:MGI Symbol;Acc:MGI:1916823]	2.863	1.51755	2.37499e-05	0.000264828	yes	up	4.59	2.59	2.37	10.7	12.02	16.71	3.18333	13.1433
ENSMUSG00000001334	Fndc5	fibronectin type III domain containing 5 [Source:MGI Symbol;Acc:MGI:1917614]	4.671	2.22361	2.39711e-05	0.000267001	yes	up	0.47	0.66	0.41	2.04	6.39	2.33	0.513333	3.58667
ENSMUSG00000109564	Muc16	mucin 16 [Source:MGI Symbol;Acc:MGI:1920982]	116.97	6.87	2.39931e-05	0.000267099	yes	up	0.01	0	0	1.88	0.03	0.18	0.00333333	0.696667
ENSMUSG00000045045	Lrfn4	leucine rich repeat and fibronectin type III domain containing 4 [Source:MGI Symbol;Acc:MGI:2385612]	2.901	1.53647	2.49982e-05	0.000277375	yes	up	2.55	1.77	1.81	7.5	13.16	5.32	2.04333	8.66
ENSMUSG00000000085	Scmh1	sex comb on midleg homolog 1 [Source:MGI Symbol;Acc:MGI:1352762]	2.393	1.25858	2.50922e-05	0.000278266	yes	up	9.12	6.76	5.45	16.32	27.2	25.05	7.11	22.8567
ENSMUSG00000045281	Gpr20	G protein-coupled receptor 20 [Source:MGI Symbol;Acc:MGI:2441803]	3.801	1.92634	2.58644e-05	0.000286047	yes	up	3.34	0.98	2.29	7.8	17.18	11.49	2.20333	12.1567
ENSMUSG00000035451	Foxa1	forkhead box A1 [Source:MGI Symbol;Acc:MGI:1347472]	4.272	2.09493	2.60433e-05	0.000287555	yes	up	10.6	2.24	3.76	24.83	31.28	42.9	5.53333	33.0033
ENSMUSG00000040121	Rep15	RAB15 effector protein [Source:MGI Symbol;Acc:MGI:1913782]	3.448	1.78574	2.61851e-05	0.000288732	yes	up	11.62	9.44	10.72	23.63	87.83	51.24	10.5933	54.2333
ENSMUSG00000018417	Myo1b	myosin IB [Source:MGI Symbol;Acc:MGI:107752]	2.641	1.40116	2.66851e-05	0.000293522	yes	up	7.26	5.38	3.71	16.96	14.4	24.07	5.45	18.4767
ENSMUSG00000040969	Arhgef38	Rho guanine nucleotide exchange factor (GEF) 38 [Source:MGI Symbol;Acc:MGI:1924919]	2.077	1.05429	2.6765e-05	0.000294241	yes	up	4.3	4.74	3.45	9.04	14.77	10.54	4.16333	11.45
ENSMUSG00000031070	Mrgprf	MAS-related GPR, member F [Source:MGI Symbol;Acc:MGI:2384823]	3.901	1.964	2.74146e-05	0.000300567	yes	up	1.63	0.61	0.62	4.82	7.6	3.61	0.953333	5.34333
ENSMUSG00000045515	Pou3f3	POU domain, class 3, transcription factor 3 [Source:MGI Symbol;Acc:MGI:102564]	18.114	4.17907	2.79427e-05	0.000306155	yes	up	0.04	0	0	0.47	0.29	0.34	0.0133333	0.366667
ENSMUSG00000001761	Smo	smoothened, frizzled class receptor [Source:MGI Symbol;Acc:MGI:108075]	2.175	1.12121	2.79544e-05	0.000306155	yes	up	6.09	3.63	3.62	10.71	17.54	13.26	4.44667	13.8367
ENSMUSG00000037225	Fgf2	fibroblast growth factor 2 [Source:MGI Symbol;Acc:MGI:95516]	2.755	1.46224	2.82791e-05	0.000309544	yes	up	0.93	0.37	0.39	2.02	2.47	2.1	0.563333	2.19667
ENSMUSG00000026249	Serpine2	serine (or cysteine) peptidase inhibitor, clade E, member 2 [Source:MGI Symbol;Acc:MGI:101780]	3.023	1.59616	2.87013e-05	0.000313656	yes	up	4.05	1.32	2.14	11.56	10.92	9.97	2.50333	10.8167
ENSMUSG00000028599	Tnfrsf1b	tumor necrosis factor receptor superfamily, member 1b [Source:MGI Symbol;Acc:MGI:1314883]	2.045	1.03201	2.9034e-05	0.00031678	yes	up	5.69	5.35	5.67	14.59	22.23	15.26	5.57	17.36
ENSMUSG00000003541	Ier3	immediate early response 3 [Source:MGI Symbol;Acc:MGI:104814]	2.149	1.10361	2.91711e-05	0.000318105	yes	up	5.72	5.07	5.3	18.04	19.53	13.04	5.36333	16.87
ENSMUSG00000056758	Hmga2	high mobility group AT-hook 2 [Source:MGI Symbol;Acc:MGI:101761]	3.089	1.62691	2.92916e-05	0.000318904	yes	up	1.61	0.9	0.57	4.87	3.5	5.05	1.02667	4.47333
ENSMUSG00000047747	Rnf150	ring finger protein 150 [Source:MGI Symbol;Acc:MGI:2443860]	4.952	2.30798	2.95608e-05	0.000321489	yes	up	0.97	0.23	0.3	3.95	1.8	4.41	0.5	3.38667
ENSMUSG00000001020	S100a4	S100 calcium binding protein A4 [Source:MGI Symbol;Acc:MGI:1330282]	4.248	2.08667	2.95877e-05	0.00032161	yes	up	10.82	4.48	2.68	31.88	49.42	29.8	5.99333	37.0333
ENSMUSG00000052305	Hbb-bs	hemoglobin, beta adult s chain [Source:MGI Symbol;Acc:MGI:5474852]	3.695	1.88558	3.01281e-05	0.000326782	yes	up	133.53	118.41	179.97	1263.97	702.52	380.71	143.97	782.4
ENSMUSG00000090626	Tex9	testis expressed gene 9 [Source:MGI Symbol;Acc:MGI:1201610]	8.65	3.11278	3.01544e-05	0.000326893	yes	up	1.54	0.31	0.9	11.85	1.84	8.34	0.916667	7.34333
ENSMUSG00000024053	Emilin2	elastin microfibril interfacer 2 [Source:MGI Symbol;Acc:MGI:2389136]	3.412	1.77066	3.02777e-05	0.000328054	yes	up	0.63	0.32	0.46	1.49	3.46	2.06	0.47	2.33667
ENSMUSG00000039058	Ak5	adenylate kinase 5 [Source:MGI Symbol;Acc:MGI:2677491]	21.327	4.41462	3.02992e-05	0.000328112	yes	up	0.06	0	0	0.8	0.59	0.79	0.02	0.726667
ENSMUSG00000045790	Ccdc149	coiled-coil domain containing 149 [Source:MGI Symbol;Acc:MGI:2685293]	3.047	1.60762	3.10499e-05	0.000335525	yes	up	1.35	0.53	1.04	3.32	3.81	5.16	0.973333	4.09667
ENSMUSG00000020325	Fstl3	follistatin-like 3 [Source:MGI Symbol;Acc:MGI:1890391]	2.115	1.08096	3.17506e-05	0.000342184	yes	up	3.51	2.35	2.98	7.74	8.53	7.83	2.94667	8.03333
ENSMUSG00000033066	Gas7	growth arrest specific 7 [Source:MGI Symbol;Acc:MGI:1202388]	3.054	1.61053	3.18891e-05	0.000343312	yes	up	3.75	1.45	1.51	7.58	11.9	6.93	2.23667	8.80333
ENSMUSG00000094686	Ccl21a	chemokine (C-C motif) ligand 21A (serine) [Source:MGI Symbol;Acc:MGI:1349183]	3.75	1.90704	3.18815e-05	0.000343312	yes	up	43.77	13.99	19.34	94.29	220.37	101.49	25.7	138.717
ENSMUSG00000026764	Kif5c	kinesin family member 5C [Source:MGI Symbol;Acc:MGI:1098269]	2.687	1.42615	3.22587e-05	0.000346922	yes	up	1.18	0.45	0.28	3.92	2.28	1.85	0.636667	2.68333
ENSMUSG00000021701	Plk2	polo like kinase 2 [Source:MGI Symbol;Acc:MGI:1099790]	2.909	1.54044	3.23607e-05	0.000347834	yes	up	5.05	2.41	3.84	9.53	22.64	14.5	3.76667	15.5567
ENSMUSG00000026335	Pam	peptidylglycine alpha-amidating monooxygenase [Source:MGI Symbol;Acc:MGI:97475]	3.381	1.75746	3.33962e-05	0.000357638	yes	up	25.93	14.8	14.07	52.27	140.09	46.99	18.2667	79.7833
ENSMUSG00000027605	Acss2	acyl-CoA synthetase short-chain family member 2 [Source:MGI Symbol;Acc:MGI:1890410]	2.516	1.33119	3.35878e-05	0.00035912	yes	up	14.79	14.03	12.23	35.58	78	40.94	13.6833	51.5067
ENSMUSG00000102278	Gm37145	predicted gene, 37145 [Source:MGI Symbol;Acc:MGI:5610373]	51.679	5.6915	3.35741e-05	0.00035912	yes	up	0	0.02	0	0.51	0.61	0.42	0.00666667	0.513333
ENSMUSG00000000127	Fer	fer (fms/fps related) protein kinase [Source:MGI Symbol;Acc:MGI:105917]	2.163	1.11281	3.40764e-05	0.000363578	yes	up	2.49	2.09	1.83	6.96	5.14	6.79	2.13667	6.29667
ENSMUSG00000058057	Mettl7a3	methyltransferase like 7A3 [Source:MGI Symbol;Acc:MGI:3710670]	204.969	7.67926	3.45829e-05	0.000368206	yes	up	0	0	0	0.35	5.15	0.1	0	1.86667
ENSMUSG00000056427	Slit3	slit guidance ligand 3 [Source:MGI Symbol;Acc:MGI:1315202]	3.546	1.82609	3.47902e-05	0.000369905	yes	up	2.67	0.74	1.56	7.87	11.45	5.95	1.65667	8.42333
ENSMUSG00000026728	Vim	vimentin [Source:MGI Symbol;Acc:MGI:98932]	2.462	1.2999	3.47972e-05	0.000369905	yes	up	116.75	45	65.81	210.75	342.96	237.57	75.8533	263.76
ENSMUSG00000027698	Nceh1	neutral cholesterol ester hydrolase 1 [Source:MGI Symbol;Acc:MGI:2443191]	4.905	2.29436	3.49445e-05	0.000371276	yes	up	4.94	5.73	3.6	43.97	8.5	42.42	4.75667	31.63
ENSMUSG00000075420	Smim6	small integral membrane protein 6 [Source:MGI Symbol;Acc:MGI:1915778]	2.134	1.09344	3.50545e-05	0.00037225	yes	up	39.18	32.2	31.47	72.93	142.16	107.54	34.2833	107.543
ENSMUSG00000073530	Pappa2	pappalysin 2 [Source:MGI Symbol;Acc:MGI:3051647]	12.498	3.64365	3.52706e-05	0.000374348	yes	up	0.08	0.08	0.03	0.3	1.91	0.8	0.0633333	1.00333
ENSMUSG00000073940	Hbb-bt	hemoglobin, beta adult t chain [Source:MGI Symbol;Acc:MGI:5474850]	3.931	1.97486	3.53884e-05	0.000375206	yes	up	19.08	22.35	25.23	210.04	119.89	56.1	22.22	128.677
ENSMUSG00000072623	Zfp9	zinc finger protein 9 [Source:MGI Symbol;Acc:MGI:99210]	2.877	1.52464	3.58506e-05	0.000379115	yes	up	27.55	13.43	7.92	13.63	4.68	26.95	16.3	15.0867
ENSMUSG00000026072	Il1r1	interleukin 1 receptor, type I [Source:MGI Symbol;Acc:MGI:96545]	2.473	1.30637	3.62233e-05	0.000382857	yes	up	4.85	2.15	2.84	12.98	10	11.86	3.28	11.6133
ENSMUSG00000029009	Mthfr	methylenetetrahydrofolate reductase [Source:MGI Symbol;Acc:MGI:106639]	2.028	1.01999	3.63249e-05	0.000383531	yes	up	2.96	2.64	2.6	7.03	7.59	7.72	2.73333	7.44667
ENSMUSG00000051314	Ffar2	free fatty acid receptor 2 [Source:MGI Symbol;Acc:MGI:2441731]	4.594	2.19981	3.6747e-05	0.00038718	yes	up	2.94	1.34	1.67	7.42	9.89	29.58	1.98333	15.63
ENSMUSG00000061175	Fnip2	folliculin interacting protein 2 [Source:MGI Symbol;Acc:MGI:2683054]	2.224	1.15317	3.68099e-05	0.000387641	yes	up	1.65	1.09	1.57	3.5	6.16	4.82	1.43667	4.82667
ENSMUSG00000028573	Fggy	FGGY carbohydrate kinase domain containing [Source:MGI Symbol;Acc:MGI:1922828]	4.486	2.16542	3.73849e-05	0.000393084	yes	up	1.85	0.58	2.67	5.51	7.16	5.24	1.7	5.97
ENSMUSG00000024962	Vegfb	vascular endothelial growth factor B [Source:MGI Symbol;Acc:MGI:106199]	2.099	1.06994	3.73805e-05	0.000393084	yes	up	6.65	4.57	5.36	14.81	16.32	19.87	5.52667	17
ENSMUSG00000046329	Slc25a23	solute carrier family 25 (mitochondrial carrier; phosphate carrier), member 23 [Source:MGI Symbol;Acc:MGI:1914222]	2.944	1.55799	3.7529e-05	0.000394395	yes	up	8.6	3.28	3.93	26.52	15.33	20.36	5.27	20.7367
ENSMUSG00000037206	Islr	immunoglobulin superfamily containing leucine-rich repeat [Source:MGI Symbol;Acc:MGI:1349645]	2.598	1.37744	3.86465e-05	0.00040467	yes	up	9.01	3.86	5.22	25.59	18.37	22.92	6.03	22.2933
ENSMUSG00000006205	Htra1	HtrA serine peptidase 1 [Source:MGI Symbol;Acc:MGI:1929076]	2.339	1.2256	3.89795e-05	0.000407736	yes	up	20.92	11.57	11.63	46.59	57.09	39.71	14.7067	47.7967
ENSMUSG00000021213	Akr1c13	aldo-keto reductase family 1, member C13 [Source:MGI Symbol;Acc:MGI:1351662]	2.57	1.36185	3.91935e-05	0.000409763	yes	up	89.56	52.88	55.14	326.38	164.85	244.31	65.86	245.18
ENSMUSG00000051343	Rab11fip5	RAB11 family interacting protein 5 (class I) [Source:MGI Symbol;Acc:MGI:1098586]	2.913	1.5423	3.99774e-05	0.000416883	yes	up	2.06	0.85	1.15	5.32	6.95	5.32	1.35333	5.86333
ENSMUSG00000002732	Fkbp7	FK506 binding protein 7 [Source:MGI Symbol;Acc:MGI:1336879]	2.168	1.11642	4.00569e-05	0.000417498	yes	up	6.03	4.31	4.61	15.91	15.23	14.87	4.98333	15.3367
ENSMUSG00000034675	Dbn1	drebrin 1 [Source:MGI Symbol;Acc:MGI:1931838]	2.658	1.41035	4.0508e-05	0.00042155	yes	up	3.43	1.53	2.5	9.93	13.9	6.84	2.48667	10.2233
ENSMUSG00000044676	Zfp612	zinc finger protein 612 [Source:MGI Symbol;Acc:MGI:2443465]	3.108	1.63585	4.05923e-05	0.000421993	yes	up	0.92	0.44	0.25	2.6	2.45	2.35	0.536667	2.46667
ENSMUSG00000032431	Crtap	cartilage associated protein [Source:MGI Symbol;Acc:MGI:1891221]	2.337	1.22474	4.13426e-05	0.000428913	yes	up	10.44	5.22	7.11	19.9	28	22.04	7.59	23.3133
ENSMUSG00000046449	Nexmif	neurite extension and migration factor [Source:MGI Symbol;Acc:MGI:2148050]	17.927	4.16409	4.13234e-05	0.000428913	yes	up	0.03	0.01	0.01	0.47	0.04	0.45	0.0166667	0.32
ENSMUSG00000069917	Hba-a2	hemoglobin alpha, adult chain 2 [Source:MGI Symbol;Acc:MGI:96016]	3.591	1.84452	4.16168e-05	0.000431537	yes	up	159.2	150.71	188.22	1455.58	756.08	415.49	166.043	875.717
ENSMUSG00000020186	Csrp2	cysteine and glycine-rich protein 2 [Source:MGI Symbol;Acc:MGI:1202907]	2.038	1.02704	4.24671e-05	0.000439006	yes	up	171.03	88.86	101.93	328.52	423.06	329.1	120.607	360.227
ENSMUSG00000029838	Ptn	pleiotrophin [Source:MGI Symbol;Acc:MGI:97804]	4.624	2.20921	4.24887e-05	0.000439006	yes	up	5.44	1.01	1.84	17.42	23.74	12.81	2.76333	17.99
ENSMUSG00000113261	Gm47404	predicted gene, 47404 [Source:MGI Symbol;Acc:MGI:6096334]	67.272	6.07194	4.34015e-05	0.000447526	yes	up	0	0	0	0.38	0.37	0.3	0	0.35
ENSMUSG00000045094	Arhgef37	Rho guanine nucleotide exchange factor (GEF) 37 [Source:MGI Symbol;Acc:MGI:3045339]	2.785	1.47744	4.43542e-05	0.000456421	yes	up	0.79	0.55	1.05	2.51	4.49	2.98	0.796667	3.32667
ENSMUSG00000046997	Spsb4	splA/ryanodine receptor domain and SOCS box containing 4 [Source:MGI Symbol;Acc:MGI:2183445]	4.626	2.2098	4.48152e-05	0.000460463	yes	up	0.72	0.37	0.29	2.65	2.47	2.88	0.46	2.66667
ENSMUSG00000004044	Cavin1	caveolae associated 1 [Source:MGI Symbol;Acc:MGI:1277968]	2.548	1.34935	4.61817e-05	0.000473304	yes	up	30.41	11.83	19.23	67.64	88.36	68.1	20.49	74.7
ENSMUSG00000043003	Rasef	RAS and EF hand domain containing [Source:MGI Symbol;Acc:MGI:2448565]	2.965	1.56815	4.6646e-05	0.00047758	yes	up	7.25	4.19	6.38	15.46	42.57	20.73	5.94	26.2533
ENSMUSG00000085873	Ttc39aos1	Ttc39a opposite strand RNA 1 [Source:MGI Symbol;Acc:MGI:3651956]	5.247	2.39137	4.6766e-05	0.000478084	yes	up	0.84	0.14	0.32	3.31	5.15	4.52	0.433333	4.32667
ENSMUSG00000028017	Egf	epidermal growth factor [Source:MGI Symbol;Acc:MGI:95290]	8.635	3.11018	4.67572e-05	0.000478084	yes	up	0.43	0.12	0.04	1.69	1.85	3.8	0.196667	2.44667
ENSMUSG00000069919	Hba-a1	hemoglobin alpha, adult chain 1 [Source:MGI Symbol;Acc:MGI:96015]	3.351	1.74471	4.768e-05	0.000485957	yes	up	58.42	79.3	73.36	532.46	300.42	165.45	70.36	332.777
ENSMUSG00000111283	E230034D01Rik	RIKEN cDNA E230034D01 gene [Source:MGI Symbol;Acc:MGI:2445211]	164.376	7.36085	4.81262e-05	0.000489766	yes	up	0	0	0	2.47	0.04	3.49	0	2
ENSMUSG00000046668	Cxxc5	CXXC finger 5 [Source:MGI Symbol;Acc:MGI:1914643]	2.878	1.52489	4.89999e-05	0.000496911	yes	up	3.01	1.52	1.68	5.66	11.63	13.59	2.07	10.2933
ENSMUSG00000032289	Thsd4	thrombospondin, type I, domain containing 4 [Source:MGI Symbol;Acc:MGI:2672033]	2.995	1.58279	4.96305e-05	0.000502051	yes	up	2.9	0.68	1.66	8.81	10.76	8.96	1.74667	9.51
ENSMUSG00000035085	1700020L24Rik	RIKEN cDNA 1700020L24 gene [Source:MGI Symbol;Acc:MGI:1913580]	2.631	1.39548	4.9739e-05	0.000502897	yes	up	3.09	3.69	2.17	10.16	12.1	12.88	2.98333	11.7133
ENSMUSG00000035914	Cd276	CD276 antigen [Source:MGI Symbol;Acc:MGI:2183926]	2.148	1.10325	5.01393e-05	0.000506187	yes	up	1.41	0.96	1.14	3.68	3.32	4.13	1.17	3.71
ENSMUSG00000000216	Scnn1g	sodium channel, nonvoltage-gated 1 gamma [Source:MGI Symbol;Acc:MGI:104695]	74.547	6.22007	5.02712e-05	0.000506908	yes	up	0.02	0	0	0.48	1.42	0.16	0.00666667	0.686667
ENSMUSG00000027938	Creb3l4	cAMP responsive element binding protein 3-like 4 [Source:MGI Symbol;Acc:MGI:1916603]	3.666	1.87405	5.04357e-05	0.000508167	yes	up	11.57	3.59	5.95	23.51	31.07	55.01	7.03667	36.53
ENSMUSG00000071604	Fam189a2	family with sequence similarity 189, member A2 [Source:MGI Symbol;Acc:MGI:2685813]	3.812	1.93073	5.05869e-05	0.000509185	yes	up	9.65	2.21	3.19	28.21	21.08	27.81	5.01667	25.7
ENSMUSG00000031425	Plp1	proteolipid protein (myelin) 1 [Source:MGI Symbol;Acc:MGI:97623]	3.324	1.73295	5.11101e-05	0.000513941	yes	up	1.07	0.4	0.45	3.15	2.95	3.76	0.64	3.28667
ENSMUSG00000036545	Adamts2	a disintegrin-like and metallopeptidase (reprolysin type) with thrombospondin type 1 motif, 2 [Source:MGI Symbol;Acc:MGI:1347356]	3.748	1.90615	5.11427e-05	0.000514013	yes	up	0.98	0.29	0.62	2.58	5.55	2.4	0.63	3.51
ENSMUSG00000022306	Zfpm2	zinc finger protein, multitype 2 [Source:MGI Symbol;Acc:MGI:1334444]	4.35	2.12101	5.35e-05	0.000535053	yes	up	0.18	0.08	0.08	0.91	0.59	0.59	0.113333	0.696667
ENSMUSG00000107881	Gm44250	predicted gene, 44250 [Source:MGI Symbol;Acc:MGI:5690642]	2.311	1.20834	5.44568e-05	0.000542765	yes	up	6.85	6.02	5.07	21.4	13.42	24.74	5.98	19.8533
ENSMUSG00000049709	Nlrp10	NLR family, pyrin domain containing 10 [Source:MGI Symbol;Acc:MGI:2444084]	16.491	4.04358	5.46539e-05	0.000544444	yes	up	0.07	0.03	0	0.21	1.66	0.69	0.0333333	0.853333
ENSMUSG00000032965	Ift57	intraflagellar transport 57 [Source:MGI Symbol;Acc:MGI:1921166]	2.789	1.47995	5.47439e-05	0.00054476	yes	up	0.76	0.75	0.48	3.28	4.57	2.75	0.663333	3.53333
ENSMUSG00000028527	Ak4	adenylate kinase 4 [Source:MGI Symbol;Acc:MGI:87979]	6.546	2.71064	5.66282e-05	0.00056053	yes	up	0.86	0.11	0.77	3.74	3.17	5.74	0.58	4.21667
ENSMUSG00000024978	Gpam	glycerol-3-phosphate acyltransferase, mitochondrial [Source:MGI Symbol;Acc:MGI:109162]	2.047	1.0332	5.68044e-05	0.000561452	yes	up	4.63	2.38	2.51	8.89	11.34	9.52	3.17333	9.91667
ENSMUSG00000013236	Ptprs	protein tyrosine phosphatase, receptor type, S [Source:MGI Symbol;Acc:MGI:97815]	2.591	1.37363	5.72679e-05	0.000565482	yes	up	6.42	2.87	3.08	15.99	12.37	14.06	4.12333	14.14
ENSMUSG00000028617	Lrrc42	leucine rich repeat containing 42 [Source:MGI Symbol;Acc:MGI:1925059]	2.287	1.19339	5.74788e-05	0.000567013	yes	up	26.14	20.19	20.08	99.22	68.78	52.97	22.1367	73.6567
ENSMUSG00000042851	Zc3h6	zinc finger CCCH type containing 6 [Source:MGI Symbol;Acc:MGI:1926001]	2.834	1.50271	5.76099e-05	0.00056803	yes	up	0.53	0.44	0.38	1.67	1.27	1.63	0.45	1.52333
ENSMUSG00000030351	Tspan11	tetraspanin 11 [Source:MGI Symbol;Acc:MGI:1915748]	5.352	2.42011	5.92243e-05	0.000583096	yes	up	0.67	0.05	0.09	0.7	1.27	0.48	0.27	0.816667
ENSMUSG00000063455	D630045J12Rik	RIKEN cDNA D630045J12 gene [Source:MGI Symbol;Acc:MGI:2669829]	3.912	1.96807	6.005e-05	0.000590652	yes	up	0.07	0.14	0.11	0.36	0.34	0.59	0.106667	0.43
ENSMUSG00000041298	Katnal1	katanin p60 subunit A-like 1 [Source:MGI Symbol;Acc:MGI:2387638]	2.469	1.30404	6.09933e-05	0.000598469	yes	up	1.29	0.45	0.29	1.84	1.96	1.65	0.676667	1.81667
ENSMUSG00000072674	Plac9b	placenta specific 9b [Source:MGI Symbol;Acc:MGI:3711222]	3.23	1.69165	6.11247e-05	0.000598898	yes	up	12.63	5.5	8.21	31.88	69.53	27.1	8.78	42.8367
ENSMUSG00000033949	Trim36	tripartite motif-containing 36 [Source:MGI Symbol;Acc:MGI:106264]	2.133	1.09286	6.11081e-05	0.000598898	yes	up	3.63	3.52	2.91	10.64	7.67	12.63	3.35333	10.3133
ENSMUSG00000086158	Ccpg1os	cell cycle progression 1, opposite strand [Source:MGI Symbol;Acc:MGI:3648770]	2.955	1.56303	6.16781e-05	0.000603445	yes	up	3.94	2.86	3.79	14.17	10.79	19.46	3.53	14.8067
ENSMUSG00000019718	L3hypdh	L-3-hydroxyproline dehydratase (trans-) [Source:MGI Symbol;Acc:MGI:1914467]	3.041	1.6045	6.32874e-05	0.0006177	yes	up	0.67	0.62	0.77	2.82	2.17	2.74	0.686667	2.57667
ENSMUSG00000022641	Bbx	bobby sox HMG box containing [Source:MGI Symbol;Acc:MGI:1917758]	2.249	1.16902	6.4939e-05	0.000631388	yes	up	2.47	1.31	1.37	6.27	4.54	5.86	1.71667	5.55667
ENSMUSG00000024654	Asrgl1	asparaginase like 1 [Source:MGI Symbol;Acc:MGI:1913764]	2.055	1.039	6.52191e-05	0.000633607	yes	up	1.38	1.7	1.42	3.11	4.6	2.95	1.5	3.55333
ENSMUSG00000027378	Nphp1	nephronophthisis 1 (juvenile) homolog (human) [Source:MGI Symbol;Acc:MGI:1858233]	2.49	1.31623	6.59609e-05	0.000639178	yes	up	1.84	0.87	1.66	3.5	4.68	4.91	1.45667	4.36333
ENSMUSG00000026727	Rsu1	Ras suppressor protein 1 [Source:MGI Symbol;Acc:MGI:103040]	2.078	1.05547	6.67683e-05	0.000646074	yes	up	19.65	13.38	10.49	26.95	56.63	27.83	14.5067	37.1367
ENSMUSG00000066175	2510046G10Rik	RIKEN cDNA 2510046G10 gene [Source:MGI Symbol;Acc:MGI:3698051]	3.512	1.81245	6.77519e-05	0.000654344	yes	up	3.89	1.63	1.14	21	24.04	23.28	2.22	22.7733
ENSMUSG00000036492	Rnf39	ring finger protein 39 [Source:MGI Symbol;Acc:MGI:2156378]	4.083	2.02964	6.85669e-05	0.000661899	yes	up	3.19	0.74	1.28	6.66	11.33	12.47	1.73667	10.1533
ENSMUSG00000023966	Rsph9	radial spoke head 9 homolog (Chlamydomonas) [Source:MGI Symbol;Acc:MGI:1922814]	3.495	1.80539	6.8859e-05	0.000664087	yes	up	1.13	0.7	0.71	3.57	4.57	4.79	0.846667	4.31
ENSMUSG00000098132	Rassf10	Ras association (RalGDS/AF-6) domain family (N-terminal) member 10 [Source:MGI Symbol;Acc:MGI:1925998]	6.275	2.64964	6.89679e-05	0.00066482	yes	up	0.42	0.14	0.12	3.45	1.12	1.31	0.226667	1.96
ENSMUSG00000097971	Gm26917	predicted gene, 26917 [Source:MGI Symbol;Acc:MGI:5504032]	3.211	1.68284	6.9865e-05	0.000672509	yes	up	21.18	25.83	9.62	110.36	48.83	87.64	18.8767	82.2767
ENSMUSG00000031283	Chrdl1	chordin-like 1 [Source:MGI Symbol;Acc:MGI:1933172]	4.116	2.0412	7.0178e-05	0.000674561	yes	up	1.94	0.33	1.28	5.4	9.3	6.63	1.18333	7.11
ENSMUSG00000103187	Gm37087	predicted gene, 37087 [Source:MGI Symbol;Acc:MGI:5610315]	2.294	1.19764	7.08037e-05	0.000680253	yes	up	16.08	10.29	15.36	43.32	62.04	37.1	13.91	47.4867
ENSMUSG00000064125	Prr36	proline rich 36 [Source:MGI Symbol;Acc:MGI:3605626]	7.047	2.81702	7.10288e-05	0.000682092	yes	up	0.14	0.01	0.05	0.63	0.75	0.6	0.0666667	0.66
ENSMUSG00000035765	Dym	dymeclin [Source:MGI Symbol;Acc:MGI:1918480]	2.24	1.16379	7.14233e-05	0.000685556	yes	up	16.03	10.28	11.53	49.72	29.53	43.13	12.6133	40.7933
ENSMUSG00000022225	Cma1	chymase 1, mast cell [Source:MGI Symbol;Acc:MGI:96941]	110.026	6.7817	7.2665e-05	0.000695827	yes	up	0	0	0	0.48	4.36	0.56	0	1.8
ENSMUSG00000024427	Spry4	sprouty RTK signaling antagonist 4 [Source:MGI Symbol;Acc:MGI:1345144]	2.417	1.27301	7.31639e-05	0.000699943	yes	up	1.51	0.77	1.13	3.79	5.08	3.07	1.13667	3.98
ENSMUSG00000022421	Nptxr	neuronal pentraxin receptor [Source:MGI Symbol;Acc:MGI:1920590]	2.267	1.18107	7.42829e-05	0.000708975	yes	up	0.62	0.44	0.37	1.55	1.77	1.39	0.476667	1.57
ENSMUSG00000039278	Pcsk1n	proprotein convertase subtilisin/kexin type 1 inhibitor [Source:MGI Symbol;Acc:MGI:1353431]	2.451	1.29366	7.44053e-05	0.000709809	yes	up	4.61	2.52	2.59	10.38	9.11	14.56	3.24	11.35
ENSMUSG00000074818	Pdzd7	PDZ domain containing 7 [Source:MGI Symbol;Acc:MGI:3608325]	5.029	2.33025	7.45653e-05	0.000711	yes	up	0.62	0.51	0.41	2.24	6.37	1.76	0.513333	3.45667
ENSMUSG00000019122	Ccl9	chemokine (C-C motif) ligand 9 [Source:MGI Symbol;Acc:MGI:104533]	2.367	1.24321	7.54233e-05	0.000718169	yes	up	4.41	6.01	5.04	27.28	20.32	35.1	5.15333	27.5667
ENSMUSG00000090254	Gm1965	predicted gene 1965 [Source:MGI Symbol;Acc:MGI:3584270]	13.001	3.70059	7.6595e-05	0.000727958	yes	up	0.4	0.2	0.02	2.19	0.72	6.77	0.206667	3.22667
ENSMUSG00000068748	Ptprz1	protein tyrosine phosphatase, receptor type Z, polypeptide 1 [Source:MGI Symbol;Acc:MGI:97816]	5.917	2.56478	7.79348e-05	0.000739997	yes	up	0.44	0.06	0.09	1.46	2.02	1.26	0.196667	1.58
ENSMUSG00000101517	4732465J04Rik	RIKEN cDNA 4732465J04 gene [Source:MGI Symbol;Acc:MGI:3041208]	10.078	3.33307	7.8208e-05	0.000742243	yes	up	0.84	0.07	0.04	5.2	3.72	3.89	0.316667	4.27
ENSMUSG00000034659	Tmem109	transmembrane protein 109 [Source:MGI Symbol;Acc:MGI:1915789]	2.037	1.02635	7.97097e-05	0.000754377	yes	up	16.39	8.26	10.26	29.15	40.6	34.53	11.6367	34.76
ENSMUSG00000095493	A630023A22Rik	RIKEN cDNA A630023A22 gene [Source:MGI Symbol;Acc:MGI:2145657]	119.536	6.9013	8.01463e-05	0.000758154	yes	up	0	0	0	5.52	0.25	4.11	0	3.29333
ENSMUSG00000024743	Syt7	synaptotagmin VII [Source:MGI Symbol;Acc:MGI:1859545]	4.077	2.02738	8.07873e-05	0.00076315	yes	up	5.39	1.39	2.72	13.09	24.97	22.95	3.16667	20.3367
ENSMUSG00000028986	Klhl7	kelch-like 7 [Source:MGI Symbol;Acc:MGI:1196453]	2.09	1.06345	8.09729e-05	0.00076405	yes	up	3.63	2.19	2.57	8.75	7.1	9.58	2.79667	8.47667
ENSMUSG00000022091	Sorbs3	sorbin and SH3 domain containing 3 [Source:MGI Symbol;Acc:MGI:700013]	2.631	1.39575	8.09754e-05	0.00076405	yes	up	3.16	1.25	1.97	6.36	10.65	7.72	2.12667	8.24333
ENSMUSG00000021207	Akr1c21	aldo-keto reductase family 1, member C21 [Source:MGI Symbol;Acc:MGI:1924587]	153.795	7.26486	8.21958e-05	0.000774546	yes	up	0	0	0	4.14	0.13	1.59	0	1.95333
ENSMUSG00000027298	Tyro3	TYRO3 protein tyrosine kinase 3 [Source:MGI Symbol;Acc:MGI:104294]	2.44	1.28688	8.22229e-05	0.000774546	yes	up	1.4	1.85	1.01	4.2	6.7	4.27	1.42	5.05667
ENSMUSG00000043531	Sorcs1	sortilin-related VPS10 domain containing receptor 1 [Source:MGI Symbol;Acc:MGI:1929666]	4.901	2.29299	8.26014e-05	0.00077775	yes	up	0.15	0.03	0.12	0.79	0.45	0.47	0.1	0.57
ENSMUSG00000004473	Clec11a	C-type lectin domain family 11, member a [Source:MGI Symbol;Acc:MGI:1298219]	7.518	2.91042	8.32302e-05	0.00078258	yes	up	0.32	0.02	0.09	1.25	1.99	1.35	0.143333	1.53
ENSMUSG00000022519	Srl	sarcalumenin [Source:MGI Symbol;Acc:MGI:2146620]	2.652	1.40734	8.47083e-05	0.0007939	yes	up	4.01	0.94	0.67	4.38	1.64	5.9	1.87333	3.97333
ENSMUSG00000097691	9030616G12Rik	RIKEN cDNA 9030616G12 gene [Source:MGI Symbol;Acc:MGI:1924949]	104.945	6.71349	8.59218e-05	0.000804158	yes	up	0	0	0	3.61	0.45	6.63	0	3.56333
ENSMUSG00000042216	Sgsm1	small G protein signaling modulator 1 [Source:MGI Symbol;Acc:MGI:107320]	2.816	1.49358	8.7265e-05	0.000814662	yes	up	3.09	1.67	1.28	7.87	6.83	9	2.01333	7.9
ENSMUSG00000025196	Cpn1	carboxypeptidase N, polypeptide 1 [Source:MGI Symbol;Acc:MGI:2135874]	7.795	2.96249	8.73313e-05	0.000814717	yes	up	2.49	0.61	0.63	20.39	2.76	14.68	1.24333	12.61
ENSMUSG00000044716	Dok7	docking protein 7 [Source:MGI Symbol;Acc:MGI:3584043]	5.657	2.50011	8.77825e-05	0.000817798	yes	up	0.27	0.28	0.18	0.89	3.73	1.42	0.243333	2.01333
ENSMUSG00000055333	Fat2	FAT atypical cadherin 2 [Source:MGI Symbol;Acc:MGI:2685369]	26.475	4.72656	8.78297e-05	0.000817861	yes	up	0.01	0	0	0.06	0.21	0.1	0.00333333	0.123333
ENSMUSG00000103939	Ighv3-4	immunoglobulin heavy variable V3-4 [Source:MGI Symbol;Acc:MGI:3644034]	68.514	6.09832	8.93503e-05	0.000829354	yes	up	0	0	0	6.4	7.32	16.04	0	9.92
ENSMUSG00000020682	Mmp28	matrix metallopeptidase 28 (epilysin) [Source:MGI Symbol;Acc:MGI:2153062]	3.189	1.6729	9.04387e-05	0.000837583	yes	up	1.36	3.8	2.33	13.19	10.74	13.86	2.49667	12.5967
ENSMUSG00000033377	Palmd	palmdelphin [Source:MGI Symbol;Acc:MGI:2148896]	3.668	1.87494	9.04434e-05	0.000837583	yes	up	1.72	0.74	0.87	3.88	3.35	8.66	1.11	5.29667
ENSMUSG00000025081	Tdrd1	tudor domain containing 1 [Source:MGI Symbol;Acc:MGI:1933218]	4.882	2.28746	9.0745e-05	0.000839225	yes	up	0.09	0.26	0.16	1.88	0.97	0.81	0.17	1.22
ENSMUSG00000040690	Col16a1	collagen, type XVI, alpha 1 [Source:MGI Symbol;Acc:MGI:1095396]	2.99	1.58026	9.16262e-05	0.000845062	yes	up	4.54	3.26	3.81	12.72	29.12	11.06	3.87	17.6333
ENSMUSG00000027737	Slc7a11	solute carrier family 7 (cationic amino acid transporter, y+ system), member 11 [Source:MGI Symbol;Acc:MGI:1347355]	4.321	2.11143	9.33339e-05	0.00086003	yes	up	0.2	0.04	0.09	0.36	0.6	0.45	0.11	0.47
ENSMUSG00000039109	F13a1	coagulation factor XIII, A1 subunit [Source:MGI Symbol;Acc:MGI:1921395]	8.295	3.05219	9.44024e-05	0.000868296	yes	up	1.17	0.04	0.4	4.33	6.76	5.12	0.536667	5.40333
ENSMUSG00000097494	4933406C10Rik	RIKEN cDNA 4933406C10 gene [Source:MGI Symbol;Acc:MGI:1921326]	4.713	2.23664	9.53932e-05	0.000875423	yes	up	1.83	0.62	0.23	4.76	18.27	5.93	0.893333	9.65333
ENSMUSG00000023036	Pcdhgc4	protocadherin gamma subfamily C, 4 [Source:MGI Symbol;Acc:MGI:1935203]	2.922	1.54684	9.56034e-05	0.000876956	yes	up	4.04	2.03	2	6.79	13.96	9.31	2.69	10.02
ENSMUSG00000030935	Acsm3	acyl-CoA synthetase medium-chain family member 3 [Source:MGI Symbol;Acc:MGI:99538]	6.163	2.62372	9.65794e-05	0.000883509	yes	up	23.5	6.48	6.52	23.94	102.96	48.55	12.1667	58.4833
ENSMUSG00000035200	Chrnb4	cholinergic receptor, nicotinic, beta polypeptide 4 [Source:MGI Symbol;Acc:MGI:87892]	5.491	2.4572	9.89429e-05	0.000902687	yes	up	0.97	0.36	0.3	4.14	1.45	6.85	0.543333	4.14667
ENSMUSG00000000567	Sox9	SRY (sex determining region Y)-box 9 [Source:MGI Symbol;Acc:MGI:98371]	3.199	1.67755	9.99631e-05	0.000910765	yes	up	7.77	4.02	3.59	12.31	38.63	20.31	5.12667	23.75
ENSMUSG00000019852	Arfgef3	ARFGEF family member 3 [Source:MGI Symbol;Acc:MGI:106387]	2.955	1.56337	0.000100162	0.000910976	yes	up	1.62	0.53	0.9	2.92	4.84	5.18	1.01667	4.31333
ENSMUSG00000032226	Gcnt3	glucosaminyl (N-acetyl) transferase 3, mucin type [Source:MGI Symbol;Acc:MGI:1919327]	5.789	2.53332	0.000100084	0.000910976	yes	up	21.31	7.63	8.82	133.43	20.57	148.31	12.5867	100.77
ENSMUSG00000046324	Ermp1	endoplasmic reticulum metallopeptidase 1 [Source:MGI Symbol;Acc:MGI:106250]	2.677	1.42087	0.000100297	0.000911761	yes	up	9.99	10.8	9.22	47.01	20.07	44.56	10.0033	37.2133
ENSMUSG00000030717	Nupr1	nuclear protein transcription regulator 1 [Source:MGI Symbol;Acc:MGI:1891834]	5.427	2.44024	0.000100403	0.000912311	yes	up	64.56	15.02	71.98	298.2	183.22	702.03	50.52	394.483
ENSMUSG00000013076	Amotl1	angiomotin-like 1 [Source:MGI Symbol;Acc:MGI:1922973]	2.278	1.18757	0.000100599	0.000913688	yes	up	3.06	1.29	1.87	6.37	7.73	6.97	2.07333	7.02333
ENSMUSG00000031342	Gpm6b	glycoprotein m6b [Source:MGI Symbol;Acc:MGI:107672]	3.395	1.76337	0.000101312	0.000919338	yes	up	1.4	0.35	1.4	4.76	4.23	5.17	1.05	4.72
ENSMUSG00000038729	Akap2	A kinase (PRKA) anchor protein 2 [Source:MGI Symbol;Acc:MGI:1306795]	2.787	1.47885	0.000101395	0.000919675	yes	up	4.45	1.43	2.21	8.65	14.4	8.29	2.69667	10.4467
ENSMUSG00000026574	Dpt	dermatopontin [Source:MGI Symbol;Acc:MGI:1928392]	2.828	1.49974	0.00010236	0.000928016	yes	up	49.6	14.63	23.67	114.51	126.54	111.34	29.3	117.463
ENSMUSG00000028115	Bnipl	BCL2/adenovirus E1B 19kD interacting protein like [Source:MGI Symbol;Acc:MGI:2384749]	11.13	3.47642	0.000103437	0.000935684	yes	up	0.42	0.21	0.2	1.03	8.94	1.52	0.276667	3.83
ENSMUSG00000064307	Lrrc51	leucine rich repeat containing 51 [Source:MGI Symbol;Acc:MGI:1916608]	2.602	1.37959	0.000103431	0.000935684	yes	up	2.34	2.42	2.41	8.07	12.33	8.32	2.39	9.57333
ENSMUSG00000028339	Col15a1	collagen, type XV, alpha 1 [Source:MGI Symbol;Acc:MGI:88449]	2.352	1.23381	0.000103522	0.000936042	yes	up	11.71	7.42	6.89	18.56	34.64	23.34	8.67333	25.5133
ENSMUSG00000042215	Bag2	BCL2-associated athanogene 2 [Source:MGI Symbol;Acc:MGI:1891254]	2.406	1.2665	0.00010372	0.000936817	yes	up	3.74	2.19	2.11	10.68	8.43	8.06	2.68	9.05667
ENSMUSG00000037161	Mgarp	mitochondria localized glutamic acid rich protein [Source:MGI Symbol;Acc:MGI:1914999]	4.357	2.12344	0.000104728	0.000944413	yes	up	0.48	0.25	0.46	3.15	2.15	2.41	0.396667	2.57
ENSMUSG00000034112	Atp2c2	ATPase, Ca++ transporting, type 2C, member 2 [Source:MGI Symbol;Acc:MGI:1916297]	3.798	1.92541	0.000108069	0.000971086	yes	up	8.6	4.61	4.17	11.89	54.82	29.41	5.79333	32.04
ENSMUSG00000022064	Pibf1	progesterone immunomodulatory binding factor 1 [Source:MGI Symbol;Acc:MGI:1261910]	3.376	1.75545	0.000108986	0.000977597	yes	up	6.15	2.26	2.29	34.79	13.73	49.89	3.56667	32.8033
ENSMUSG00000039518	Cdsn	corneodesmosin [Source:MGI Symbol;Acc:MGI:3505689]	6.217	2.63627	0.000110245	0.000985955	yes	up	0.55	0.04	0.21	1.83	2.85	2.31	0.266667	2.33
ENSMUSG00000053897	Slc39a8	solute carrier family 39 (metal ion transporter), member 8 [Source:MGI Symbol;Acc:MGI:1914797]	3.171	1.66487	0.000111937	0.000999199	yes	up	2.72	5.15	4.68	18.5	11.25	26.18	4.18333	18.6433
ENSMUSG00000040964	Arhgef10l	Rho guanine nucleotide exchange factor (GEF) 10-like [Source:MGI Symbol;Acc:MGI:1920004]	2.384	1.25368	0.000112094	0.00100017	yes	up	10.33	5.73	3.47	15.67	25.8	17.04	6.51	19.5033
ENSMUSG00000033174	Mgll	monoglyceride lipase [Source:MGI Symbol;Acc:MGI:1346042]	3.603	1.84907	0.000112869	0.00100663	yes	up	14.41	6.23	7.93	72.43	20.09	68.89	9.52333	53.8033
ENSMUSG00000102224	4930447F24Rik	RIKEN cDNA 4930447F24 gene [Source:MGI Symbol;Acc:MGI:1924123]	26.983	4.75399	0.000114466	0.00101953	yes	up	0.08	0	0.05	1.54	1.68	7.15	0.0433333	3.45667
ENSMUSG00000027712	Anxa5	annexin A5 [Source:MGI Symbol;Acc:MGI:106008]	2.151	1.10482	0.000114784	0.00102161	yes	up	41.85	19.19	22.33	64.94	101.92	91.28	27.79	86.0467
ENSMUSG00000005958	Ephb3	Eph receptor B3 [Source:MGI Symbol;Acc:MGI:104770]	3.318	1.73035	0.0001148	0.00102161	yes	up	4.71	1.84	2.3	7.48	21.79	12.7	2.95	13.99
ENSMUSG00000007655	Cav1	caveolin 1, caveolae protein [Source:MGI Symbol;Acc:MGI:102709]	2.558	1.35501	0.000115224	0.00102448	yes	up	41.09	10.99	20.38	79.46	123.73	100.42	24.1533	101.203
ENSMUSG00000024164	C3	complement component 3 [Source:MGI Symbol;Acc:MGI:88227]	3.62	1.85598	0.000115783	0.00102765	yes	up	19.17	5.53	15.22	51.27	92.2	52.55	13.3067	65.34
ENSMUSG00000047854	Stx19	syntaxin 19 [Source:MGI Symbol;Acc:MGI:1915409]	59.796	5.90199	0.000117041	0.00103655	yes	up	0	0.02	0	0.17	1.2	0.41	0.00666667	0.593333
ENSMUSG00000026228	Htr2b	5-hydroxytryptamine (serotonin) receptor 2B [Source:MGI Symbol;Acc:MGI:109323]	7.693	2.94352	0.000119326	0.00105356	yes	up	0.26	0.41	0.11	4.94	1.1	1.79	0.26	2.61
ENSMUSG00000096914	Galntl6	UDP-N-acetyl-alpha-D-galactosamine:polypeptide N-acetylgalactosaminyltransferase-like 6 [Source:MGI Symbol;Acc:MGI:1913581]	8.828	3.14214	0.000119775	0.00105568	yes	up	0.32	0.08	0.03	1.47	0.79	2.96	0.143333	1.74
ENSMUSG00000038173	Enpp6	ectonucleotide pyrophosphatase/phosphodiesterase 6 [Source:MGI Symbol;Acc:MGI:2445171]	3.008	1.58883	0.000122913	0.00108006	yes	up	0.64	0.15	0.27	1.39	0.93	1.04	0.353333	1.12
ENSMUSG00000053550	Shisa7	shisa family member 7 [Source:MGI Symbol;Acc:MGI:3605641]	2.81	1.4908	0.000124477	0.00109144	yes	up	0.33	0.16	0.22	0.78	1.19	1.03	0.236667	1
ENSMUSG00000040596	Pogk	pogo transposable element with KRAB domain [Source:MGI Symbol;Acc:MGI:1918842]	2.082	1.05822	0.000124749	0.00109316	yes	up	2.37	1.53	1.38	4.61	5.48	6.55	1.76	5.54667
ENSMUSG00000026970	Rbms1	RNA binding motif, single stranded interacting protein 1 [Source:MGI Symbol;Acc:MGI:1861774]	2.412	1.2701	0.000125827	0.00110042	yes	up	5.62	2.57	3.13	13.04	13.44	11.35	3.77333	12.61
ENSMUSG00000079017	Ifi27l2a	interferon, alpha-inducible protein 27 like 2A [Source:MGI Symbol;Acc:MGI:1924183]	2.785	1.47791	0.000126388	0.00110437	yes	up	63.81	28.14	37.63	126.94	144.68	252.35	43.1933	174.657
ENSMUSG00000094194	Ighv5-16	immunoglobulin heavy variable 5-16 [Source:MGI Symbol;Acc:MGI:4439556]	2.242	1.16496	0.000127007	0.00110882	yes	up	18.79	16.02	16.76	50.58	54.85	66.63	17.19	57.3533
ENSMUSG00000040591	1110051M20Rik	RIKEN cDNA 1110051M20 gene [Source:MGI Symbol;Acc:MGI:1915079]	2.384	1.25318	0.000127086	0.00110904	yes	up	3.62	1.37	1.31	8.05	6.98	6.94	2.1	7.32333
ENSMUSG00000024186	Rgs11	regulator of G-protein signaling 11 [Source:MGI Symbol;Acc:MGI:1354739]	4.624	2.20922	0.000127229	0.00110933	yes	up	0.49	0.55	0.44	3.19	1.86	4.33	0.493333	3.12667
ENSMUSG00000001918	Slc1a5	solute carrier family 1 (neutral amino acid transporter), member 5 [Source:MGI Symbol;Acc:MGI:105305]	2.564	1.35817	0.000127432	0.00111062	yes	up	27.89	12.08	14.59	44.68	77.23	80.02	18.1867	67.31
ENSMUSG00000026712	Mrc1	mannose receptor, C type 1 [Source:MGI Symbol;Acc:MGI:97142]	2.441	1.28774	0.000129882	0.00112954	yes	up	3.92	1.57	2.42	8.73	11.95	9.09	2.63667	9.92333
ENSMUSG00000029569	Tmem168	transmembrane protein 168 [Source:MGI Symbol;Acc:MGI:1921794]	2.314	1.21038	0.000131647	0.00114391	yes	up	7.1	3.97	5.72	13.72	28.49	15.5	5.59667	19.2367
ENSMUSG00000029759	Pon3	paraoxonase 3 [Source:MGI Symbol;Acc:MGI:106686]	2.076	1.05355	0.0001329	0.00115382	yes	up	18.33	16.97	12.32	52.88	34.55	55.31	15.8733	47.58
ENSMUSG00000037860	Aim2	absent in melanoma 2 [Source:MGI Symbol;Acc:MGI:2686159]	4.35	2.12092	0.000133218	0.00115558	yes	up	10.57	0.93	3.92	40.49	26.53	31.58	5.14	32.8667
ENSMUSG00000029757	Dync1i1	dynein cytoplasmic 1 intermediate chain 1 [Source:MGI Symbol;Acc:MGI:107743]	5.105	2.35191	0.000134897	0.00116715	yes	up	0.28	0.09	0.09	0.89	1.1	1.34	0.153333	1.11
ENSMUSG00000034795	Ccdc122	coiled-coil domain containing 122 [Source:MGI Symbol;Acc:MGI:1918358]	3.086	1.62594	0.000134962	0.00116721	yes	up	1.29	0.43	1.26	4.48	4.75	3.9	0.993333	4.37667
ENSMUSG00000056553	Ptprn2	protein tyrosine phosphatase, receptor type, N polypeptide 2 [Source:MGI Symbol;Acc:MGI:107418]	2.786	1.47832	0.000135943	0.00117369	yes	up	10.96	4.48	5.71	23.44	18.26	38.3	7.05	26.6667
ENSMUSG00000035566	Pcdh17	protocadherin 17 [Source:MGI Symbol;Acc:MGI:2684924]	2.86	1.51591	0.000136373	0.00117691	yes	up	0.38	0.18	0.18	0.66	1.31	1.1	0.246667	1.02333
ENSMUSG00000053641	Dennd4a	DENN/MADD domain containing 4A [Source:MGI Symbol;Acc:MGI:2142979]	2.075	1.05303	0.000137111	0.00118277	yes	up	1.33	0.95	1.71	2.85	4.37	4.22	1.33	3.81333
ENSMUSG00000037411	Serpine1	serine (or cysteine) peptidase inhibitor, clade E, member 1 [Source:MGI Symbol;Acc:MGI:97608]	5.615	2.48926	0.000138785	0.00119416	yes	up	0.48	0.16	0.23	1.11	4.36	1.32	0.29	2.26333
ENSMUSG00000055926	Gm14137	predicted gene 14137 [Source:MGI Symbol;Acc:MGI:3651144]	5.46	2.44881	0.000138891	0.00119445	yes	up	0.29	0.12	0.09	1.74	1.56	0.63	0.166667	1.31
ENSMUSG00000001333	Sync	syncoilin [Source:MGI Symbol;Acc:MGI:1916078]	5.386	2.4292	0.000139667	0.00119972	yes	up	0.52	0.07	0.17	2.03	2.19	1.59	0.253333	1.93667
ENSMUSG00000051048	P4ha3	procollagen-proline, 2-oxoglutarate 4-dioxygenase (proline 4-hydroxylase), alpha polypeptide III [Source:MGI Symbol;Acc:MGI:2444049]	15.491	3.95335	0.000139921	0.00120139	yes	up	0.05	0.05	0	0.38	1.36	0.93	0.0333333	0.89
ENSMUSG00000020057	Dram1	DNA-damage regulated autophagy modulator 1 [Source:MGI Symbol;Acc:MGI:1918962]	2.093	1.06589	0.000140829	0.00120867	yes	up	1.75	1.36	1.15	4.35	4.69	4.9	1.42	4.64667
ENSMUSG00000020282	Rhbdf1	rhomboid 5 homolog 1 [Source:MGI Symbol;Acc:MGI:104328]	2.286	1.19301	0.000141268	0.00121193	yes	up	7.65	3.64	4.4	20.2	16.82	17.36	5.23	18.1267
ENSMUSG00000058070	Eml1	echinoderm microtubule associated protein like 1 [Source:MGI Symbol;Acc:MGI:1915769]	2.471	1.30511	0.000141931	0.0012171	yes	up	9.96	5.04	6.65	27.18	22.41	23.81	7.21667	24.4667
ENSMUSG00000043342	Hoxd9	homeobox D9 [Source:MGI Symbol;Acc:MGI:96210]	15.788	3.98076	0.000142591	0.00122224	yes	up	0.07	0	0.34	5.48	0.88	3.25	0.136667	3.20333
ENSMUSG00000026393	Nek7	NIMA (never in mitosis gene a)-related expressed kinase 7 [Source:MGI Symbol;Acc:MGI:1890645]	2.085	1.05974	0.000144202	0.00123397	yes	up	7.92	3.74	5.8	17.95	17.3	16.68	5.82	17.31
ENSMUSG00000061143	Maml3	mastermind like transcriptional coactivator 3 [Source:MGI Symbol;Acc:MGI:2389461]	2.323	1.21599	0.000147738	0.00126209	yes	up	1.79	0.83	0.86	3.26	3.54	4.32	1.16	3.70667
ENSMUSG00000017466	Timp2	tissue inhibitor of metalloproteinase 2 [Source:MGI Symbol;Acc:MGI:98753]	2.677	1.42037	0.000148246	0.0012659	yes	up	23.17	7.35	13.74	49.67	67.27	48.67	14.7533	55.2033
ENSMUSG00000005803	Sqor	sulfide quinone oxidoreductase [Source:MGI Symbol;Acc:MGI:1929899]	2.487	1.31421	0.000152437	0.00130004	yes	up	163.26	68.89	90.8	471.02	280.88	374.01	107.65	375.303
ENSMUSG00000023092	Fhl1	four and a half LIM domains 1 [Source:MGI Symbol;Acc:MGI:1298387]	3.156	1.65801	0.000153557	0.00130684	yes	up	61.2	16.64	28.1	126	276.78	137.5	35.3133	180.093
ENSMUSG00000049872	Calhm5	calcium homeostasis modulator family member 5 [Source:MGI Symbol;Acc:MGI:2143897]	3.012	1.59087	0.000153531	0.00130684	yes	up	0.52	0.2	0.25	1.52	1.63	1.07	0.323333	1.40667
ENSMUSG00000034723	Tmx4	thioredoxin-related transmembrane protein 4 [Source:MGI Symbol;Acc:MGI:106558]	2.083	1.05895	0.00015621	0.00132708	yes	up	2.45	1.33	1.87	4.82	7.18	5.13	1.88333	5.71
ENSMUSG00000035342	Lzts2	leucine zipper, putative tumor suppressor 2 [Source:MGI Symbol;Acc:MGI:2385095]	2.068	1.04802	0.000158581	0.00134508	yes	up	18.74	14.32	14.24	39.25	67.95	37.25	15.7667	48.15
ENSMUSG00000005672	Kit	KIT proto-oncogene receptor tyrosine kinase [Source:MGI Symbol;Acc:MGI:96677]	3.367	1.75167	0.000160285	0.0013584	yes	up	10.45	3.26	6.64	18.01	25.12	37.06	6.78333	26.73
ENSMUSG00000026389	Steap3	STEAP family member 3 [Source:MGI Symbol;Acc:MGI:1915678]	2.354	1.23497	0.000160496	0.00135962	yes	up	9.75	4.27	4.65	17.01	27.47	19.34	6.22333	21.2733
ENSMUSG00000097814	Panct2	pluripotency-associated noncoding transcript 2 [Source:MGI Symbol;Acc:MGI:3643517]	61.072	5.93245	0.000160796	0.00136148	yes	up	0.01	0	0	0.83	0.15	0.91	0.00333333	0.63
ENSMUSG00000040435	Ppp1r15a	protein phosphatase 1, regulatory subunit 15A [Source:MGI Symbol;Acc:MGI:1927072]	2.018	1.01259	0.00016085	0.00136148	yes	up	5.74	4.45	3.98	14.28	14.83	9.31	4.72333	12.8067
ENSMUSG00000024990	Rbp4	retinol binding protein 4, plasma [Source:MGI Symbol;Acc:MGI:97879]	4.066	2.02378	0.000161576	0.00136649	yes	up	5.36	1.6	6.51	17.72	22.81	37.95	4.49	26.16
ENSMUSG00000054169	Ceacam10	carcinoembryonic antigen-related cell adhesion molecule 10 [Source:MGI Symbol;Acc:MGI:1347248]	3.338	1.73911	0.000163711	0.00138052	yes	up	17.63	27.59	30.5	51.26	179.06	141.25	25.24	123.857
ENSMUSG00000049556	Lingo1	leucine rich repeat and Ig domain containing 1 [Source:MGI Symbol;Acc:MGI:1915522]	13.155	3.71756	0.000164989	0.00139013	yes	up	0.03	0.02	0.02	0.49	0.62	0.32	0.0233333	0.476667
ENSMUSG00000015957	Wnt11	wingless-type MMTV integration site family, member 11 [Source:MGI Symbol;Acc:MGI:101948]	5.073	2.34285	0.000166123	0.00139852	yes	up	0.64	0.39	0.25	4.13	1.94	2.94	0.426667	3.00333
ENSMUSG00000036225	Kctd1	potassium channel tetramerisation domain containing 1 [Source:MGI Symbol;Acc:MGI:1918269]	3.855	1.94674	0.000166604	0.00140083	yes	up	1.82	0.34	0.47	4.92	8.03	3.07	0.876667	5.34
ENSMUSG00000027860	Vangl1	VANGL planar cell polarity 1 [Source:MGI Symbol;Acc:MGI:2159344]	2.149	1.10398	0.000169612	0.00142494	yes	up	3.67	1.14	1.07	5.42	9.25	5.69	1.96	6.78667
ENSMUSG00000018750	Zbtb4	zinc finger and BTB domain containing 4 [Source:MGI Symbol;Acc:MGI:1922830]	2.514	1.33004	0.000172582	0.0014485	yes	up	4.72	1.44	2.22	10.01	10.69	9.61	2.79333	10.1033
ENSMUSG00000086254	3100003L05Rik	RIKEN cDNA 3100003L05 gene [Source:MGI Symbol;Acc:MGI:1920326]	120.288	6.91035	0.000173409	0.00145322	yes	up	0	0	0	4.86	0.17	8.5	0	4.51
ENSMUSG00000044645	Gm7334	predicted gene 7334 [Source:MGI Symbol;Acc:MGI:3647393]	3.063	1.61482	0.000177712	0.00148614	yes	up	5.45	1.95	4.51	13.03	20.99	19.27	3.97	17.7633
ENSMUSG00000030790	Adm	adrenomedullin [Source:MGI Symbol;Acc:MGI:108058]	3.412	1.77063	0.000177675	0.00148614	yes	up	1.24	0.78	1.41	3.33	8.64	5.4	1.14333	5.79
ENSMUSG00000027994	Mcub	mitochondrial calcium uniporter dominant negative beta subunit [Source:MGI Symbol;Acc:MGI:1914065]	3.247	1.69906	0.000177777	0.00148614	yes	up	2.03	1.39	0.76	4.18	8.14	9.64	1.39333	7.32
ENSMUSG00000040760	Appl1	adaptor protein, phosphotyrosine interaction, PH domain and leucine zipper containing 1 [Source:MGI Symbol;Acc:MGI:1920243]	2.738	1.45304	0.000178179	0.00148889	yes	up	5.06	3.08	5.01	21.03	9.72	15.76	4.38333	15.5033
ENSMUSG00000051439	Cd14	CD14 antigen [Source:MGI Symbol;Acc:MGI:88318]	3.053	1.61005	0.000178351	0.00148971	yes	up	8.87	10.33	6.98	21.25	67.65	27.93	8.72667	38.9433
ENSMUSG00000062127	Cttnbp2nl	CTTNBP2 N-terminal like [Source:MGI Symbol;Acc:MGI:1933137]	2.07	1.04952	0.000181247	0.00151017	yes	up	10.35	6.56	7.84	18.65	33.48	20.79	8.25	24.3067
ENSMUSG00000027394	Ttl	tubulin tyrosine ligase [Source:MGI Symbol;Acc:MGI:1916987]	2.156	1.1081	0.000181847	0.00151392	yes	up	2	0.92	1.52	4.39	4.72	4.16	1.48	4.42333
ENSMUSG00000022270	Retreg1	reticulophagy regulator 1 [Source:MGI Symbol;Acc:MGI:1913520]	2.419	1.27415	0.000182329	0.00151731	yes	up	14.05	14.83	13.04	22.99	64.76	45.17	13.9733	44.3067
ENSMUSG00000000416	Cttnbp2	cortactin binding protein 2 [Source:MGI Symbol;Acc:MGI:1353467]	4.197	2.06928	0.00018261	0.00151841	yes	up	1.53	0.68	0.21	1.73	5.63	3.87	0.806667	3.74333
ENSMUSG00000039813	Tbc1d2	TBC1 domain family, member 2 [Source:MGI Symbol;Acc:MGI:2652885]	2.714	1.44026	0.00018327	0.0015219	yes	up	4.64	1.67	2.36	10.05	14.76	7.96	2.89	10.9233
ENSMUSG00000031616	Ednra	endothelin receptor type A [Source:MGI Symbol;Acc:MGI:105923]	2.56	1.35601	0.000183359	0.0015219	yes	up	3.3	1.24	1.7	6.71	9.72	6.49	2.08	7.64
ENSMUSG00000039954	Stk32a	serine/threonine kinase 32A [Source:MGI Symbol;Acc:MGI:2442403]	5.133	2.35993	0.000183823	0.00152474	yes	up	0.09	0.02	0.06	0.4	0.42	0.46	0.0566667	0.426667
ENSMUSG00000029369	Afm	afamin [Source:MGI Symbol;Acc:MGI:2429409]	43.069	5.42857	0.000187509	0.00155468	yes	up	0	0.03	0	0.87	0.46	0.37	0.01	0.566667
ENSMUSG00000048924	Ccdc125	coiled-coil domain containing 125 [Source:MGI Symbol;Acc:MGI:1923291]	2.611	1.3846	0.00018884	0.00156379	yes	up	0.7	0.81	0.93	2.25	3.53	3.41	0.813333	3.06333
ENSMUSG00000031565	Fgfr1	fibroblast growth factor receptor 1 [Source:MGI Symbol;Acc:MGI:95522]	2.679	1.4219	0.000189203	0.00156616	yes	up	9.65	2.03	3.99	15.32	19.95	14.27	5.22333	16.5133
ENSMUSG00000055407	Map6	microtubule-associated protein 6 [Source:MGI Symbol;Acc:MGI:1201690]	2.524	1.33598	0.000191956	0.00158765	yes	up	1.8	0.48	1.08	3.49	5.09	4.75	1.12	4.44333
ENSMUSG00000037104	Socs5	suppressor of cytokine signaling 5 [Source:MGI Symbol;Acc:MGI:2385459]	2.503	1.32347	0.000193732	0.00160103	yes	up	3.72	1.63	1.95	6.24	12.67	8.92	2.43333	9.27667
ENSMUSG00000102758	Naaladl2	N-acetylated alpha-linked acidic dipeptidase-like 2 [Source:MGI Symbol;Acc:MGI:2685867]	4.887	2.2889	0.000193949	0.00160217	yes	up	0.31	0.04	0.11	0.77	1.03	1.04	0.153333	0.946667
ENSMUSG00000062151	Unc13c	unc-13 homolog C [Source:MGI Symbol;Acc:MGI:2149021]	57.858	5.85444	0.000194069	0.00160251	yes	up	0	0	0	0.12	0.07	0.08	0	0.09
ENSMUSG00000036989	Trim3	tripartite motif-containing 3 [Source:MGI Symbol;Acc:MGI:1860040]	2.164	1.11362	0.000194157	0.00160258	yes	up	6.14	2.68	3.5	11.67	10.17	9.4	4.10667	10.4133
ENSMUSG00000020102	Slc16a7	solute carrier family 16 (monocarboxylic acid transporters), member 7 [Source:MGI Symbol;Acc:MGI:1330284]	3.205	1.68027	0.000194348	0.00160351	yes	up	3.53	0.5	0.69	2.41	4.23	7.22	1.57333	4.62
ENSMUSG00000117655	AC140413.1	novel transcript (6720468P15Rik)	59.158	5.88651	0.000194764	0.00160569	yes	up	0	0	0	0.77	0.5	0.86	0	0.71
ENSMUSG00000049047	Armcx3	armadillo repeat containing, X-linked 3 [Source:MGI Symbol;Acc:MGI:1918953]	2.663	1.41289	0.000194771	0.00160569	yes	up	5.07	1.79	3.16	10.26	11.87	14.78	3.34	12.3033
ENSMUSG00000040152	Thbs1	thrombospondin 1 [Source:MGI Symbol;Acc:MGI:98737]	2.311	1.20826	0.000196307	0.00161507	yes	up	12.86	6.04	9.15	21.12	39.29	35.04	9.35	31.8167
ENSMUSG00000021846	Peli2	pellino 2 [Source:MGI Symbol;Acc:MGI:1891445]	2.738	1.45301	0.000196393	0.00161513	yes	up	2.38	0.75	1.62	5.3	6.55	8.56	1.58333	6.80333
ENSMUSG00000034110	Kctd7	potassium channel tetramerisation domain containing 7 [Source:MGI Symbol;Acc:MGI:2442265]	2.958	1.56451	0.000201888	0.00165427	yes	up	0.38	0.2	0.32	1.58	2.12	1.3	0.3	1.66667
ENSMUSG00000038775	Vill	villin-like [Source:MGI Symbol;Acc:MGI:1201781]	3.772	1.9154	0.000203645	0.00166665	yes	up	1.5	2.73	0.73	3.11	6.9	2.94	1.65333	4.31667
ENSMUSG00000015396	Cd83	CD83 antigen [Source:MGI Symbol;Acc:MGI:1328316]	2.373	1.24657	0.000205029	0.00167595	yes	up	4.3	2.82	4.29	7.96	15.94	15.39	3.80333	13.0967
ENSMUSG00000044122	Proca1	protein interacting with cyclin A1 [Source:MGI Symbol;Acc:MGI:1918274]	6.633	2.72971	0.00020746	0.00169377	yes	up	0.13	0.28	0.28	2.43	1.55	1.92	0.23	1.96667
ENSMUSG00000024206	Rfx2	regulatory factor X, 2 (influences HLA class II expression) [Source:MGI Symbol;Acc:MGI:106583]	2.578	1.36615	0.000212457	0.00172969	yes	up	1.13	0.41	0.73	2.74	3.11	2.27	0.756667	2.70667
ENSMUSG00000114608	Gm36161	predicted gene, 36161 [Source:MGI Symbol;Acc:MGI:5595320]	26.479	4.72677	0.000212952	0.00173289	yes	up	0.05	0	0	0.84	1.14	0.86	0.0166667	0.946667
ENSMUSG00000025270	Alas2	aminolevulinic acid synthase 2, erythroid [Source:MGI Symbol;Acc:MGI:87990]	4.372	2.12839	0.00021354	0.00173572	yes	up	0.98	0.64	1.22	10.02	5.86	2.29	0.946667	6.05667
ENSMUSG00000095180	Rhox5	reproductive homeobox 5 [Source:MGI Symbol;Acc:MGI:97538]	54.947	5.77996	0.000214421	0.0017389	yes	up	0	0	0	2.29	1.25	1.48	0	1.67333
ENSMUSG00000029361	Nos1	nitric oxide synthase 1, neuronal [Source:MGI Symbol;Acc:MGI:97360]	4.487	2.16585	0.00021443	0.0017389	yes	up	1.14	0.24	0.17	3.91	2.65	2	0.516667	2.85333
ENSMUSG00000030987	Stim1	stromal interaction molecule 1 [Source:MGI Symbol;Acc:MGI:107476]	2.472	1.30596	0.000215492	0.00174598	yes	up	24.71	11.78	14.05	37.39	71.96	40.76	16.8467	50.0367
ENSMUSG00000092008	Cyp2c69	cytochrome P450, family 2, subfamily c, polypeptide 69 [Source:MGI Symbol;Acc:MGI:3721049]	415.421	8.69843	0.000216088	0.00175012	yes	up	0	0	0	0.81	26.52	2.82	0	10.05
ENSMUSG00000085667	Gm12992	predicted gene 12992 [Source:MGI Symbol;Acc:MGI:3702644]	9.515	3.25014	0.00021643	0.00175219	yes	up	0.2	0.11	0.02	0.46	1.86	0.43	0.11	0.916667
ENSMUSG00000053414	Hunk	hormonally upregulated Neu-associated kinase [Source:MGI Symbol;Acc:MGI:1347352]	3.305	1.72482	0.000217094	0.00175685	yes	up	3.21	0.77	1.17	6.91	10.08	7.05	1.71667	8.01333
ENSMUSG00000047767	Atg16l2	autophagy related 16-like 2 (S. cerevisiae) [Source:MGI Symbol;Acc:MGI:1920933]	2.056	1.03954	0.000217843	0.00176081	yes	up	5.09	2.31	2.73	12.58	10.6	8.82	3.37667	10.6667
ENSMUSG00000002006	Pdzd4	PDZ domain containing 4 [Source:MGI Symbol;Acc:MGI:2443483]	2.89	1.53084	0.00021822	0.00176316	yes	up	1.01	0.38	0.56	3.31	1.96	2.65	0.65	2.64
ENSMUSG00000029718	Pcolce	procollagen C-endopeptidase enhancer protein [Source:MGI Symbol;Acc:MGI:105099]	2.432	1.28191	0.000222148	0.00179061	yes	up	15.17	5.83	9.38	34.53	46.9	28.71	10.1267	36.7133
ENSMUSG00000032290	Ptpn9	protein tyrosine phosphatase, non-receptor type 9 [Source:MGI Symbol;Acc:MGI:1928376]	2.034	1.02454	0.000222136	0.00179061	yes	up	10.83	5.27	5.63	21.71	22.66	19.82	7.24333	21.3967
ENSMUSG00000028497	Hacd4	3-hydroxyacyl-CoA dehydratase 4 [Source:MGI Symbol;Acc:MGI:1914025]	2.267	1.18054	0.000222411	0.00179202	yes	up	22.45	0.6	0.76	2.89	3.14	2.87	7.93667	2.96667
ENSMUSG00000026556	Vangl2	VANGL planar cell polarity 2 [Source:MGI Symbol;Acc:MGI:2135272]	2.598	1.37718	0.0002232	0.00179623	yes	up	0.32	0.23	0.15	0.87	1.09	1.28	0.233333	1.08
ENSMUSG00000054850	Smim10l2a	small integral membrane protein 10 like 2A [Source:MGI Symbol;Acc:MGI:2443645]	4.793	2.26091	0.000226059	0.00181763	yes	up	0.25	0.14	0.07	0.75	1.18	1.21	0.153333	1.04667
ENSMUSG00000032013	Trim29	tripartite motif-containing 29 [Source:MGI Symbol;Acc:MGI:1919419]	20.92	4.38681	0.00022955	0.00184076	yes	up	0.05	0	0	0.69	0.33	0.6	0.0166667	0.54
ENSMUSG00000023122	Sult1c2	sulfotransferase family, cytosolic, 1C, member 2 [Source:MGI Symbol;Acc:MGI:1916333]	20.544	4.36066	0.00023162	0.00185589	yes	up	2.59	0.12	0.28	28.99	12.99	40.14	0.996667	27.3733
ENSMUSG00000110815	Gm47345	predicted gene, 47345 [Source:MGI Symbol;Acc:MGI:6096241]	89.784	6.48838	0.000235155	0.0018805	yes	up	0	0	0	0.83	0.06	0.91	0	0.6
ENSMUSG00000027366	Sppl2a	signal peptide peptidase like 2A [Source:MGI Symbol;Acc:MGI:1913802]	2.886	1.52896	0.000236622	0.00188925	yes	up	43.17	49.5	30.87	271.31	83.34	219.67	41.18	191.44
ENSMUSG00000021390	Ogn	osteoglycin [Source:MGI Symbol;Acc:MGI:109278]	3.646	1.86645	0.000236564	0.00188925	yes	up	14.96	2.76	6.61	48.52	32.86	42.49	8.11	41.29
ENSMUSG00000009633	G0s2	G0/G1 switch gene 2 [Source:MGI Symbol;Acc:MGI:1316737]	2.502	1.32308	0.000236736	0.00188942	yes	up	3.2	2.99	2.16	9.86	8.04	12.38	2.78333	10.0933
ENSMUSG00000049892	Rasd1	RAS, dexamethasone-induced 1 [Source:MGI Symbol;Acc:MGI:1270848]	5.197	2.37767	0.000238083	0.00189942	yes	up	0.49	3.03	2.54	8.79	24.04	15.57	2.02	16.1333
ENSMUSG00000037679	Inf2	inverted formin, FH2 and WH2 domain containing [Source:MGI Symbol;Acc:MGI:1917685]	2.297	1.20002	0.000242981	0.00193165	yes	up	2.65	3.4	2.54	7.17	14.29	7.5	2.86333	9.65333
ENSMUSG00000029370	Rassf6	Ras association (RalGDS/AF-6) domain family member 6 [Source:MGI Symbol;Acc:MGI:1920496]	2.101	1.0708	0.000243245	0.00193299	yes	up	10.8	11.25	12.05	24.58	38.64	49.42	11.3667	37.5467
ENSMUSG00000020589	Fam49a	family with sequence similarity 49, member A [Source:MGI Symbol;Acc:MGI:1261783]	3.124	1.64331	0.000245247	0.00194509	yes	up	3.43	1.39	2.42	10.77	7.36	16.7	2.41333	11.61
ENSMUSG00000068196	Col8a1	collagen, type VIII, alpha 1 [Source:MGI Symbol;Acc:MGI:88463]	7.099	2.82757	0.000245783	0.00194782	yes	up	0.51	0.06	0.23	1.06	5.71	1.54	0.266667	2.77
ENSMUSG00000030067	Foxp1	forkhead box P1 [Source:MGI Symbol;Acc:MGI:1914004]	2.5	1.32206	0.000247688	0.00196138	yes	up	15.03	11.06	7.32	22.56	51.63	28.27	11.1367	34.1533
ENSMUSG00000042742	Bmt2	base methyltransferase of 25S rRNA 2 [Source:MGI Symbol;Acc:MGI:2141466]	2.172	1.11889	0.00024956	0.00197389	yes	up	2.35	1.24	1.94	5.18	7.46	4.87	1.84333	5.83667
ENSMUSG00000087022	9130024F11Rik	RIKEN cDNA 9130024F11 gene [Source:MGI Symbol;Acc:MGI:1926150]	3.525	1.81749	0.000250362	0.00197946	yes	up	1.7	0.39	0.87	5.9	2.91	5.22	0.986667	4.67667
ENSMUSG00000033717	Adra2a	adrenergic receptor, alpha 2a [Source:MGI Symbol;Acc:MGI:87934]	5.505	2.46071	0.000252322	0.0019934	yes	up	5.04	4.83	3.56	59.29	5.44	39.99	4.47667	34.9067
ENSMUSG00000051435	Fhad1	forkhead-associated (FHA) phosphopeptide binding domain 1 [Source:MGI Symbol;Acc:MGI:1920323]	4.096	2.03409	0.000252426	0.00199345	yes	up	0.23	0.05	0.34	1.06	0.88	1.37	0.206667	1.10333
ENSMUSG00000066456	Hmgn3	high mobility group nucleosomal binding domain 3 [Source:MGI Symbol;Acc:MGI:2138069]	2.304	1.204	0.000252842	0.00199595	yes	up	3.7	2.09	2.32	6.98	8.71	10.05	2.70333	8.58
ENSMUSG00000042498	D330045A20Rik	RIKEN cDNA D330045A20 gene [Source:MGI Symbol;Acc:MGI:2147848]	3.487	1.80185	0.000254582	0.00200579	yes	up	1.28	0.53	0.51	5.58	2.84	3.69	0.773333	4.03667
ENSMUSG00000062257	Opcml	opioid binding protein/cell adhesion molecule-like [Source:MGI Symbol;Acc:MGI:97397]	6.808	2.76726	0.000255777	0.00201442	yes	up	0.06	0.01	0.06	0.17	0.34	0.3	0.0433333	0.27
ENSMUSG00000043391	2510009E07Rik	RIKEN cDNA 2510009E07 gene [Source:MGI Symbol;Acc:MGI:1919440]	3.145	1.65307	0.000262974	0.00206388	yes	up	5.39	1.14	2.38	9.99	12.08	10.91	2.97	10.9933
ENSMUSG00000048218	Amigo2	adhesion molecule with Ig like domain 2 [Source:MGI Symbol;Acc:MGI:2145995]	2.573	1.36367	0.000263915	0.00207047	yes	up	1.86	1.93	1.31	7.65	3.9	7.31	1.7	6.28667
ENSMUSG00000089804	Gm16136	predicted gene 16136 [Source:MGI Symbol;Acc:MGI:3802137]	3.354	1.746	0.000264652	0.00207384	yes	up	0.75	1.5	1.1	4.6	5.82	6.98	1.11667	5.8
ENSMUSG00000037852	Cpe	carboxypeptidase E [Source:MGI Symbol;Acc:MGI:101932]	2.185	1.12791	0.000265282	0.00207717	yes	up	39.54	17.99	23.36	99.87	72.05	80.7	26.9633	84.2067
ENSMUSG00000038077	Kcna6	potassium voltage-gated channel, shaker-related, subfamily, member 6 [Source:MGI Symbol;Acc:MGI:96663]	3.737	1.90172	0.000266258	0.00208269	yes	up	1.01	0.31	0.22	1.82	1.67	2.61	0.513333	2.03333
ENSMUSG00000073640	Rpl27-ps3	ribosomal protein L27, pseudogene 3 [Source:MGI Symbol;Acc:MGI:3646174]	3.95	1.98202	0.000267029	0.00208762	yes	up	75.97	185.18	45.12	334.6	751.37	749.96	102.09	611.977
ENSMUSG00000020467	Efemp1	epidermal growth factor-containing fibulin-like extracellular matrix protein 1 [Source:MGI Symbol;Acc:MGI:1339998]	2.076	1.05368	0.000267573	0.00208946	yes	up	17.64	8.08	13.39	34.15	40.91	36.12	13.0367	37.06
ENSMUSG00000035273	Hpse	heparanase [Source:MGI Symbol;Acc:MGI:1343124]	2.215	1.14755	0.000274929	0.00214113	yes	up	6.13	3.71	4.82	12.37	22.58	11.77	4.88667	15.5733
ENSMUSG00000025035	Arl3	ADP-ribosylation factor-like 3 [Source:MGI Symbol;Acc:MGI:1929699]	2.327	1.21823	0.000275885	0.00214775	yes	up	14.63	6.74	10.58	36.17	28.89	43.32	10.65	36.1267
ENSMUSG00000050296	Abca12	ATP-binding cassette, sub-family A (ABC1), member 12 [Source:MGI Symbol;Acc:MGI:2676312]	79.054	6.30477	0.000276934	0.00215509	yes	up	0.33	0.02	0.03	22.1	0.15	17.18	0.126667	13.1433
ENSMUSG00000023868	Pde10a	phosphodiesterase 10A [Source:MGI Symbol;Acc:MGI:1345143]	2.848	1.51004	0.000278456	0.00216527	yes	up	0.26	0.1	0.4	0.96	0.68	0.7	0.253333	0.78
ENSMUSG00000031451	Gas6	growth arrest specific 6 [Source:MGI Symbol;Acc:MGI:95660]	2.656	1.4094	0.000278842	0.00216744	yes	up	99.02	31.99	41.57	183.71	273.89	193.19	57.5267	216.93
ENSMUSG00000040212	Emp3	epithelial membrane protein 3 [Source:MGI Symbol;Acc:MGI:1098729]	2.136	1.09459	0.000278957	0.0021675	yes	up	13.04	10.95	11.93	31.38	51.72	31.04	11.9733	38.0467
ENSMUSG00000006362	Cbfa2t3	CBFA2/RUNX1 translocation partner 3 [Source:MGI Symbol;Acc:MGI:1338013]	2.74	1.45406	0.000279272	0.00216829	yes	up	4.62	1.62	1.94	7.85	12.68	13.15	2.72667	11.2267
ENSMUSG00000023961	Enpp4	ectonucleotide pyrophosphatase/phosphodiesterase 4 [Source:MGI Symbol;Acc:MGI:2682634]	2.8	1.48524	0.000280843	0.00217632	yes	up	3.75	1.67	2.03	13.05	5.98	10.58	2.48333	9.87
ENSMUSG00000032060	Cryab	crystallin, alpha B [Source:MGI Symbol;Acc:MGI:88516]	2.577	1.36564	0.000281356	0.00217946	yes	up	17.92	5.61	9.05	38.54	39.73	38.41	10.86	38.8933
ENSMUSG00000029469	Ift81	intraflagellar transport 81 [Source:MGI Symbol;Acc:MGI:1098597]	2.813	1.49223	0.000284311	0.00219731	yes	up	1.76	1.83	0.68	5.2	2.65	4.73	1.42333	4.19333
ENSMUSG00000026600	Soat1	sterol O-acyltransferase 1 [Source:MGI Symbol;Acc:MGI:104665]	2.277	1.18729	0.000286922	0.00221328	yes	up	5.09	8.44	5.02	10.34	34.61	17.33	6.18333	20.76
ENSMUSG00000004891	Nes	nestin [Source:MGI Symbol;Acc:MGI:101784]	2.067	1.04752	0.0002917	0.0022433	yes	up	1.2	0.71	1.23	3.39	3.37	2.98	1.04667	3.24667
ENSMUSG00000047216	Cdh19	cadherin 19, type 2 [Source:MGI Symbol;Acc:MGI:3588198]	4.729	2.24165	0.000292036	0.00224503	yes	up	0.58	0.15	0.23	2.85	0.96	2.51	0.32	2.10667
ENSMUSG00000038732	Mboat1	membrane bound O-acyltransferase domain containing 1 [Source:MGI Symbol;Acc:MGI:2387184]	13.108	3.71236	0.000293469	0.00225434	yes	up	10.61	1.04	2.15	75.88	90.29	66.25	4.6	77.4733
ENSMUSG00000032702	Kank1	KN motif and ankyrin repeat domains 1 [Source:MGI Symbol;Acc:MGI:2147707]	2.103	1.07221	0.000294478	0.00226123	yes	up	6.76	3	4.94	15.19	18.76	12.46	4.9	15.47
ENSMUSG00000032194	Kank2	KN motif and ankyrin repeat domains 2 [Source:MGI Symbol;Acc:MGI:2384568]	2.507	1.32608	0.000296451	0.00227294	yes	up	7.07	2.48	3.75	15.52	19.57	12.5	4.43333	15.8633
ENSMUSG00000004768	Rab23	RAB23, member RAS oncogene family [Source:MGI Symbol;Acc:MGI:99833]	2.427	1.27893	0.00029887	0.00228976	yes	up	2.63	1.97	1.04	4.72	6.57	6.26	1.88	5.85
ENSMUSG00000070867	Trabd2b	TraB domain containing 2B [Source:MGI Symbol;Acc:MGI:3650152]	4.492	2.1674	0.000298861	0.00228976	yes	up	0.43	0.11	0.24	0.91	3.05	1.12	0.26	1.69333
ENSMUSG00000019194	Scn1b	sodium channel, voltage-gated, type I, beta [Source:MGI Symbol;Acc:MGI:98247]	2.083	1.05864	0.00029933	0.00229201	yes	up	4.41	2.58	3.36	9.88	12.95	8.41	3.45	10.4133
ENSMUSG00000026443	Lrrn2	leucine rich repeat protein 2, neuronal [Source:MGI Symbol;Acc:MGI:106037]	4.054	2.01934	0.000300206	0.00229739	yes	up	0.63	0.11	0.26	2.04	1.85	1.87	0.333333	1.92
ENSMUSG00000032502	Stac	src homology three (SH3) and cysteine rich domain [Source:MGI Symbol;Acc:MGI:1201400]	3.234	1.69325	0.000300749	0.00230031	yes	up	0.28	0.25	0.25	1.46	1.24	0.99	0.26	1.23
ENSMUSG00000048647	Exd1	exonuclease 3'-5' domain containing 1 [Source:MGI Symbol;Acc:MGI:3045306]	4.198	2.06986	0.000302032	0.002307	yes	up	0.05	0.05	0.12	0.42	0.46	0.47	0.0733333	0.45
ENSMUSG00000078716	Tmem8b	transmembrane protein 8B [Source:MGI Symbol;Acc:MGI:2441680]	2.749	1.45872	0.00030252	0.00230986	yes	up	1.37	0.46	0.48	3.02	2.74	2.46	0.77	2.74
ENSMUSG00000024381	Bin1	bridging integrator 1 [Source:MGI Symbol;Acc:MGI:108092]	2.028	1.01998	0.000310658	0.00236221	yes	up	6.16	8.88	6.36	18.44	27.7	18.92	7.13333	21.6867
ENSMUSG00000092176	Gm20460	predicted gene 20460 [Source:MGI Symbol;Acc:MGI:5141925]	8.569	3.09919	0.000313252	0.00238015	yes	up	1.28	0	0.56	4.82	7.62	8.98	0.613333	7.14
ENSMUSG00000053560	Ier2	immediate early response 2 [Source:MGI Symbol;Acc:MGI:104815]	2.195	1.13451	0.000313699	0.00238265	yes	up	46.27	38.08	35.85	89.01	198.13	101.45	40.0667	129.53
ENSMUSG00000060771	Tsga10	testis specific 10 [Source:MGI Symbol;Acc:MGI:2685063]	2.844	1.50786	0.000314125	0.002385	yes	up	0.73	0.42	0.51	2.87	1.87	1.42	0.553333	2.05333
ENSMUSG00000059022	Kcp	kielin/chordin-like protein [Source:MGI Symbol;Acc:MGI:2141640]	5.441	2.4438	0.000314501	0.00238695	yes	up	0.12	0.08	0.19	1.15	1.62	1.29	0.13	1.35333
ENSMUSG00000024136	Dnase1l2	deoxyribonuclease 1-like 2 [Source:MGI Symbol;Acc:MGI:1913955]	4.265	2.09265	0.00031659	0.00240161	yes	up	1.16	1.37	0.44	3.51	2.28	9	0.99	4.93
ENSMUSG00000066113	Adamtsl1	ADAMTS-like 1 [Source:MGI Symbol;Acc:MGI:1924989]	3.547	1.82642	0.000320045	0.00242269	yes	up	1.17	0.25	0.37	3.82	2.98	4.81	0.596667	3.87
ENSMUSG00000072945	Ripply1	ripply transcriptional repressor 1 [Source:MGI Symbol;Acc:MGI:3614797]	45.248	5.49978	0.000320255	0.00242337	yes	up	0	0.17	0	3.23	0.38	7.2	0.0566667	3.60333
ENSMUSG00000063873	Slc24a3	solute carrier family 24 (sodium/potassium/calcium exchanger), member 3 [Source:MGI Symbol;Acc:MGI:2137513]	2.521	1.33407	0.000326117	0.00245855	yes	up	6.14	2.21	3.02	16	11.54	12.85	3.79	13.4633
ENSMUSG00000032925	Itgbl1	integrin, beta-like 1 [Source:MGI Symbol;Acc:MGI:2443439]	58.651	5.87408	0.000326806	0.00246283	yes	up	0	0	0	0.19	0.38	0.11	0	0.226667
ENSMUSG00000024901	Peli3	pellino 3 [Source:MGI Symbol;Acc:MGI:1924963]	4.418	2.14325	0.000336432	0.00253067	yes	up	0.49	0.14	0.85	1.92	0.84	2.53	0.493333	1.76333
ENSMUSG00000096528	G430049J08Rik	RIKEN cDNA G430049J08 gene [Source:MGI Symbol;Acc:MGI:3645649]	75.45	6.23744	0.000336872	0.0025321	yes	up	0	0	0.02	1.95	0.11	0.16	0.00666667	0.74
ENSMUSG00000021943	Gdf10	growth differentiation factor 10 [Source:MGI Symbol;Acc:MGI:95684]	3.657	1.87078	0.000338076	0.00253926	yes	up	0.57	0.14	0.29	1.23	2.56	1.46	0.333333	1.75
ENSMUSG00000032487	Ptgs2	prostaglandin-endoperoxide synthase 2 [Source:MGI Symbol;Acc:MGI:97798]	3.22	1.68689	0.00034259	0.00256746	yes	up	0.84	0.29	0.76	3.3	3.75	1.81	0.63	2.95333
ENSMUSG00000026546	Cfap45	cilia and flagella associated protein 45 [Source:MGI Symbol;Acc:MGI:1919120]	5.706	2.51245	0.000343852	0.00257501	yes	up	0.15	0.09	0.2	1.03	0.74	2.45	0.146667	1.40667
ENSMUSG00000072612	Gm10382	predicted gene 10382 [Source:MGI Symbol;Acc:MGI:3647829]	3.085	1.62549	0.000344923	0.00258113	yes	up	1.09	0.76	0.62	4.29	4.16	2.6	0.823333	3.68333
ENSMUSG00000086474	9130204K15Rik	RIKEN cDNA 9130204K15 gene [Source:MGI Symbol;Acc:MGI:2441733]	440.401	8.78267	0.000345087	0.00258141	yes	up	0	0	0	34.7	2.59	1.18	0	12.8233
ENSMUSG00000022754	Tmem45a	transmembrane protein 45a [Source:MGI Symbol;Acc:MGI:1913122]	4.088	2.03149	0.000356489	0.00265396	yes	up	0.5	0.12	1.21	1.32	1.97	3.51	0.61	2.26667
ENSMUSG00000022948	Setd4	SET domain containing 4 [Source:MGI Symbol;Acc:MGI:2136890]	2.545	1.34777	0.000358558	0.00266545	yes	up	1.34	2.88	1.04	5.29	5.94	4.02	1.75333	5.08333
ENSMUSG00000025268	Maged2	melanoma antigen, family D, 2 [Source:MGI Symbol;Acc:MGI:1933391]	2.146	1.10188	0.000360286	0.00267535	yes	up	5.68	2.72	3.77	10.14	17.83	11.94	4.05667	13.3033
ENSMUSG00000029436	Mmp17	matrix metallopeptidase 17 [Source:MGI Symbol;Acc:MGI:1346076]	2.821	1.49611	0.00036307	0.00269405	yes	up	1.37	0.41	0.53	3.15	3.13	2.83	0.77	3.03667
ENSMUSG00000020439	Smtn	smoothelin [Source:MGI Symbol;Acc:MGI:1354727]	2.091	1.06392	0.000364417	0.00270207	yes	up	24.44	13.56	15.82	70.33	58.3	45.9	17.94	58.1767
ENSMUSG00000030030	1700003E16Rik	RIKEN cDNA 1700003E16 gene [Source:MGI Symbol;Acc:MGI:1919087]	2.066	1.04671	0.000364945	0.00270499	yes	up	1.18	1.05	1.21	3.38	3.86	3.17	1.14667	3.47
ENSMUSG00000028763	Hspg2	perlecan (heparan sulfate proteoglycan 2) [Source:MGI Symbol;Acc:MGI:96257]	2.172	1.1193	0.000367213	0.00272081	yes	up	16.09	11.2	11.47	30.22	45	33.92	12.92	36.38
ENSMUSG00000029781	Fkbp9	FK506 binding protein 9 [Source:MGI Symbol;Acc:MGI:1350921]	2.848	1.51007	0.000367797	0.00272315	yes	up	14.2	4.77	9.38	26.74	59.13	31.31	9.45	39.06
ENSMUSG00000021608	Lpcat1	lysophosphatidylcholine acyltransferase 1 [Source:MGI Symbol;Acc:MGI:2384812]	2.358	1.23768	0.000371198	0.00274632	yes	up	3.1	2.85	2.12	6.4	14.38	7.06	2.69	9.28
ENSMUSG00000033965	Slc16a2	solute carrier family 16 (monocarboxylic acid transporters), member 2 [Source:MGI Symbol;Acc:MGI:1203732]	3.127	1.64491	0.000371336	0.00274634	yes	up	0.85	0.56	1.21	2.8	1.46	3.86	0.873333	2.70667
ENSMUSG00000025743	Sdc3	syndecan 3 [Source:MGI Symbol;Acc:MGI:1349163]	2.087	1.06149	0.000374076	0.0027656	yes	up	6.07	2.71	3.38	12.51	13.09	10.91	4.05333	12.17
ENSMUSG00000003477	Inmt	indolethylamine N-methyltransferase [Source:MGI Symbol;Acc:MGI:102963]	3.951	1.98223	0.000375939	0.00277634	yes	up	1.89	0.36	1.85	6.68	8.76	8.33	1.36667	7.92333
ENSMUSG00000066721	Zfp575	zinc finger protein 575 [Source:MGI Symbol;Acc:MGI:2141921]	10.339	3.37001	0.00037582	0.00277634	yes	up	0.02	0.02	0.06	0.55	0.35	0.54	0.0333333	0.48
ENSMUSG00000033147	Slc22a15	solute carrier family 22 (organic anion/cation transporter), member 15 [Source:MGI Symbol;Acc:MGI:3607704]	2.195	1.13447	0.000377526	0.00278704	yes	up	2.03	1.83	1.65	3.74	8.24	4.56	1.83667	5.51333
ENSMUSG00000049811	Fam161a	family with sequence similarity 161, member A [Source:MGI Symbol;Acc:MGI:1921123]	3.859	1.94825	0.000384849	0.002838	yes	up	1.6	0.58	0.24	4.04	5	2.92	0.806667	3.98667
ENSMUSG00000042439	Zfp532	zinc finger protein 532 [Source:MGI Symbol;Acc:MGI:3036282]	2.936	1.55374	0.000393217	0.00289444	yes	up	2.7	1.14	0.83	6.59	6.34	6.56	1.55667	6.49667
ENSMUSG00000035165	Kcne3	potassium voltage-gated channel, Isk-related subfamily, gene 3 [Source:MGI Symbol;Acc:MGI:1891124]	2.091	1.06424	0.000393975	0.00289897	yes	up	62.44	34.27	43.3	109.07	184.07	114.89	46.67	136.01
ENSMUSG00000091971	Hspa1a	heat shock protein 1A [Source:MGI Symbol;Acc:MGI:96244]	4.792	2.26063	0.000397806	0.00292292	yes	up	16.65	1.82	4.09	62.28	50.72	35.24	7.52	49.4133
ENSMUSG00000033579	Fa2h	fatty acid 2-hydroxylase [Source:MGI Symbol;Acc:MGI:2443327]	63.564	5.99013	0.000399755	0.00293617	yes	up	3.15	0.04	0.07	132.02	48.07	74.19	1.08667	84.76
ENSMUSG00000033233	Trim45	tripartite motif-containing 45 [Source:MGI Symbol;Acc:MGI:1918187]	2.323	1.21627	0.000400311	0.00293919	yes	up	0.62	0.42	0.67	1.61	2.28	1.86	0.57	1.91667
ENSMUSG00000053714	4732471J01Rik	RIKEN cDNA 4732471J01 gene [Source:MGI Symbol;Acc:MGI:3603586]	2.381	1.25133	0.000406591	0.00297883	yes	up	42.98	50.17	69.04	244.52	84.42	212.6	54.0633	180.513
ENSMUSG00000099950	9130227L01Rik	RIKEN cDNA 9130227L01 gene [Source:MGI Symbol;Acc:MGI:2445084]	65.883	6.04183	0.000407981	0.00298685	yes	up	0	0	0	27.27	0.15	0.54	0	9.32
ENSMUSG00000036904	Fzd8	frizzled class receptor 8 [Source:MGI Symbol;Acc:MGI:108460]	3.798	1.92542	0.000407908	0.00298685	yes	up	2.11	0.4	0.64	4.4	4.78	7.41	1.05	5.53
ENSMUSG00000021379	Id4	inhibitor of DNA binding 4 [Source:MGI Symbol;Acc:MGI:99414]	2.881	1.52647	0.000410062	0.00299992	yes	up	2.67	0.69	1.37	6.04	7.58	5.79	1.57667	6.47
ENSMUSG00000028518	Prkaa2	protein kinase, AMP-activated, alpha 2 catalytic subunit [Source:MGI Symbol;Acc:MGI:1336173]	3.238	1.69524	0.00041029	0.00300051	yes	up	9.92	2.79	3.04	28.99	16.01	25.44	5.25	23.48
ENSMUSG00000038872	Zfhx3	zinc finger homeobox 3 [Source:MGI Symbol;Acc:MGI:99948]	2.295	1.19849	0.000419399	0.00305939	yes	up	0.67	0.5	0.26	1.76	1.58	1.3	0.476667	1.54667
ENSMUSG00000037166	Ppp1r14a	protein phosphatase 1, regulatory inhibitor subunit 14A [Source:MGI Symbol;Acc:MGI:1931139]	2.42	1.27498	0.000423027	0.00308475	yes	up	18.75	6.99	9.81	43.69	46.62	32.81	11.85	41.04
ENSMUSG00000105909	Gm43189	predicted gene 43189 [Source:MGI Symbol;Acc:MGI:5663326]	52.655	5.71849	0.000426094	0.00310488	yes	up	0	0	0	0.35	0.21	0.14	0	0.233333
ENSMUSG00000038508	Gdf15	growth differentiation factor 15 [Source:MGI Symbol;Acc:MGI:1346047]	4.415	2.14234	0.000430168	0.00313006	yes	up	0.56	1	0.62	2.94	8.59	2.38	0.726667	4.63667
ENSMUSG00000045064	Zc2hc1c	zinc finger, C2HC-type containing 1C [Source:MGI Symbol;Acc:MGI:1919600]	3.365	1.7507	0.000432187	0.0031425	yes	up	0.1	0.16	0.12	0.63	0.75	0.49	0.126667	0.623333
ENSMUSG00000020462	Cfap36	cilia and flagella associated protein 36 [Source:MGI Symbol;Acc:MGI:1913994]	2.321	1.21472	0.000433686	0.00315114	yes	up	5.46	2.23	3.07	11.56	9.62	15.44	3.58667	12.2067
ENSMUSG00000032268	Tmprss5	transmembrane protease, serine 5 (spinesin) [Source:MGI Symbol;Acc:MGI:1933407]	4.283	2.09872	0.000436267	0.00316536	yes	up	0.99	0.4	0.41	3.11	3.18	3.67	0.6	3.32
ENSMUSG00000035385	Ccl2	chemokine (C-C motif) ligand 2 [Source:MGI Symbol;Acc:MGI:98259]	8.283	3.05022	0.000440065	0.00318835	yes	up	0.32	0.09	0.37	1.56	5.57	2.39	0.26	3.17333
ENSMUSG00000003545	Fosb	FBJ osteosarcoma oncogene B [Source:MGI Symbol;Acc:MGI:95575]	6.894	2.78543	0.000440966	0.00319146	yes	up	0.39	0.98	1.44	4.18	18.47	1.69	0.936667	8.11333
ENSMUSG00000020218	Wif1	Wnt inhibitory factor 1 [Source:MGI Symbol;Acc:MGI:1344332]	4.849	2.27773	0.000441224	0.00319218	yes	up	0.6	0.32	0.15	1.16	2	3.46	0.356667	2.20667
ENSMUSG00000024529	Lox	lysyl oxidase [Source:MGI Symbol;Acc:MGI:96817]	3.026	1.59762	0.000442231	0.00319833	yes	up	1.46	0.35	0.89	4.2	3.68	3.78	0.9	3.88667
ENSMUSG00000071551	Akr1c19	aldo-keto reductase family 1, member C19 [Source:MGI Symbol;Acc:MGI:2653678]	4.739	2.24467	0.000446439	0.00322531	yes	up	63.95	17.97	28.27	390.86	58.34	208.07	36.73	219.09
ENSMUSG00000052911	Lamb2	laminin, beta 2 [Source:MGI Symbol;Acc:MGI:99916]	2.699	1.43252	0.00044728	0.00323023	yes	up	9.09	1.79	4.32	13.32	22	19.26	5.06667	18.1933
ENSMUSG00000086550	Pla2g10os	phospholipase A2, group X, opposite strand [Source:MGI Symbol;Acc:MGI:1923934]	8.903	3.15431	0.000452598	0.00325935	yes	up	1.88	0.61	0	2.09	18	7.96	0.83	9.35
ENSMUSG00000043885	Slc36a4	solute carrier family 36 (proton/amino acid symporter), member 4 [Source:MGI Symbol;Acc:MGI:2442595]	2.904	1.53828	0.000453573	0.00326521	yes	up	2.03	0.46	0.85	3.87	2.94	5.13	1.11333	3.98
ENSMUSG00000032656	March3	membrane-associated ring finger (C3HC4) 3 [Source:MGI Symbol;Acc:MGI:2443667]	3.078	1.62222	0.000456222	0.00328079	yes	up	2.96	0.59	1.16	7.86	8.2	5.42	1.57	7.16
ENSMUSG00000006576	Slc4a3	solute carrier family 4 (anion exchanger), member 3 [Source:MGI Symbol;Acc:MGI:109350]	2.727	1.44752	0.000469901	0.00336483	yes	up	0.62	0.37	0.87	2.64	2.64	1.76	0.62	2.34667
ENSMUSG00000112346	Gm48768	predicted gene, 48768 [Source:MGI Symbol;Acc:MGI:6098457]	2.36	1.23878	0.000469749	0.00336483	yes	up	1.39	0.71	0.98	3.67	2.85	3.88	1.02667	3.46667
ENSMUSG00000042743	Sgtb	small glutamine-rich tetratricopeptide repeat (TPR)-containing, beta [Source:MGI Symbol;Acc:MGI:2444615]	2.506	1.3255	0.000474334	0.00339178	yes	up	0.69	0.33	0.53	1.94	1.69	2.18	0.516667	1.93667
ENSMUSG00000027803	Wwtr1	WW domain containing transcription regulator 1 [Source:MGI Symbol;Acc:MGI:1917649]	2.372	1.2461	0.000476328	0.00340364	yes	up	4.03	1.39	2.34	8.94	9.41	7.95	2.58667	8.76667
ENSMUSG00000029563	Foxp2	forkhead box P2 [Source:MGI Symbol;Acc:MGI:2148705]	3.743	1.90427	0.000479442	0.00342227	yes	up	0.97	0.2	0.28	3.34	2.05	2.32	0.483333	2.57
ENSMUSG00000041559	Fmod	fibromodulin [Source:MGI Symbol;Acc:MGI:1328364]	6.966	2.80034	0.000480955	0.00343186	yes	up	0.12	0.02	0.14	0.57	1.7	0.59	0.0933333	0.953333
ENSMUSG00000031089	Slc6a14	solute carrier family 6 (neurotransmitter transporter), member 14 [Source:MGI Symbol;Acc:MGI:1890216]	77.546	6.27699	0.000481524	0.00343471	yes	up	3.5	0.03	0.02	78.37	150.11	135.54	1.18333	121.34
ENSMUSG00000028795	Ccdc28b	coiled coil domain containing 28B [Source:MGI Symbol;Acc:MGI:1913514]	2.442	1.28781	0.0004849	0.00345514	yes	up	11.14	3.48	6.7	23.27	27.63	24.1	7.10667	25
ENSMUSG00000046410	Kcnk6	potassium inwardly-rectifying channel, subfamily K, member 6 [Source:MGI Symbol;Acc:MGI:1891291]	2.437	1.28499	0.000486216	0.00346209	yes	up	8.5	3.24	6.4	19.47	17.56	26.51	6.04667	21.18
ENSMUSG00000056832	Ttc26	tetratricopeptide repeat domain 26 [Source:MGI Symbol;Acc:MGI:2444853]	3.592	1.84469	0.000493024	0.00349828	yes	up	0.25	0.15	0.11	0.89	0.57	1.18	0.17	0.88
ENSMUSG00000094806	Cyp2d10	cytochrome P450, family 2, subfamily d, polypeptide 10 [Source:MGI Symbol;Acc:MGI:88602]	37.692	5.23619	0.000492941	0.00349828	yes	up	1.81	0	0.25	10.04	66.48	13.39	0.686667	29.97
ENSMUSG00000004098	Col5a3	collagen, type V, alpha 3 [Source:MGI Symbol;Acc:MGI:1858212]	3.138	1.65003	0.0004936	0.00350114	yes	up	2.14	0.55	0.86	4.1	7.56	4.24	1.18333	5.3
ENSMUSG00000006411	Nectin4	nectin cell adhesion molecule 4 [Source:MGI Symbol;Acc:MGI:1918990]	4.628	2.21025	0.000503766	0.00356203	yes	up	0.24	0.15	0.09	0.42	1.64	0.92	0.16	0.993333
ENSMUSG00000031523	Dlc1	deleted in liver cancer 1 [Source:MGI Symbol;Acc:MGI:1354949]	2.153	1.10659	0.000509116	0.00359485	yes	up	4.5	2.34	2.37	8.95	9.16	10.18	3.07	9.43
ENSMUSG00000000552	Zfp385a	zinc finger protein 385A [Source:MGI Symbol;Acc:MGI:1352495]	2.175	1.12124	0.000510038	0.0036001	yes	up	3.19	1.42	2.49	8.04	8.06	6.65	2.36667	7.58333
ENSMUSG00000022512	Cldn1	claudin 1 [Source:MGI Symbol;Acc:MGI:1276109]	5.51	2.46199	0.00051108	0.0036062	yes	up	0.23	0.08	0.05	0.55	1.57	0.78	0.12	0.966667
ENSMUSG00000049225	Pdp1	pyruvate dehyrogenase phosphatase catalytic subunit 1 [Source:MGI Symbol;Acc:MGI:2685870]	2.3	1.20157	0.000511315	0.0036066	yes	up	3.3	1.14	2.1	6.68	9.02	7.54	2.18	7.74667
ENSMUSG00000047085	Lrrc4b	leucine rich repeat containing 4B [Source:MGI Symbol;Acc:MGI:3027390]	5.469	2.45118	0.000521734	0.00367371	yes	up	0.23	0.1	0.04	1.36	0.93	0.7	0.123333	0.996667
ENSMUSG00000002588	Pon1	paraoxonase 1 [Source:MGI Symbol;Acc:MGI:103295]	16.024	4.00213	0.000524334	0.00368433	yes	up	0.17	0	0.58	0.35	1.63	5.77	0.25	2.58333
ENSMUSG00000016552	Foxred2	FAD-dependent oxidoreductase domain containing 2 [Source:MGI Symbol;Acc:MGI:106315]	3.058	1.61267	0.000527785	0.00370601	yes	up	0.33	0.26	0.36	0.97	2.2	0.87	0.316667	1.34667
ENSMUSG00000032085	Tagln	transgelin [Source:MGI Symbol;Acc:MGI:106012]	2.831	1.50107	0.000529123	0.00371067	yes	up	248.14	69	137.37	630.83	776.47	402.66	151.503	603.32
ENSMUSG00000033192	Lpcat2	lysophosphatidylcholine acyltransferase 2 [Source:MGI Symbol;Acc:MGI:3606214]	2.361	1.23928	0.000529181	0.00371067	yes	up	3.96	2.36	2.64	5.76	13.93	11.83	2.98667	10.5067
ENSMUSG00000033436	Armcx2	armadillo repeat containing, X-linked 2 [Source:MGI Symbol;Acc:MGI:1914666]	2.393	1.25897	0.000534988	0.0037475	yes	up	1.94	0.82	1.1	4.77	4.84	3.69	1.28667	4.43333
ENSMUSG00000085184	4933439K11Rik	RIKEN cDNA 4933439K11 gene [Source:MGI Symbol;Acc:MGI:1918569]	4.023	2.00814	0.00053863	0.00376651	yes	up	1	0.75	0.36	2.96	6.61	3.68	0.703333	4.41667
ENSMUSG00000073968	Trim68	tripartite motif-containing 68 [Source:MGI Symbol;Acc:MGI:2142077]	2.303	1.20366	0.000541456	0.00378366	yes	up	2.77	0.98	1.11	4.51	6.43	4.73	1.62	5.22333
ENSMUSG00000029675	Eln	elastin [Source:MGI Symbol;Acc:MGI:95317]	4.036	2.01289	0.000543097	0.00379251	yes	up	6.9	1.92	2.82	13.3	40.87	9.5	3.88	21.2233
ENSMUSG00000040563	Plppr2	phospholipid phosphatase related 2 [Source:MGI Symbol;Acc:MGI:2384575]	2.553	1.35208	0.000549385	0.00383115	yes	up	0.59	0.43	0.36	1.67	1.57	2.28	0.46	1.84
ENSMUSG00000044156	Hepacam2	HEPACAM family member 2 [Source:MGI Symbol;Acc:MGI:2141520]	2.353	1.23469	0.00055093	0.0038406	yes	up	36.81	14.38	18.87	58.6	77.09	98.86	23.3533	78.1833
ENSMUSG00000055827	Gsdmc3	gasdermin C3 [Source:MGI Symbol;Acc:MGI:3580656]	3.975	1.99081	0.000552368	0.00384665	yes	up	10.7	1.24	6.3	24.34	41.15	37.54	6.08	34.3433
ENSMUSG00000074415	3110039I08Rik	RIKEN cDNA 3110039I08 gene [Source:MGI Symbol;Acc:MGI:1920394]	4.516	2.17505	0.000553965	0.00385645	yes	up	0.75	0.39	0.1	1.81	2.07	1.35	0.413333	1.74333
ENSMUSG00000071656	Lrrn4cl	LRRN4 C-terminal like [Source:MGI Symbol;Acc:MGI:1916102]	7.301	2.86812	0.000564167	0.00391537	yes	up	0.58	0.03	0.09	2.11	2.22	2.5	0.233333	2.27667
ENSMUSG00000031216	Stard8	START domain containing 8 [Source:MGI Symbol;Acc:MGI:2448556]	2.031	1.0221	0.000566331	0.00392515	yes	up	2.05	1.08	1.82	4.63	5.72	5.69	1.65	5.34667
ENSMUSG00000029275	Gfi1	growth factor independent 1 transcription repressor [Source:MGI Symbol;Acc:MGI:103170]	2.396	1.26061	0.000572701	0.00396645	yes	up	1.5	1.31	2.13	3.29	6.19	6.95	1.64667	5.47667
ENSMUSG00000017667	Zfp334	zinc finger protein 334 [Source:MGI Symbol;Acc:MGI:2388656]	2.421	1.2757	0.000576892	0.00399411	yes	up	0.33	0.14	0.19	0.7	0.81	0.77	0.22	0.76
ENSMUSG00000021493	Pdlim7	PDZ and LIM domain 7 [Source:MGI Symbol;Acc:MGI:1914649]	2.375	1.24819	0.000579745	0.00401112	yes	up	16.63	5.29	9.56	37.54	35.74	29.67	10.4933	34.3167
ENSMUSG00000029368	Alb	albumin [Source:MGI Symbol;Acc:MGI:87991]	33.63	5.07168	0.000580999	0.00401838	yes	up	0	0.05	0	0.19	1.89	0.67	0.0166667	0.916667
ENSMUSG00000029659	Medag	mesenteric estrogen dependent adipogenesis [Source:MGI Symbol;Acc:MGI:1917967]	4.115	2.04089	0.00058268	0.00402456	yes	up	1.61	0.24	0.94	5.95	6.59	3.61	0.93	5.38333
ENSMUSG00000096971	4930556M19Rik	RIKEN cDNA 4930556M19 gene [Source:MGI Symbol;Acc:MGI:1922509]	5.207	2.38042	0.000586362	0.00404586	yes	up	0.28	0.1	0.05	1.4	0.74	1.3	0.143333	1.14667
ENSMUSG00000023992	Trem2	triggering receptor expressed on myeloid cells 2 [Source:MGI Symbol;Acc:MGI:1913150]	6.505	2.70149	0.000587706	0.00405237	yes	up	1.83	0.06	0.36	4.06	10.16	3.56	0.75	5.92667
ENSMUSG00000053646	Plxnb1	plexin B1 [Source:MGI Symbol;Acc:MGI:2154238]	2.082	1.05788	0.000591684	0.00407841	yes	up	1.3	0.67	0.69	1.77	3.29	3.18	0.886667	2.74667
ENSMUSG00000095304	Plac9a	placenta specific 9a [Source:MGI Symbol;Acc:MGI:2663998]	5.273	2.39869	0.000592247	0.00407952	yes	up	0.92	0.82	0.47	6.8	4.98	7.3	0.736667	6.36
ENSMUSG00000048402	Gli2	GLI-Kruppel family member GLI2 [Source:MGI Symbol;Acc:MGI:95728]	2.594	1.37537	0.000606075	0.00416204	yes	up	1.13	0.31	0.25	2.19	3.71	1.18	0.563333	2.36
ENSMUSG00000029094	Afap1	actin filament associated protein 1 [Source:MGI Symbol;Acc:MGI:1917542]	2.673	1.41841	0.000613288	0.00420872	yes	up	2.27	0.63	0.81	3.82	5.92	3.71	1.23667	4.48333
ENSMUSG00000036062	Phf24	PHD finger protein 24 [Source:MGI Symbol;Acc:MGI:2140712]	3.103	1.63371	0.000616192	0.00422722	yes	up	0.39	0.16	0.13	1.05	2.15	1.16	0.226667	1.45333
ENSMUSG00000026043	Col3a1	collagen, type III, alpha 1 [Source:MGI Symbol;Acc:MGI:88453]	2.716	1.44134	0.000617491	0.0042347	yes	up	78.41	27.93	41.69	164.73	286.21	137.96	49.3433	196.3
ENSMUSG00000035967	Ints6l	integrator complex subunit 6 like [Source:MGI Symbol;Acc:MGI:2442593]	2.93	1.551	0.000618399	0.00423806	yes	up	4.47	1.21	2.15	9.9	10.47	6.75	2.61	9.04
ENSMUSG00000079020	Slc45a4	solute carrier family 45, member 4 [Source:MGI Symbol;Acc:MGI:2146236]	2.081	1.05739	0.000624302	0.00427562	yes	up	4.95	2.44	2.58	9.44	8.42	10.09	3.32333	9.31667
ENSMUSG00000099826	Scgb2b10	secretoglobin, family 2B, member 10 [Source:MGI Symbol;Acc:MGI:3643785]	13.965	3.80377	0.000625237	0.00428058	yes	up	2	0	1.05	24.85	1.95	32	1.01667	19.6
ENSMUSG00000075324	Fign	fidgetin [Source:MGI Symbol;Acc:MGI:1890647]	6.012	2.58778	0.000637644	0.00435377	yes	up	0.11	0.02	0.14	17.89	0.75	0.11	0.09	6.25
ENSMUSG00000091649	Phf11b	PHD finger protein 11B [Source:MGI Symbol;Acc:MGI:3645789]	4.949	2.30702	0.000640178	0.00436812	yes	up	0.82	0.51	1.32	4.85	2.58	11.15	0.883333	6.19333
ENSMUSG00000000359	Rem1	rad and gem related GTP binding protein 1 [Source:MGI Symbol;Acc:MGI:1097696]	3.372	1.75358	0.000642249	0.00437987	yes	up	1.18	0.31	0.71	3.16	4.84	2.67	0.733333	3.55667
ENSMUSG00000072812	Ahnak2	AHNAK nucleoprotein 2 [Source:MGI Symbol;Acc:MGI:2144831]	4.858	2.28041	0.000645194	0.00439495	yes	up	2.2	0.23	1.15	6.16	14.05	3.87	1.19333	8.02667
ENSMUSG00000086813	Gm13657	predicted gene 13657 [Source:MGI Symbol;Acc:MGI:3650031]	5.052	2.33683	0.000651623	0.00442981	yes	up	0.79	1.04	0.7	7.56	1.17	9.26	0.843333	5.99667
ENSMUSG00000058897	Col25a1	collagen, type XXV, alpha 1 [Source:MGI Symbol;Acc:MGI:1924268]	12.308	3.6215	0.000681359	0.00461185	yes	up	0.06	0.01	0	0.87	0.25	0.28	0.0233333	0.466667
ENSMUSG00000025203	Scd2	stearoyl-Coenzyme A desaturase 2 [Source:MGI Symbol;Acc:MGI:98240]	5.183	2.3739	0.000684509	0.00462854	yes	up	32.64	4.26	7.24	65.16	203.92	52.21	14.7133	107.097
ENSMUSG00000110062	B430319F04Rik	RIKEN cDNA B430319F04 gene [Source:MGI Symbol;Acc:MGI:3588258]	5	2.32182	0.000691576	0.00466659	yes	up	0.18	0.08	0.04	0.73	0.89	0.58	0.1	0.733333
ENSMUSG00000039601	Rcan2	regulator of calcineurin 2 [Source:MGI Symbol;Acc:MGI:1858219]	2.791	1.48101	0.000693442	0.00467336	yes	up	1.56	0.62	0.96	3.32	4.97	3.91	1.04667	4.06667
ENSMUSG00000029673	Auts2	autism susceptibility candidate 2 [Source:MGI Symbol;Acc:MGI:1919847]	2.531	1.3397	0.000700435	0.00471735	yes	up	7.53	2.82	2.53	13.34	14.06	17.72	4.29333	15.04
ENSMUSG00000068566	Myadm	myeloid-associated differentiation marker [Source:MGI Symbol;Acc:MGI:1355332]	2.084	1.05925	0.000703897	0.00473437	yes	up	35.67	16.21	19.02	61.47	88.87	57.96	23.6333	69.4333
ENSMUSG00000030443	Zfp583	zinc finger protein 583 [Source:MGI Symbol;Acc:MGI:2682297]	8.828	3.14208	0.000704216	0.00473495	yes	up	0.06	0.04	0.03	0.62	0.29	0.65	0.0433333	0.52
ENSMUSG00000022863	Btg3	B cell translocation gene 3 [Source:MGI Symbol;Acc:MGI:109532]	2.084	1.05918	0.000706215	0.00474681	yes	up	3.59	2.01	1.97	5.12	8.01	7.53	2.52333	6.88667
ENSMUSG00000024481	Lvrn	laeverin [Source:MGI Symbol;Acc:MGI:1921824]	10.018	3.32447	0.000709013	0.00476246	yes	up	0.04	0	0.06	0.4	0.18	0.24	0.0333333	0.273333
ENSMUSG00000027223	Mapk8ip1	mitogen-activated protein kinase 8 interacting protein 1 [Source:MGI Symbol;Acc:MGI:1309464]	2.341	1.2272	0.000710364	0.00476996	yes	up	2.65	1.15	1.35	6.62	5.14	4.85	1.71667	5.53667
ENSMUSG00000052688	Rab7b	RAB7B, member RAS oncogene family [Source:MGI Symbol;Acc:MGI:2442295]	2.032	1.02323	0.000714944	0.00479912	yes	up	2.29	1.21	1.57	3.42	4.98	3.74	1.69	4.04667
ENSMUSG00000114123	Gm48416	predicted gene, 48416 [Source:MGI Symbol;Acc:MGI:6097909]	18.835	4.23537	0.000725145	0.00485955	yes	up	0	0	0.08	0.6	0.4	1.17	0.0266667	0.723333
ENSMUSG00000027189	Trim44	tripartite motif-containing 44 [Source:MGI Symbol;Acc:MGI:1931835]	2.096	1.06744	0.000725586	0.0048609	yes	up	6.91	2.88	3.86	11.11	15.21	14.65	4.55	13.6567
ENSMUSG00000035069	Oma1	OMA1 zinc metallopeptidase [Source:MGI Symbol;Acc:MGI:1914263]	2.297	1.19988	0.000731572	0.0048966	yes	up	10.31	10.71	8.26	40.57	18.25	36.93	9.76	31.9167
ENSMUSG00000025089	Gfra1	glial cell line derived neurotrophic factor family receptor alpha 1 [Source:MGI Symbol;Acc:MGI:1100842]	3.32	1.73119	0.000731882	0.0048966	yes	up	2.64	1.25	0.99	5.96	3.79	12.42	1.62667	7.39
ENSMUSG00000055125	M5C1000I18Rik	RIKEN cDNA M5C1000I18 gene [Source:MGI Symbol;Acc:MGI:3642038]	21.363	4.41704	0.000733087	0.00490305	yes	up	0	0	0.09	0.91	0.73	0.97	0.03	0.87
ENSMUSG00000098098	Bvht	braveheart long non-coding RNA [Source:MGI Symbol;Acc:MGI:5434104]	2.869	1.5204	0.000735968	0.00491907	yes	up	3.17	2.23	2.8	12.73	8.21	12.86	2.73333	11.2667
ENSMUSG00000048481	Mypop	Myb-related transcription factor, partner of profilin [Source:MGI Symbol;Acc:MGI:2446472]	3.411	1.77009	0.000736307	0.00491972	yes	up	1.97	0.61	0.63	6.94	4.09	4.45	1.07	5.16
ENSMUSG00000020331	Hcn2	hyperpolarization-activated, cyclic nucleotide-gated K+ 2 [Source:MGI Symbol;Acc:MGI:1298210]	2.397	1.26112	0.0007414	0.00494885	yes	up	3.25	1.72	2.1	10.32	5.16	8.63	2.35667	8.03667
ENSMUSG00000027858	Tspan2	tetraspanin 2 [Source:MGI Symbol;Acc:MGI:1917997]	3.56	1.8319	0.000753313	0.00502506	yes	up	4.67	0.76	1.73	12.08	5.66	10.01	2.38667	9.25
ENSMUSG00000001768	Rin2	Ras and Rab interactor 2 [Source:MGI Symbol;Acc:MGI:1921280]	2.234	1.15958	0.000757053	0.00504669	yes	up	16	6.56	7.87	26.55	38.41	40.36	10.1433	35.1067
ENSMUSG00000030272	Camk1	calcium/calmodulin-dependent protein kinase I [Source:MGI Symbol;Acc:MGI:1098535]	2.095	1.06709	0.000766242	0.00510083	yes	up	14.84	6.66	11.91	26.01	40.26	35.98	11.1367	34.0833
ENSMUSG00000026490	Cdc42bpa	CDC42 binding protein kinase alpha [Source:MGI Symbol;Acc:MGI:2441841]	2.444	1.28916	0.000766801	0.0051016	yes	up	7.15	2.56	3.49	18.74	10.09	15.86	4.4	14.8967
ENSMUSG00000027460	Angpt4	angiopoietin 4 [Source:MGI Symbol;Acc:MGI:1336887]	7.337	2.87526	0.000769289	0.0051148	yes	up	0.11	0.05	0.05	0.61	1.19	0.36	0.07	0.72
ENSMUSG00000011751	Sptbn4	spectrin beta, non-erythrocytic 4 [Source:MGI Symbol;Acc:MGI:1890574]	4.868	2.28328	0.000775203	0.00514917	yes	up	0.07	0.03	0.06	0.4	0.19	1.22	0.0533333	0.603333
ENSMUSG00000070044	Fam149a	family with sequence similarity 149, member A [Source:MGI Symbol;Acc:MGI:2387177]	2.122	1.08563	0.00077522	0.00514917	yes	up	1.52	1.21	0.73	3.23	4.1	2.47	1.15333	3.26667
ENSMUSG00000110588	Gm45774	predicted gene 45774 [Source:MGI Symbol;Acc:MGI:5804889]	11.789	3.55936	0.000776596	0.00515662	yes	up	0.05	0.02	0	0.53	0.41	0.35	0.0233333	0.43
ENSMUSG00000030428	Ttyh1	tweety family member 1 [Source:MGI Symbol;Acc:MGI:1889007]	2.513	1.3293	0.000785075	0.00520439	yes	up	3.03	1.2	2.45	10.33	3.65	16.33	2.22667	10.1033
ENSMUSG00000035930	Chst4	carbohydrate sulfotransferase 4 [Source:MGI Symbol;Acc:MGI:1349479]	3.251	1.7011	0.000791381	0.00523422	yes	up	8.95	18.25	6.94	23.57	95.46	41.34	11.38	53.4567
ENSMUSG00000047205	Dusp18	dual specificity phosphatase 18 [Source:MGI Symbol;Acc:MGI:1922469]	3.518	1.8147	0.000793239	0.00524308	yes	up	1.71	0.37	0.43	3.48	5.26	3.6	0.836667	4.11333
ENSMUSG00000012350	Ehf	ets homologous factor [Source:MGI Symbol;Acc:MGI:1270840]	2.783	1.47682	0.000796669	0.00526061	yes	up	63.92	15.43	21	84.59	118.41	128.02	33.45	110.34
ENSMUSG00000042834	Nrep	neuronal regeneration related protein [Source:MGI Symbol;Acc:MGI:99444]	3.358	1.74774	0.000803473	0.00530036	yes	up	5.22	1.57	2.35	16.01	8.47	22.92	3.04667	15.8
ENSMUSG00000020044	Timp3	tissue inhibitor of metalloproteinase 3 [Source:MGI Symbol;Acc:MGI:98754]	2.567	1.35999	0.000807826	0.00532734	yes	up	21.55	5.83	11.02	41.93	55.07	43.72	12.8	46.9067
ENSMUSG00000029638	Glcci1	glucocorticoid induced transcript 1 [Source:MGI Symbol;Acc:MGI:2179717]	2.3	1.20172	0.000808551	0.00533039	yes	up	0.82	0.41	0.87	1.87	1.44	2.36	0.7	1.89
ENSMUSG00000099681	1700052K11Rik	RIKEN cDNA 1700052K11 gene [Source:MGI Symbol;Acc:MGI:1920681]	2.399	1.26245	0.000812085	0.00535021	yes	up	0.42	0.4	0.36	1.3	1.82	1.03	0.393333	1.38333
ENSMUSG00000045680	Tcf21	transcription factor 21 [Source:MGI Symbol;Acc:MGI:1202715]	2.057	1.04084	0.000812397	0.00535052	yes	up	21.82	10.45	13.22	44.75	55.97	33.81	15.1633	44.8433
ENSMUSG00000039007	Cpq	carboxypeptidase Q [Source:MGI Symbol;Acc:MGI:1889205]	2.077	1.05429	0.000818711	0.00539036	yes	up	19.16	11.66	14.91	29.85	65.82	41.97	15.2433	45.88
ENSMUSG00000002058	Unc119	unc-119 lipid binding chaperone [Source:MGI Symbol;Acc:MGI:1328357]	3.375	1.75469	0.00082438	0.0054224	yes	up	6.98	3.34	5.01	13.17	49.85	14.63	5.11	25.8833
ENSMUSG00000056671	Prelid2	PRELI domain containing 2 [Source:MGI Symbol;Acc:MGI:1924869]	2.407	1.26732	0.00082659	0.00543517	yes	up	14.17	12.34	11.67	67.79	32.43	32.48	12.7267	44.2333
ENSMUSG00000032754	Slc8b1	solute carrier family 8 (sodium/lithium/calcium exchanger), member B1 [Source:MGI Symbol;Acc:MGI:2180781]	3.194	1.67541	0.000838924	0.00550734	yes	up	5.7	3.18	3.93	11.57	38.46	13.6	4.27	21.21
ENSMUSG00000024395	Lims2	LIM and senescent cell antigen like domains 2 [Source:MGI Symbol;Acc:MGI:2385067]	2.296	1.19918	0.000841141	0.00552011	yes	up	11.53	4.63	4.69	23.42	21.83	23.8	6.95	23.0167
ENSMUSG00000033458	Fan1	FANCD2/FANCI-associated nuclease 1 [Source:MGI Symbol;Acc:MGI:3045266]	2.266	1.18032	0.000847223	0.00555822	yes	up	1.34	0.77	0.54	2.57	3.61	2.73	0.883333	2.97
ENSMUSG00000022705	Drd3	dopamine receptor D3 [Source:MGI Symbol;Acc:MGI:94925]	48.858	5.61052	0.000852791	0.00558752	yes	up	0	0	0	0.6	0.23	0.71	0	0.513333
ENSMUSG00000059482	2610301B20Rik	RIKEN cDNA 2610301B20 gene [Source:MGI Symbol;Acc:MGI:1914407]	2.269	1.18223	0.000854254	0.00559512	yes	up	1.88	1.34	1.26	6.46	4.52	3.9	1.49333	4.96
ENSMUSG00000111006	Gm10826	predicted gene 10826 [Source:MGI Symbol;Acc:MGI:3642318]	74.592	6.22094	0.000858606	0.00561702	yes	up	0	0	0	0.11	0.81	0.05	0	0.323333
ENSMUSG00000068740	Celsr2	cadherin, EGF LAG seven-pass G-type receptor 2 [Source:MGI Symbol;Acc:MGI:1858235]	2.278	1.1877	0.000860193	0.00562511	yes	up	1.08	0.6	0.7	1.14	2.66	3.09	0.793333	2.29667
ENSMUSG00000025934	Gsta3	glutathione S-transferase, alpha 3 [Source:MGI Symbol;Acc:MGI:95856]	3.048	1.6079	0.000862385	0.00563763	yes	up	12.22	3.28	8.28	41.42	43.06	23.12	7.92667	35.8667
ENSMUSG00000015568	Lpl	lipoprotein lipase [Source:MGI Symbol;Acc:MGI:96820]	4.42	2.14415	0.000864591	0.0056484	yes	up	10.07	1.25	5.64	24.29	21.94	60.06	5.65333	35.43
ENSMUSG00000028357	Kif12	kinesin family member 12 [Source:MGI Symbol;Acc:MGI:1098232]	4.528	2.17897	0.00086788	0.00566623	yes	up	1.11	0.24	0.21	1.89	4.87	3.49	0.52	3.41667
ENSMUSG00000028871	Rspo1	R-spondin 1 [Source:MGI Symbol;Acc:MGI:2183426]	14.623	3.87016	0.000879707	0.00573791	yes	up	0.14	0	0	0.91	1.54	1.17	0.0466667	1.20667
ENSMUSG00000008206	Cers4	ceramide synthase 4 [Source:MGI Symbol;Acc:MGI:1914510]	2.24	1.16321	0.000886265	0.00577511	yes	up	6.22	7.74	6.17	17.8	26.7	11.07	6.71	18.5233
ENSMUSG00000041153	Osgin2	oxidative stress induced growth inhibitor family member 2 [Source:MGI Symbol;Acc:MGI:2384798]	2.267	1.1807	0.000891324	0.00579899	yes	up	1.24	0.65	0.75	2.59	4.03	3.3	0.88	3.30667
ENSMUSG00000017754	Pltp	phospholipid transfer protein [Source:MGI Symbol;Acc:MGI:103151]	2.045	1.03188	0.00089484	0.00581417	yes	up	19.8	9.89	12.07	33.52	55.1	36.36	13.92	41.66
ENSMUSG00000024524	Gnal	guanine nucleotide binding protein, alpha stimulating, olfactory type [Source:MGI Symbol;Acc:MGI:95774]	3.031	1.59961	0.000896521	0.00582322	yes	up	0.46	0.76	0.41	4.65	1.48	2.15	0.543333	2.76
ENSMUSG00000094230	Gm21847	predicted gene, 21847 [Source:MGI Symbol;Acc:MGI:5434011]	14.53	3.86099	0.000896811	0.00582324	yes	up	0.11	0.06	0.12	1.32	3.68	1.72	0.0966667	2.24
ENSMUSG00000040276	Pacsin1	protein kinase C and casein kinase substrate in neurons 1 [Source:MGI Symbol;Acc:MGI:1345181]	2.946	1.55859	0.000901927	0.00584896	yes	up	0.54	0.37	0.42	1.26	2.35	1.43	0.443333	1.68
ENSMUSG00000028587	Orc1	origin recognition complex, subunit 1 [Source:MGI Symbol;Acc:MGI:1328337]	2.103	1.0727	0.00090547	0.00586819	yes	up	1.11	1.71	0.84	2.39	3.93	4.41	1.22	3.57667
ENSMUSG00000047842	Diras2	DIRAS family, GTP-binding RAS-like 2 [Source:MGI Symbol;Acc:MGI:1915453]	4.177	2.0623	0.000910942	0.00589611	yes	up	0.27	0.08	0.07	1.06	0.63	0.71	0.14	0.8
ENSMUSG00000030353	Tead4	TEA domain family member 4 [Source:MGI Symbol;Acc:MGI:106907]	4.044	2.01591	0.000916425	0.00592592	yes	up	0.57	0.16	0.38	1.56	2.23	1.93	0.37	1.90667
ENSMUSG00000055653	Gpc3	glypican 3 [Source:MGI Symbol;Acc:MGI:104903]	3.712	1.89238	0.000919061	0.00594107	yes	up	2.58	0.4	1.23	7.79	5.15	8.55	1.40333	7.16333
ENSMUSG00000036169	Sostdc1	sclerostin domain containing 1 [Source:MGI Symbol;Acc:MGI:1913292]	3.959	1.98507	0.000919561	0.00594241	yes	up	0.35	0.1	0.26	1.12	1.52	1.41	0.236667	1.35
ENSMUSG00000001053	N4bp3	NEDD4 binding protein 3 [Source:MGI Symbol;Acc:MGI:2442218]	2.642	1.40174	0.000920612	0.00594541	yes	up	1.99	2.1	1.69	4.35	13.47	5.89	1.92667	7.90333
ENSMUSG00000021559	Dapk1	death associated protein kinase 1 [Source:MGI Symbol;Acc:MGI:1916885]	2.394	1.25961	0.000922497	0.00595379	yes	up	3.86	1.3	2.33	6.52	9.3	9.74	2.49667	8.52
ENSMUSG00000028800	Hdac1	histone deacetylase 1 [Source:MGI Symbol;Acc:MGI:108086]	2.082	1.05823	0.000934481	0.00601199	yes	up	54.81	41.37	37.99	156.91	83.32	155.07	44.7233	131.767
ENSMUSG00000058914	C1qtnf3	C1q and tumor necrosis factor related protein 3 [Source:MGI Symbol;Acc:MGI:1932136]	5.428	2.44033	0.000946879	0.006077	yes	up	4.21	0.21	1.39	14.98	19.17	10.47	1.93667	14.8733
ENSMUSG00000104452	Ighv8-8	immunoglobulin heavy variable 8-8 [Source:MGI Symbol;Acc:MGI:3815333]	2.92	1.54592	0.000952602	0.00611112	yes	up	42.78	26.79	21.01	104.9	76.37	206.73	30.1933	129.333
ENSMUSG00000033208	S100b	S100 protein, beta polypeptide, neural [Source:MGI Symbol;Acc:MGI:98217]	3.49	1.80321	0.000959931	0.00615035	yes	up	1.29	0.36	0.45	3.66	2.7	4	0.7	3.45333
ENSMUSG00000056900	Usp13	ubiquitin specific peptidase 13 (isopeptidase T-3) [Source:MGI Symbol;Acc:MGI:1919857]	5.373	2.42574	0.000962693	0.00616221	yes	up	0.1	0.03	0.03	0.99	0.29	0.3	0.0533333	0.526667
ENSMUSG00000017314	Mpp2	membrane protein, palmitoylated 2 (MAGUK p55 subfamily member 2) [Source:MGI Symbol;Acc:MGI:1858257]	3.321	1.73161	0.000966587	0.00618128	yes	up	0.85	0.19	0.3	2.36	2.2	1.7	0.446667	2.08667
ENSMUSG00000074039	4930520O04Rik	RIKEN cDNA 4930520O04 gene [Source:MGI Symbol;Acc:MGI:1922366]	3.093	1.62914	0.000968621	0.00618843	yes	up	1.03	0.58	0.31	3.48	2.82	2.51	0.64	2.93667
ENSMUSG00000039239	Tgfb2	transforming growth factor, beta 2 [Source:MGI Symbol;Acc:MGI:98726]	2.568	1.36043	0.000973439	0.00621494	yes	up	0.95	0.29	0.87	2.17	2	2.7	0.703333	2.29
ENSMUSG00000052609	Plekhg3	pleckstrin homology domain containing, family G (with RhoGef domain) member 3 [Source:MGI Symbol;Acc:MGI:2388284]	2.117	1.08173	0.000982214	0.0062654	yes	up	8.25	4.29	5.42	14.74	27.65	14.72	5.98667	19.0367
ENSMUSG00000097124	A530020G20Rik	RIKEN cDNA A530020G20 gene [Source:MGI Symbol;Acc:MGI:2442825]	3.641	1.86433	0.000999231	0.00635818	yes	up	0.29	0.09	0.17	1.02	1.43	1.41	0.183333	1.28667
ENSMUSG00000057123	Gja5	gap junction protein, alpha 5 [Source:MGI Symbol;Acc:MGI:95716]	2.22	1.15062	0.00100226	0.00637324	yes	up	2.67	0.58	0.48	3.62	1.92	1.84	1.24333	2.46
ENSMUSG00000034758	Tle6	transducin-like enhancer of split 6 [Source:MGI Symbol;Acc:MGI:2149593]	2.728	1.44759	0.0010048	0.00638735	yes	up	2.46	2.74	2.46	3.05	13.11	6.86	2.55333	7.67333
ENSMUSG00000102353	Gm38345	predicted gene, 38345 [Source:MGI Symbol;Acc:MGI:5611573]	31.372	4.97142	0.00101339	0.00643793	yes	up	0.03	0	0	0.78	0.41	0.37	0.01	0.52
ENSMUSG00000078870	Gm14410	predicted gene 14410 [Source:MGI Symbol;Acc:MGI:3709158]	3.637	1.86268	0.00101628	0.00645023	yes	up	1.85	0.4	1.07	6.5	4.36	5.94	1.10667	5.6
ENSMUSG00000034641	Cd300ld	CD300 molecule like family member d [Source:MGI Symbol;Acc:MGI:2442358]	3.009	1.58905	0.00104125	0.00659629	yes	up	0.79	0.29	0.37	1.38	2.8	2.1	0.483333	2.09333
ENSMUSG00000046070	Igfals	insulin-like growth factor binding protein, acid labile subunit [Source:MGI Symbol;Acc:MGI:107973]	10.52	3.39509	0.00104723	0.00663008	yes	up	0.15	0.03	0	0.31	1.31	1.07	0.06	0.896667
ENSMUSG00000021904	Sema3g	sema domain, immunoglobulin domain (Ig), short basic domain, secreted, (semaphorin) 3G [Source:MGI Symbol;Acc:MGI:3041242]	2.037	1.02673	0.00104781	0.00663164	yes	up	2.07	1.1	1.01	4.48	3.61	4.05	1.39333	4.04667
ENSMUSG00000024501	Dpysl3	dihydropyrimidinase-like 3 [Source:MGI Symbol;Acc:MGI:1349762]	2.268	1.18152	0.00106112	0.00670127	yes	up	6.2	1.98	3.79	13.39	13.46	12.84	3.99	13.23
ENSMUSG00000026473	Glul	glutamate-ammonia ligase (glutamine synthetase) [Source:MGI Symbol;Acc:MGI:95739]	3.24	1.69601	0.00106584	0.00672895	yes	up	88.18	36.02	45.52	108.56	499.08	193.4	56.5733	267.013
ENSMUSG00000021306	Gpr137b	G protein-coupled receptor 137B [Source:MGI Symbol;Acc:MGI:1891463]	4.917	2.29774	0.00106887	0.0067405	yes	up	1.8	0.57	1.01	3.65	18.62	3.86	1.12667	8.71
ENSMUSG00000032186	Tmod2	tropomodulin 2 [Source:MGI Symbol;Acc:MGI:1355335]	2.62	1.38949	0.001069	0.0067405	yes	up	1.18	0.35	0.54	3	2	2.61	0.69	2.53667
ENSMUSG00000054675	Tmem119	transmembrane protein 119 [Source:MGI Symbol;Acc:MGI:2385228]	2.718	1.4428	0.00107689	0.00678397	yes	up	9.71	4.76	5.81	16.7	36.86	15.99	6.76	23.1833
ENSMUSG00000023064	Sncg	synuclein, gamma [Source:MGI Symbol;Acc:MGI:1298397]	2.599	1.37783	0.00108265	0.00681522	yes	up	12.01	5.42	5.4	35.41	17.94	30.64	7.61	27.9967
ENSMUSG00000057606	Colq	collagen-like tail subunit (single strand of homotrimer) of asymmetric acetylcholinesterase [Source:MGI Symbol;Acc:MGI:1338761]	4.13	2.04613	0.00108912	0.00685248	yes	up	0.19	0.17	0.06	0.72	1.17	0.6	0.14	0.83
ENSMUSG00000029545	Acads	acyl-Coenzyme A dehydrogenase, short chain [Source:MGI Symbol;Acc:MGI:87868]	2.015	1.01085	0.00109504	0.00688546	yes	up	111.98	63	63.25	262.33	161.9	241.92	79.41	222.05
ENSMUSG00000062028	Irgc1	immunity-related GTPase family, cinema 1 [Source:MGI Symbol;Acc:MGI:2685948]	57.479	5.84497	0.00109917	0.0069071	yes	up	0	0	0	0.37	0.11	0.98	0	0.486667
ENSMUSG00000069806	Cacng7	calcium channel, voltage-dependent, gamma subunit 7 [Source:MGI Symbol;Acc:MGI:1932374]	2.083	1.05852	0.00110426	0.00692834	yes	up	2.64	1.15	1.73	4.7	6.3	5.16	1.84	5.38667
ENSMUSG00000030075	Cntn3	contactin 3 [Source:MGI Symbol;Acc:MGI:99534]	8.545	3.09513	0.00110978	0.00695873	yes	up	0.21	0.01	0.05	1.9	0.3	0.96	0.09	1.05333
ENSMUSG00000087341	0610040F04Rik	RIKEN cDNA 0610040F04 gene [Source:MGI Symbol;Acc:MGI:1922644]	4.994	2.32034	0.00111061	0.00696175	yes	up	1.24	1.11	2.44	13.17	3.59	15.71	1.59667	10.8233
ENSMUSG00000053519	Kcnip1	Kv channel-interacting protein 1 [Source:MGI Symbol;Acc:MGI:1917607]	7.614	2.92858	0.00111204	0.00696858	yes	up	2.17	1.85	0.17	2.93	0.26	3.02	1.39667	2.07
ENSMUSG00000018593	Sparc	secreted acidic cysteine rich glycoprotein [Source:MGI Symbol;Acc:MGI:98373]	2.007	1.005	0.00111373	0.00697267	yes	up	91.43	41.74	59.35	142.93	243.11	174.34	64.1733	186.793
ENSMUSG00000033578	Tmem35a	transmembrane protein 35A [Source:MGI Symbol;Acc:MGI:1914814]	5.219	2.38365	0.00111566	0.00698126	yes	up	1.08	0.24	0.42	3.85	1.36	7.4	0.58	4.20333
ENSMUSG00000091618	H60c	histocompatibility 60c [Source:MGI Symbol;Acc:MGI:3774845]	17.712	4.14665	0.00111941	0.00699943	yes	up	0.08	0	0	0.32	0.3	1.1	0.0266667	0.573333
ENSMUSG00000056596	Trnp1	TMF1-regulated nuclear protein 1 [Source:MGI Symbol;Acc:MGI:1916789]	2.149	1.10394	0.00112147	0.007006	yes	up	2.86	1.44	3.21	10.47	6.7	6.24	2.50333	7.80333
ENSMUSG00000102428	Pcdhga12	protocadherin gamma subfamily A, 12 [Source:MGI Symbol;Acc:MGI:1935229]	2.879	1.52541	0.00112126	0.007006	yes	up	0.13	0.11	0.14	0.5	0.45	0.59	0.126667	0.513333
ENSMUSG00000051906	Cd209f	CD209f antigen [Source:MGI Symbol;Acc:MGI:1916392]	4.712	2.23636	0.00112731	0.00704033	yes	up	0.61	0.16	0.18	1.31	2.83	2.95	0.316667	2.36333
ENSMUSG00000046658	Zfp316	zinc finger protein 316 [Source:MGI Symbol;Acc:MGI:1860402]	2.085	1.06026	0.00113555	0.0070852	yes	up	1.46	0.76	0.74	2.39	3.58	1.86	0.986667	2.61
ENSMUSG00000024899	Papss2	3'-phosphoadenosine 5'-phosphosulfate synthase 2 [Source:MGI Symbol;Acc:MGI:1330223]	2.926	1.54891	0.00114324	0.00712443	yes	up	51.72	63.83	50.36	438.38	114.5	206.34	55.3033	253.073
ENSMUSG00000052496	Pkdrej	polycystin (PKD) family receptor for egg jelly [Source:MGI Symbol;Acc:MGI:1338786]	4.112	2.03988	0.00114632	0.00713926	yes	up	0.15	0.09	0.02	0.35	0.68	0.46	0.0866667	0.496667
ENSMUSG00000022358	Fbxo32	F-box protein 32 [Source:MGI Symbol;Acc:MGI:1914981]	2.809	1.49004	0.00114737	0.00714356	yes	up	8.91	2.63	5.19	16.2	35.8	15.86	5.57667	22.62
ENSMUSG00000038725	Pkhd1l1	polycystic kidney and hepatic disease 1-like 1 [Source:MGI Symbol;Acc:MGI:2183153]	8.422	3.07415	0.00115799	0.00720084	yes	up	0.03	0	0.01	0.09	0.51	0.13	0.0133333	0.243333
ENSMUSG00000026870	Cutal	cutA divalent cation tolerance homolog-like [Source:MGI Symbol;Acc:MGI:1925246]	4.858	2.28038	0.00116361	0.00722748	yes	up	8.54	0.64	2.62	19.43	36.43	20.24	3.93333	25.3667
ENSMUSG00000027894	Slc6a17	solute carrier family 6 (neurotransmitter transporter), member 17 [Source:MGI Symbol;Acc:MGI:2442535]	3.262	1.70561	0.00117638	0.00729733	yes	up	2.03	0.53	0.41	2.89	2.05	2.19	0.99	2.37667
ENSMUSG00000010461	Eya4	EYA transcriptional coactivator and phosphatase 4 [Source:MGI Symbol;Acc:MGI:1337104]	37.698	5.23641	0.00118477	0.00734709	yes	up	0	0.02	0	0.43	0.09	0.14	0.00666667	0.22
ENSMUSG00000035373	Ccl7	chemokine (C-C motif) ligand 7 [Source:MGI Symbol;Acc:MGI:99512]	12.575	3.65251	0.00119062	0.00737434	yes	up	0.08	0.46	0	2.61	6.32	1.22	0.18	3.38333
ENSMUSG00000040891	Foxa3	forkhead box A3 [Source:MGI Symbol;Acc:MGI:1347477]	2.542	1.34584	0.00119844	0.00741598	yes	up	11.46	4.71	5.83	14.59	37.91	28.2	7.33333	26.9
ENSMUSG00000028173	Wls	wntless WNT ligand secretion mediator [Source:MGI Symbol;Acc:MGI:1915401]	2.622	1.39057	0.0012008	0.00742716	yes	up	23.4	6.53	6.94	37.68	53.74	46.06	12.29	45.8267
ENSMUSG00000025352	Gdf11	growth differentiation factor 11 [Source:MGI Symbol;Acc:MGI:1338027]	2.032	1.02302	0.00120309	0.00743796	yes	up	0.43	0.45	0.48	1.27	1.49	1.29	0.453333	1.35
ENSMUSG00000027800	Tm4sf1	transmembrane 4 superfamily member 1 [Source:MGI Symbol;Acc:MGI:104678]	2.137	1.09549	0.0012286	0.00757951	yes	up	13.85	6.53	8.94	19.12	32.29	28.68	9.77333	26.6967
ENSMUSG00000032648	Pygm	muscle glycogen phosphorylase [Source:MGI Symbol;Acc:MGI:97830]	2.155	1.10784	0.00122827	0.00757951	yes	up	2.77	1.24	1.62	6.86	9.78	5.11	1.87667	7.25
ENSMUSG00000097184	4632428C04Rik	RIKEN cDNA 4632428C04 gene [Source:MGI Symbol;Acc:MGI:1921600]	4.284	2.09893	0.00122899	0.00757961	yes	up	0.21	0.64	0.35	3.87	1.3	1.99	0.4	2.38667
ENSMUSG00000025911	Adhfe1	alcohol dehydrogenase, iron containing, 1 [Source:MGI Symbol;Acc:MGI:1923437]	5.85	2.54841	0.00122946	0.00758019	yes	up	0.52	0.08	0.45	2.97	0.93	5.13	0.35	3.01
ENSMUSG00000027962	Vcam1	vascular cell adhesion molecule 1 [Source:MGI Symbol;Acc:MGI:98926]	2.206	1.14171	0.00123376	0.00759975	yes	up	4.51	2.06	2.68	7.55	14.22	7.2	3.08333	9.65667
ENSMUSG00000020053	Igf1	insulin-like growth factor 1 [Source:MGI Symbol;Acc:MGI:96432]	2.207	1.14227	0.00123655	0.0076146	yes	up	1.75	0.98	2.41	5.19	4.54	6.18	1.71333	5.30333
ENSMUSG00000051627	Hist1h1e	histone cluster 1, H1e [Source:MGI Symbol;Acc:MGI:1931527]	2.997	1.58367	0.00124818	0.00766993	yes	up	0.71	0.64	0.36	1.91	3.81	1.75	0.57	2.49
ENSMUSG00000030161	Gabarapl1	gamma-aminobutyric acid (GABA) A receptor-associated protein-like 1 [Source:MGI Symbol;Acc:MGI:1914980]	2.147	1.1022	0.00125433	0.00769606	yes	up	36.79	14.81	22.51	85.59	59.76	86.78	24.7033	77.3767
ENSMUSG00000118332	Fam220a	family with sequence similarity 220, member A [Source:NCBI gene;Acc:67238]	2.205	1.14085	0.00125476	0.0076964	yes	up	4.5	6.66	2.65	15.22	11.76	10.83	4.60333	12.6033
ENSMUSG00000028680	Plk3	polo like kinase 3 [Source:MGI Symbol;Acc:MGI:109604]	2.138	1.09603	0.00126083	0.00773125	yes	up	3.02	3.01	3.74	10.41	13.94	6.79	3.25667	10.38
ENSMUSG00000039934	Gsap	gamma-secretase activating protein [Source:MGI Symbol;Acc:MGI:2442259]	2.36	1.23859	0.00126707	0.00776483	yes	up	0.97	0.53	0.49	2.96	1.73	2.54	0.663333	2.41
ENSMUSG00000026042	Col5a2	collagen, type V, alpha 2 [Source:MGI Symbol;Acc:MGI:88458]	2.378	1.2498	0.00128042	0.00782849	yes	up	6.79	2.52	4.2	13.26	22.1	10.99	4.50333	15.45
ENSMUSG00000053141	Ptprt	protein tyrosine phosphatase, receptor type, T [Source:MGI Symbol;Acc:MGI:1321152]	5.104	2.35157	0.00128229	0.00783443	yes	up	0.19	0.02	0.11	0.97	0.82	2.45	0.106667	1.41333
ENSMUSG00000014303	Glis2	GLIS family zinc finger 2 [Source:MGI Symbol;Acc:MGI:1932535]	2.318	1.21302	0.00130858	0.00797584	yes	up	1.96	0.98	0.87	4.32	4.5	3.41	1.27	4.07667
ENSMUSG00000019767	Ccdc170	coiled-coil domain containing 170 [Source:MGI Symbol;Acc:MGI:2685067]	7.53	2.91272	0.00132902	0.00807372	yes	up	0.05	0	0.1	0.43	0.41	0.35	0.05	0.396667
ENSMUSG00000048232	Fbxo10	F-box protein 10 [Source:MGI Symbol;Acc:MGI:2686937]	2.991	1.58051	0.00133437	0.008095	yes	up	0.9	0.2	0.51	2.73	2.08	2.12	0.536667	2.31
ENSMUSG00000002808	Epdr1	ependymin related protein 1 (zebrafish) [Source:MGI Symbol;Acc:MGI:2145369]	2.736	1.45205	0.00134415	0.00814366	yes	up	2.37	0.86	1.34	6.75	3.86	5.45	1.52333	5.35333
ENSMUSG00000050222	Il17d	interleukin 17D [Source:MGI Symbol;Acc:MGI:2446510]	4.33	2.11422	0.00134476	0.00814487	yes	up	0.43	0.68	0.1	2.52	2.07	2.96	0.403333	2.51667
ENSMUSG00000063558	Aox1	aldehyde oxidase 1 [Source:MGI Symbol;Acc:MGI:88035]	2.452	1.29387	0.00134991	0.00816876	yes	up	0.49	0.25	0.27	1.07	0.99	1.48	0.336667	1.18
ENSMUSG00000022309	Angpt1	angiopoietin 1 [Source:MGI Symbol;Acc:MGI:108448]	3.117	1.64022	0.00135284	0.00818406	yes	up	0.42	0.13	0.14	0.98	1.01	1.07	0.23	1.02
ENSMUSG00000094305	Scgb2b20	secretoglobin, family 2B, member 20 [Source:MGI Symbol;Acc:MGI:3514009]	57.972	5.85728	0.0013654	0.00824283	yes	up	0	0	0	2.91	0.44	5.36	0	2.90333
ENSMUSG00000046753	Ccdc66	coiled-coil domain containing 66 [Source:MGI Symbol;Acc:MGI:2443639]	2.589	1.37237	0.00136862	0.00825964	yes	up	1.75	1.22	1.12	7.07	3.02	5.73	1.36333	5.27333
ENSMUSG00000054770	Kctd18	potassium channel tetramerisation domain containing 18 [Source:MGI Symbol;Acc:MGI:3603813]	2.172	1.11876	0.00136941	0.00825964	yes	up	1.65	0.84	1.47	3.27	3.54	5.03	1.32	3.94667
ENSMUSG00000015354	Pcolce2	procollagen C-endopeptidase enhancer 2 [Source:MGI Symbol;Acc:MGI:1923727]	3.106	1.63495	0.00137119	0.00826791	yes	up	0.52	0.17	0.64	1.58	1.3	1.52	0.443333	1.46667
ENSMUSG00000021211	Akr1c12	aldo-keto reductase family 1, member C12 [Source:MGI Symbol;Acc:MGI:1351661]	2.365	1.24181	0.00137996	0.00830847	yes	up	68.23	47.16	51.7	280.39	105.07	178.94	55.6967	188.133
ENSMUSG00000031872	Bean1	brain expressed, associated with Nedd4, 1 [Source:MGI Symbol;Acc:MGI:1929597]	2.476	1.30819	0.00138987	0.00836316	yes	up	1.34	0.38	0.5	2.97	2.65	2.29	0.74	2.63667
ENSMUSG00000032898	Fbxo21	F-box protein 21 [Source:MGI Symbol;Acc:MGI:1924223]	2.067	1.04731	0.00139601	0.00839509	yes	up	6.12	3.05	3.43	8.38	14.91	14.29	4.2	12.5267
ENSMUSG00000020917	Acly	ATP citrate lyase [Source:MGI Symbol;Acc:MGI:103251]	2.397	1.26129	0.0013972	0.00839977	yes	up	45.06	19.46	23.29	58.69	144.94	79.01	29.27	94.2133
ENSMUSG00000070423	Olfr558	olfactory receptor 558 [Source:MGI Symbol;Acc:MGI:3030392]	3.095	1.62971	0.0013988	0.00840488	yes	up	0.45	0.23	0.55	1.71	1.24	2.58	0.41	1.84333
ENSMUSG00000034041	Lyl1	lymphoblastomic leukemia 1 [Source:MGI Symbol;Acc:MGI:96891]	2.81	1.49049	0.00141264	0.00847002	yes	up	0.79	0.73	0.71	2.49	4.91	1.96	0.743333	3.12
ENSMUSG00000061414	Cracr2a	calcium release activated channel regulator 2A [Source:MGI Symbol;Acc:MGI:2685919]	2.689	1.42687	0.00141873	0.00849896	yes	up	3.8	0.98	1.84	6.03	10.39	9.7	2.20667	8.70667
ENSMUSG00000073413	Ly6g6d	lymphocyte antigen 6 complex, locus G6D [Source:MGI Symbol;Acc:MGI:2148931]	5.823	2.54185	0.00141846	0.00849896	yes	up	0.37	2.2	0.48	10.39	12.78	7.92	1.01667	10.3633
ENSMUSG00000001670	Tat	tyrosine aminotransferase [Source:MGI Symbol;Acc:MGI:98487]	3.63	1.86015	0.0014203	0.00850587	yes	up	2.36	0.75	0.38	3.21	7.29	6.35	1.16333	5.61667
ENSMUSG00000027875	Hmgcs2	3-hydroxy-3-methylglutaryl-Coenzyme A synthase 2 [Source:MGI Symbol;Acc:MGI:101939]	13.351	3.73893	0.00142508	0.00852693	yes	up	141.97	22.23	10.82	1645.16	166.13	1293.88	58.34	1035.06
ENSMUSG00000026787	Gad2	glutamic acid decarboxylase 2 [Source:MGI Symbol;Acc:MGI:95634]	6.129	2.61569	0.00142642	0.0085324	yes	up	0.08	0.02	0.04	0.58	0.74	0.28	0.0466667	0.533333
ENSMUSG00000052373	Mpp3	membrane protein, palmitoylated 3 (MAGUK p55 subfamily member 3) [Source:MGI Symbol;Acc:MGI:1328354]	3.963	1.98677	0.00142745	0.00853608	yes	up	0.72	0.35	0.08	2.66	2.06	2.12	0.383333	2.28
ENSMUSG00000050288	Fzd2	frizzled class receptor 2 [Source:MGI Symbol;Acc:MGI:1888513]	2.163	1.11312	0.0014346	0.00856663	yes	up	1.94	1.06	1.12	3.67	6.04	3.19	1.37333	4.3
ENSMUSG00000023078	Cxcl13	chemokine (C-X-C motif) ligand 13 [Source:MGI Symbol;Acc:MGI:1888499]	3.083	1.62448	0.00144172	0.00860111	yes	up	3.61	1.6	2.42	10.07	18.86	5.47	2.54333	11.4667
ENSMUSG00000034463	Scara3	scavenger receptor class A, member 3 [Source:MGI Symbol;Acc:MGI:2444418]	3.087	1.62605	0.00144714	0.00862581	yes	up	1.3	0.31	0.68	2.85	4.87	2.43	0.763333	3.38333
ENSMUSG00000026463	Atp2b4	ATPase, Ca++ transporting, plasma membrane 4 [Source:MGI Symbol;Acc:MGI:88111]	2.614	1.38619	0.00145657	0.00867693	yes	up	8.7	2.61	3.23	24.62	14.31	15.88	4.84667	18.27
ENSMUSG00000051236	Msrb3	methionine sulfoxide reductase B3 [Source:MGI Symbol;Acc:MGI:2443538]	2.498	1.32106	0.00146883	0.00872943	yes	up	5.49	1.53	3.22	14.61	11.84	10.57	3.41333	12.34
ENSMUSG00000036110	Slc17a2	solute carrier family 17 (sodium phosphate), member 2 [Source:MGI Symbol;Acc:MGI:2443098]	36.239	5.17947	0.00147285	0.00874817	yes	up	0.02	0	0	0.55	0.04	1.04	0.00666667	0.543333
ENSMUSG00000026879	Gsn	gelsolin [Source:MGI Symbol;Acc:MGI:95851]	2.452	1.29405	0.00147328	0.00874817	yes	up	177.59	60.79	138.74	316.04	629.49	397.07	125.707	447.533
ENSMUSG00000049536	Tceal1	transcription elongation factor A (SII)-like 1 [Source:MGI Symbol;Acc:MGI:2385317]	3.074	1.62001	0.00147409	0.00875043	yes	up	0.36	0.23	0.16	1.4	0.95	0.93	0.25	1.09333
ENSMUSG00000030307	Slc6a11	solute carrier family 6 (neurotransmitter transporter, GABA), member 11 [Source:MGI Symbol;Acc:MGI:95630]	3.577	1.83856	0.00149002	0.0088295	yes	up	0.2	0.06	0.08	0.52	0.61	0.62	0.113333	0.583333
ENSMUSG00000060227	Casc4	cancer susceptibility candidate 4 [Source:MGI Symbol;Acc:MGI:2443129]	3.607	1.85095	0.00149255	0.00883155	yes	up	2.58	0.68	1.26	6.67	5.23	13.14	1.50667	8.34667
ENSMUSG00000020882	Cacnb1	calcium channel, voltage-dependent, beta 1 subunit [Source:MGI Symbol;Acc:MGI:102522]	2.779	1.47463	0.00150975	0.00891514	yes	up	1.74	0.49	0.47	3.51	4.48	2.67	0.9	3.55333
ENSMUSG00000099521	Gm28309	predicted gene 28309 [Source:MGI Symbol;Acc:MGI:5579015]	41.583	5.37793	0.00151254	0.00892901	yes	up	0	0	0	1.42	1	2.11	0	1.51
ENSMUSG00000025185	Loxl4	lysyl oxidase-like 4 [Source:MGI Symbol;Acc:MGI:1914823]	2.501	1.32273	0.00151469	0.00893647	yes	up	0.51	0.27	0.24	1.4	1.29	0.98	0.34	1.22333
ENSMUSG00000020473	Aebp1	AE binding protein 1 [Source:MGI Symbol;Acc:MGI:1197012]	2.361	1.23943	0.00151775	0.00895192	yes	up	8.87	3.24	6.18	22.15	24.1	15.27	6.09667	20.5067
ENSMUSG00000029386	Tctn2	tectonic family member 2 [Source:MGI Symbol;Acc:MGI:1915228]	2.206	1.14123	0.00154643	0.00908675	yes	up	2	0.83	0.96	4.03	3.68	4.18	1.26333	3.96333
ENSMUSG00000059900	Tmem40	transmembrane protein 40 [Source:MGI Symbol;Acc:MGI:2137870]	63.142	5.98053	0.00155016	0.00910337	yes	up	0	0	0	0.27	3.34	0.4	0	1.33667
ENSMUSG00000028613	Lrp8	low density lipoprotein receptor-related protein 8, apolipoprotein e receptor [Source:MGI Symbol;Acc:MGI:1340044]	2.979	1.57499	0.00155691	0.00913244	yes	up	0.3	0.18	0.36	0.63	1.07	2.06	0.28	1.25333
ENSMUSG00000069372	Ctxn3	cortexin 3 [Source:MGI Symbol;Acc:MGI:3642816]	3.308	1.72618	0.0015578	0.00913503	yes	up	3.29	0.91	2.26	14.29	6.25	8.66	2.15333	9.73333
ENSMUSG00000003849	Nqo1	NAD(P)H dehydrogenase, quinone 1 [Source:MGI Symbol;Acc:MGI:103187]	2.523	1.33537	0.00156491	0.00916347	yes	up	17.42	19.15	16.95	99.15	32.59	62.87	17.84	64.87
ENSMUSG00000007379	Dennd2c	DENN/MADD domain containing 2C [Source:MGI Symbol;Acc:MGI:3036254]	2.713	1.44003	0.00156697	0.00917285	yes	up	0.31	0.18	0.18	0.61	0.65	1.16	0.223333	0.806667
ENSMUSG00000038793	Lefty1	left right determination factor 1 [Source:MGI Symbol;Acc:MGI:107405]	2.568	1.36081	0.00158754	0.00926916	yes	up	2.56	2.04	0.96	8.28	9.58	8.55	1.85333	8.80333
ENSMUSG00000034810	Scn7a	sodium channel, voltage-gated, type VII, alpha [Source:MGI Symbol;Acc:MGI:102965]	3.053	1.6104	0.00159587	0.00930976	yes	up	2.69	0.53	0.92	5.75	4.97	6.87	1.38	5.86333
ENSMUSG00000031489	Adrb3	adrenergic receptor, beta 3 [Source:MGI Symbol;Acc:MGI:87939]	4.371	2.12799	0.00161579	0.00940972	yes	up	0.66	0.2	0.4	0.96	2.99	4.81	0.42	2.92
ENSMUSG00000100291	2310069B03Rik	RIKEN cDNA 2310069B03 gene [Source:MGI Symbol;Acc:MGI:1916902]	40.432	5.33742	0.00161666	0.0094121	yes	up	0	0	0	0.54	0.36	0.41	0	0.436667
ENSMUSG00000054863	Fam19a5	family with sequence similarity 19, member A5 [Source:MGI Symbol;Acc:MGI:2146182]	2.598	1.3776	0.00161885	0.00941942	yes	up	1.2	0.41	0.5	2.78	2.73	2.34	0.703333	2.61667
ENSMUSG00000026587	Astn1	astrotactin 1 [Source:MGI Symbol;Acc:MGI:1098567]	2.941	1.55628	0.00162156	0.00943252	yes	up	0.75	0.47	0.68	1.3	0.81	1.04	0.633333	1.05
ENSMUSG00000047117	Ankdd1b	ankyrin repeat and death domain containing 1B [Source:MGI Symbol;Acc:MGI:2444730]	18.136	4.18076	0.00165045	0.0095676	yes	up	0.17	0	0.06	0.31	3.26	0.12	0.0766667	1.23
ENSMUSG00000062563	Cys1	cystin 1 [Source:MGI Symbol;Acc:MGI:2177632]	2.774	1.47183	0.00165784	0.00960221	yes	up	1.86	0.95	1.08	5.06	5.92	3.58	1.29667	4.85333
ENSMUSG00000047330	Kcne4	potassium voltage-gated channel, Isk-related subfamily, gene 4 [Source:MGI Symbol;Acc:MGI:1891125]	2.472	1.30547	0.00167196	0.00967844	yes	up	1.35	0.6	0.67	2.72	3.54	2.73	0.873333	2.99667
ENSMUSG00000056468	5730596B20Rik	RIKEN cDNA 5730596B20 gene [Source:MGI Symbol;Acc:MGI:1924830]	14.145	3.8222	0.00167497	0.00969034	yes	up	0.01	0.02	0.02	0.11	0.57	0.28	0.0166667	0.32
ENSMUSG00000041930	Fam222a	family with sequence similarity 222, member A [Source:MGI Symbol;Acc:MGI:3605543]	2.745	1.45656	0.00167474	0.00969034	yes	up	1.01	0.29	0.78	2.16	3.38	2.74	0.693333	2.76
ENSMUSG00000031636	Pdlim3	PDZ and LIM domain 3 [Source:MGI Symbol;Acc:MGI:1859274]	2.266	1.17991	0.00168825	0.00975605	yes	up	36.49	13.31	24.61	93.67	69.86	74.55	24.8033	79.36
ENSMUSG00000021234	Fam161b	family with sequence similarity 161, member B [Source:MGI Symbol;Acc:MGI:2443027]	2.446	1.29027	0.00171277	0.00987519	yes	up	0.4	0.32	0.48	1.62	1.18	1.46	0.4	1.42
ENSMUSG00000091709	Gm17189	predicted gene 17189 [Source:MGI Symbol;Acc:MGI:4938016]	46.318	5.5335	0.00171609	0.00988876	yes	up	0	0	0	0.12	0.68	0.51	0	0.436667
ENSMUSG00000063160	Numbl	numb-like [Source:MGI Symbol;Acc:MGI:894702]	2.365	1.24175	0.00172125	0.00991286	yes	up	4.26	0.99	2.06	5.41	6.92	3.34	2.43667	5.22333
ENSMUSG00000052794	1700030K09Rik	RIKEN cDNA 1700030K09 gene [Source:MGI Symbol;Acc:MGI:1919504]	2.063	1.0447	0.00173864	0.00998465	yes	up	1.55	0.72	0.92	2.88	8.48	3.44	1.06333	4.93333
ENSMUSG00000068617	Efcab1	EF-hand calcium binding domain 1 [Source:MGI Symbol;Acc:MGI:1914043]	9.037	3.17588	0.00176064	0.0100938	yes	up	0.03	0.07	0	0.53	0.48	0.3	0.0333333	0.436667
ENSMUSG00000097451	Rian	RNA imprinted and accumulated in nucleus [Source:MGI Symbol;Acc:MGI:1922995]	2.54	1.34459	0.00176979	0.0101434	yes	up	3.98	2.39	1.06	8.69	10.37	6.09	2.47667	8.38333
ENSMUSG00000072941	Sod3	superoxide dismutase 3, extracellular [Source:MGI Symbol;Acc:MGI:103181]	2.214	1.1468	0.00177273	0.0101574	yes	up	6.87	3.07	4.03	10.45	21.97	12.37	4.65667	14.93
ENSMUSG00000020926	Adam11	a disintegrin and metallopeptidase domain 11 [Source:MGI Symbol;Acc:MGI:1098667]	2.536	1.34232	0.00177594	0.0101698	yes	up	1.41	0.4	0.72	2.59	1.94	4.1	0.843333	2.87667
ENSMUSG00000039110	Mycbpap	MYCBP associated protein [Source:MGI Symbol;Acc:MGI:2388726]	3.196	1.67616	0.0017764	0.0101698	yes	up	0.54	2.44	0.99	2.66	3.55	3.92	1.32333	3.37667
ENSMUSG00000040037	Negr1	neuronal growth regulator 1 [Source:MGI Symbol;Acc:MGI:2444846]	2.318	1.21315	0.0017802	0.0101836	yes	up	0.93	0.37	21.96	1.68	1.53	1.95	7.75333	1.72
ENSMUSG00000038296	Galnt18	polypeptide N-acetylgalactosaminyltransferase 18 [Source:MGI Symbol;Acc:MGI:2446239]	2.599	1.37809	0.00178289	0.0101925	yes	up	2.36	0.71	1.26	6.6	5.12	4.28	1.44333	5.33333
ENSMUSG00000019846	Lama4	laminin, alpha 4 [Source:MGI Symbol;Acc:MGI:109321]	2.081	1.05748	0.00179389	0.0102439	yes	up	8.13	3.51	5.01	13.27	17.71	17.34	5.55	16.1067
ENSMUSG00000056445	Hoxaas2	Hoxa cluster antisense RNA 2 [Source:MGI Symbol;Acc:MGI:1913890]	5.328	2.41361	0.00179473	0.0102458	yes	up	0.02	0.2	0.32	0.69	0.85	0.7	0.18	0.746667
ENSMUSG00000026833	Olfm1	olfactomedin 1 [Source:MGI Symbol;Acc:MGI:1860437]	2.129	1.09001	0.00180124	0.0102771	yes	up	4.77	2.02	3.23	11.07	7.14	9.58	3.34	9.26333
ENSMUSG00000020886	Dlg4	discs large MAGUK scaffold protein 4 [Source:MGI Symbol;Acc:MGI:1277959]	2.314	1.21032	0.00180592	0.0102951	yes	up	2.57	0.91	1.52	8.25	5.64	6.37	1.66667	6.75333
ENSMUSG00000030532	Hddc3	HD domain containing 3 [Source:MGI Symbol;Acc:MGI:1915945]	2.379	1.25041	0.00181193	0.0103265	yes	up	3.21	2.51	4.21	8.45	10.63	16.95	3.31	12.01
ENSMUSG00000047686	Rtl3	retrotransposon Gag like 3 [Source:MGI Symbol;Acc:MGI:2685221]	43.699	5.44953	0.00181416	0.0103334	yes	up	0	0	0	0.12	0.12	0.37	0	0.203333
ENSMUSG00000031841	Cdh13	cadherin 13 [Source:MGI Symbol;Acc:MGI:99551]	2.244	1.16585	0.00181373	0.0103334	yes	up	5.08	1.13	1.82	6.88	7.52	5.72	2.67667	6.70667
ENSMUSG00000053783	1700016K19Rik	RIKEN cDNA 1700016K19 gene [Source:MGI Symbol;Acc:MGI:1921480]	7.295	2.86699	0.0018212	0.0103706	yes	up	0	0.37	0.31	1.61	2.61	3.14	0.226667	2.45333
ENSMUSG00000028389	Zfp37	zinc finger protein 37 [Source:MGI Symbol;Acc:MGI:99181]	3.039	1.60381	0.00183001	0.0104091	yes	up	0.88	0.16	0.55	1.93	2.16	2.06	0.53	2.05
ENSMUSG00000049115	Agtr1a	angiotensin II receptor, type 1a [Source:MGI Symbol;Acc:MGI:87964]	2.654	1.40793	0.00182987	0.0104091	yes	up	2.46	1.05	1.3	8.46	3.08	5.33	1.60333	5.62333
ENSMUSG00000049044	Rapgef4	Rap guanine nucleotide exchange factor (GEF) 4 [Source:MGI Symbol;Acc:MGI:1917723]	3.915	1.96892	0.00183488	0.0104309	yes	up	1.03	1.24	0.42	6.32	0.89	3.02	0.896667	3.41
ENSMUSG00000048652	Samd13	sterile alpha motif domain containing 13 [Source:MGI Symbol;Acc:MGI:2686498]	23.005	4.5239	0.00183598	0.0104343	yes	up	0.31	0	0	0.47	3.64	0.41	0.103333	1.50667
ENSMUSG00000007682	Dio2	deiodinase, iodothyronine, type II [Source:MGI Symbol;Acc:MGI:1338833]	14.398	3.84775	0.00184654	0.0104825	yes	up	0.01	0.01	0.02	0.5	0.05	0.15	0.0133333	0.233333
ENSMUSG00000050052	Tdrp	testis development related protein [Source:MGI Symbol;Acc:MGI:1919398]	2.675	1.41936	0.00185478	0.0105156	yes	up	0.63	0.38	0.4	3.2	1.22	2	0.47	2.14
ENSMUSG00000063172	Hspb11	heat shock protein family B (small), member 11 [Source:MGI Symbol;Acc:MGI:1920188]	2.01	1.00706	0.00185687	0.0105235	yes	up	14.74	7.85	8.23	35.68	27.65	26.36	10.2733	29.8967
ENSMUSG00000035305	Ror1	receptor tyrosine kinase-like orphan receptor 1 [Source:MGI Symbol;Acc:MGI:1347520]	3.281	1.71428	0.00186164	0.0105476	yes	up	0.76	0.22	0.41	1.26	3.85	1.51	0.463333	2.20667
ENSMUSG00000030170	Wnt5b	wingless-type MMTV integration site family, member 5B [Source:MGI Symbol;Acc:MGI:98959]	2.485	1.31331	0.0018748	0.0106043	yes	up	1.35	1.23	40.31	2.88	5.62	3.77	14.2967	4.09
ENSMUSG00000028445	Enho	energy homeostasis associated [Source:MGI Symbol;Acc:MGI:1916888]	2.754	1.46178	0.00187624	0.0106095	yes	up	2.7	0.78	2.43	6.44	9.48	7.79	1.97	7.90333
ENSMUSG00000094840	Muc3a	mucin 3A, cell surface associated [Source:MGI Symbol;Acc:MGI:3588263]	2.337	1.22444	0.00188327	0.0106463	yes	up	21.64	9.47	7.84	40.45	32.38	54.98	12.9833	42.6033
ENSMUSG00000026193	Fn1	fibronectin 1 [Source:MGI Symbol;Acc:MGI:95566]	2.62	1.38974	0.00188911	0.0106734	yes	up	37.44	14.48	24.88	73.87	145.34	59.1	25.6	92.77
ENSMUSG00000036298	Slc2a13	solute carrier family 2 (facilitated glucose transporter), member 13 [Source:MGI Symbol;Acc:MGI:2146030]	4.062	2.02205	0.00190303	0.010743	yes	up	2.15	0.22	0.61	4	8.06	4.88	0.993333	5.64667
ENSMUSG00000066513	Klk1b4	kallikrein 1-related pepidase b4 [Source:MGI Symbol;Acc:MGI:97320]	25.963	4.6984	0.00190506	0.0107515	yes	up	0	0.09	0	1.36	0.97	1.05	0.03	1.12667
ENSMUSG00000042712	Tceal9	transcription elongation factor A like 9 [Source:MGI Symbol;Acc:MGI:109567]	2.248	1.16874	0.00191071	0.0107744	yes	up	53.32	20.4	28.6	84.65	95.53	148.08	34.1067	109.42
ENSMUSG00000035783	Acta2	actin, alpha 2, smooth muscle, aorta [Source:MGI Symbol;Acc:MGI:87909]	2.322	1.21561	0.00191687	0.0108015	yes	up	259.9	77.68	158.78	614.82	591.66	435.08	165.453	547.187
ENSMUSG00000028883	Sema3a	sema domain, immunoglobulin domain (Ig), short basic domain, secreted, (semaphorin) 3A [Source:MGI Symbol;Acc:MGI:107558]	4.367	2.12676	0.00192259	0.0108233	yes	up	1.24	0.03	0.24	4.29	1.77	2.6	0.503333	2.88667
ENSMUSG00000043460	Elfn2	leucine rich repeat and fibronectin type III, extracellular 2 [Source:MGI Symbol;Acc:MGI:3608416]	7.806	2.96451	0.00194399	0.0109277	yes	up	0.07	0	0.05	0.24	0.85	0.21	0.04	0.433333
ENSMUSG00000054708	Ankrd24	ankyrin repeat domain 24 [Source:MGI Symbol;Acc:MGI:1890394]	2.249	1.16923	0.00194398	0.0109277	yes	up	1.47	1.64	1.43	4.77	5.51	5.45	1.51333	5.24333
ENSMUSG00000022686	B3gnt5	UDP-GlcNAc:betaGal beta-1,3-N-acetylglucosaminyltransferase 5 [Source:MGI Symbol;Acc:MGI:2137302]	19.811	4.3082	0.00194956	0.0109478	yes	up	0.65	0.12	0.2	0.89	25.24	1.8	0.323333	9.31
ENSMUSG00000048200	Cracr2b	calcium release activated channel regulator 2B [Source:MGI Symbol;Acc:MGI:2446129]	2.03	1.02146	0.00194938	0.0109478	yes	up	20.41	12.52	13.84	28.1	54.6	37.87	15.59	40.19
ENSMUSG00000097487	Ptges3l	prostaglandin E synthase 3 like [Source:MGI Symbol;Acc:MGI:1916146]	2.661	1.41193	0.00195518	0.0109705	yes	up	3.34	0.98	1.18	4.47	10.12	6.29	1.83333	6.96
ENSMUSG00000104310	Gm4081	predicted gene 4081 [Source:MGI Symbol;Acc:MGI:3782256]	38.552	5.26873	0.00195682	0.0109734	yes	up	0	0	0	0.21	0.31	0.41	0	0.31
ENSMUSG00000011832	Evi5l	ecotropic viral integration site 5 like [Source:MGI Symbol;Acc:MGI:2442167]	2.608	1.38276	0.00196232	0.0109981	yes	up	4.47	0.74	2.51	5.99	7.04	7.64	2.57333	6.89
ENSMUSG00000112441	Gm48898	predicted gene, 48898 [Source:MGI Symbol;Acc:MGI:6098663]	22.179	4.47111	0.00196736	0.0110203	yes	up	0.04	0	0	0.34	0.7	0.16	0.0133333	0.4
ENSMUSG00000074461	Gm10699	predicted gene 10699 [Source:MGI Symbol;Acc:MGI:3642530]	9.083	3.18321	0.00198502	0.0111032	yes	up	0.08	0.05	0	0.41	0.82	0.4	0.0433333	0.543333
ENSMUSG00000018774	Cd68	CD68 antigen [Source:MGI Symbol;Acc:MGI:88342]	2.235	1.16036	0.00199266	0.0111404	yes	up	8.21	5.76	4.75	14.44	32.49	13.64	6.24	20.19
ENSMUSG00000027500	Stmn2	stathmin-like 2 [Source:MGI Symbol;Acc:MGI:98241]	2.166	1.11501	0.00200079	0.0111766	yes	up	5.59	3.1	3.74	13.46	12.72	8.28	4.14333	11.4867
ENSMUSG00000025997	Ikzf2	IKAROS family zinc finger 2 [Source:MGI Symbol;Acc:MGI:1342541]	3.975	1.99092	0.0020023	0.011182	yes	up	0.48	0.34	0.45	4.9	0.88	2.14	0.423333	2.64
ENSMUSG00000037784	Dzip1l	DAZ interacting protein 1-like [Source:MGI Symbol;Acc:MGI:1919757]	3.614	1.85344	0.00200312	0.0111835	yes	up	1.01	0.33	0.52	2.18	2.31	2.15	0.62	2.21333
ENSMUSG00000102543	Pcdhgc5	protocadherin gamma subfamily C, 5 [Source:MGI Symbol;Acc:MGI:1935205]	4.358	2.12379	0.00201207	0.011218	yes	up	0.14	0.02	0.07	0.71	1.64	0.41	0.0766667	0.92
ENSMUSG00000092517	Art2a-ps	ADP-ribosyltransferase 2a, pseudogene [Source:MGI Symbol;Acc:MGI:107546]	5.015	2.32628	0.00201462	0.0112292	yes	up	1.43	1.53	1.24	6.98	0.49	22.56	1.4	10.01
ENSMUSG00000034612	Chst11	carbohydrate sulfotransferase 11 [Source:MGI Symbol;Acc:MGI:1927166]	2.339	1.22579	0.00202227	0.0112625	yes	up	1.86	1.37	1.69	8.09	3.22	5.19	1.64	5.5
ENSMUSG00000017007	Rbpjl	recombination signal binding protein for immunoglobulin kappa J region-like [Source:MGI Symbol;Acc:MGI:1196616]	50.706	5.66409	0.00202329	0.0112651	yes	up	0.01	0	0	0.04	1.27	0.04	0.00333333	0.45
ENSMUSG00000040428	Plekha4	pleckstrin homology domain containing, family A (phosphoinositide binding specific) member 4 [Source:MGI Symbol;Acc:MGI:1916467]	2.512	1.32897	0.00202556	0.011272	yes	up	0.61	0.53	0.44	1.27	2.96	2.26	0.526667	2.16333
ENSMUSG00000074364	Ehd2	EH-domain containing 2 [Source:MGI Symbol;Acc:MGI:2154274]	2.276	1.18677	0.00204033	0.0113413	yes	up	9.95	3.16	6.66	18.67	27.25	18.83	6.59	21.5833
ENSMUSG00000022037	Clu	clusterin [Source:MGI Symbol;Acc:MGI:88423]	3.753	1.90799	0.00205457	0.0114142	yes	up	19.15	9.29	10.44	27.88	156.07	27.84	12.96	70.5967
ENSMUSG00000030342	Cd9	CD9 antigen [Source:MGI Symbol;Acc:MGI:88348]	3.006	1.588	0.0020583	0.0114317	yes	up	161.67	42.4	50.85	228.77	587.25	272.94	84.9733	362.987
ENSMUSG00000000901	Mmp11	matrix metallopeptidase 11 [Source:MGI Symbol;Acc:MGI:97008]	2.842	1.50705	0.0020631	0.0114521	yes	up	2.28	0.41	1.07	4.78	4.9	4.11	1.25333	4.59667
ENSMUSG00000079025	Gsdmc	gasdermin C [Source:MGI Symbol;Acc:MGI:1933176]	7.887	2.97951	0.0020646	0.0114542	yes	up	0.02	0.02	0.07	0.44	0.47	0.4	0.0366667	0.436667
ENSMUSG00000024043	Arhgap28	Rho GTPase activating protein 28 [Source:MGI Symbol;Acc:MGI:2147003]	2.109	1.07622	0.0020662	0.0114599	yes	up	0.82	0.54	0.67	1.97	2.95	1.48	0.676667	2.13333
ENSMUSG00000102373	9530018H14Rik	RIKEN cDNA 9530018H14 gene [Source:MGI Symbol;Acc:MGI:1924645]	93.09	6.54056	0.00207249	0.0114885	yes	up	0	0	0	0.06	3.66	0.1	0	1.27333
ENSMUSG00000043419	Rnf227	ring finger protein 227 [Source:MGI Symbol;Acc:MGI:1915359]	2.54	1.3451	0.0020732	0.0114893	yes	up	1.02	0.53	0.79	3.16	2.29	3.02	0.78	2.82333
ENSMUSG00000090698	Apold1	apolipoprotein L domain containing 1 [Source:MGI Symbol;Acc:MGI:2685921]	3.125	1.64371	0.00207913	0.0115159	yes	up	0.71	0.44	0.37	1.06	4.08	1.84	0.506667	2.32667
ENSMUSG00000061048	Cdh3	cadherin 3 [Source:MGI Symbol;Acc:MGI:88356]	6.674	2.73856	0.0020823	0.0115303	yes	up	0.12	0	0.1	0.56	1.14	0.37	0.0733333	0.69
ENSMUSG00000035357	Pdzrn3	PDZ domain containing RING finger 3 [Source:MGI Symbol;Acc:MGI:1933157]	2.112	1.07847	0.00208977	0.0115653	yes	up	4.98	1.85	2.71	10.52	8.78	9.28	3.18	9.52667
ENSMUSG00000070476	Fam217b	family with sequence similarity 217, member B [Source:MGI Symbol;Acc:MGI:1918782]	2.244	1.16598	0.00209086	0.0115682	yes	up	0.47	0.36	0.39	1.75	1.15	1.06	0.406667	1.32
ENSMUSG00000063260	Syt10	synaptotagmin X [Source:MGI Symbol;Acc:MGI:1859546]	52.786	5.72209	0.00210522	0.011635	yes	up	0	0	0	0.21	0.1	0.94	0	0.416667
ENSMUSG00000049420	Tmem200a	transmembrane protein 200A [Source:MGI Symbol;Acc:MGI:1924470]	2.944	1.55796	0.00211812	0.0116967	yes	up	0.28	0.12	0.21	0.93	0.69	0.76	0.203333	0.793333
ENSMUSG00000001249	Hpn	hepsin [Source:MGI Symbol;Acc:MGI:1196620]	5.616	2.48962	0.00212089	0.0117056	yes	up	0.93	0.47	1.57	2.06	8.66	2.01	0.99	4.24333
ENSMUSG00000026875	Traf1	TNF receptor-associated factor 1 [Source:MGI Symbol;Acc:MGI:101836]	2.195	1.13453	0.00213128	0.0117565	yes	up	1.85	2.29	1.67	3.21	10.77	8.11	1.93667	7.36333
ENSMUSG00000040987	Mill2	MHC I like leukocyte 2 [Source:MGI Symbol;Acc:MGI:2179989]	2.158	1.10949	0.0021319	0.0117568	yes	up	2.12	0.86	1.5	3.02	5.99	4.31	1.49333	4.44
ENSMUSG00000026315	Serpinb8	serine (or cysteine) peptidase inhibitor, clade B, member 8 [Source:MGI Symbol;Acc:MGI:894657]	2.412	1.26994	0.00214166	0.0117978	yes	up	0.67	0.32	0.42	1.47	1.82	1.08	0.47	1.45667
ENSMUSG00000013338	Fer1l4	fer-1-like 4 (C. elegans) [Source:MGI Symbol;Acc:MGI:1921812]	6.621	2.72702	0.00215569	0.0118654	yes	up	0.01	0.22	0.05	0.25	0.92	0.26	0.0933333	0.476667
ENSMUSG00000040254	Sema3d	sema domain, immunoglobulin domain (Ig), short basic domain, secreted, (semaphorin) 3D [Source:MGI Symbol;Acc:MGI:1860118]	3.21	1.68239	0.00215768	0.0118731	yes	up	0.27	0.09	0.15	0.8	0.9	0.54	0.17	0.746667
ENSMUSG00000003411	Rab3b	RAB3B, member RAS oncogene family [Source:MGI Symbol;Acc:MGI:1917158]	3.174	1.66612	0.00217881	0.0119747	yes	up	1.44	0.55	1.22	6.11	3.22	4.15	1.07	4.49333
ENSMUSG00000040009	Gnaz	guanine nucleotide binding protein, alpha z subunit [Source:MGI Symbol;Acc:MGI:95780]	2.843	1.50742	0.00217982	0.0119754	yes	up	0.3	0.1	0.21	0.79	0.89	0.83	0.203333	0.836667
ENSMUSG00000038521	C1s1	complement component 1, s subcomponent 1 [Source:MGI Symbol;Acc:MGI:1355312]	2.019	1.01332	0.00218312	0.0119871	yes	up	29.78	12.35	22.05	59.49	80.12	51	21.3933	63.5367
ENSMUSG00000074743	Thbd	thrombomodulin [Source:MGI Symbol;Acc:MGI:98736]	2.288	1.19411	0.00220102	0.012056	yes	up	13.52	4.05	7.27	22.3	32.5	26.35	8.28	27.05
ENSMUSG00000074457	S100a16	S100 calcium binding protein A16 [Source:MGI Symbol;Acc:MGI:1915110]	2.592	1.37383	0.0022055	0.0120772	yes	up	65.16	38.46	35.54	91.03	292.45	108.62	46.3867	164.033
ENSMUSG00000037890	Wdr19	WD repeat domain 19 [Source:MGI Symbol;Acc:MGI:2443231]	2.128	1.08927	0.0022088	0.0120921	yes	up	1.04	0.38	0.63	1.89	1.95	2.42	0.683333	2.08667
ENSMUSG00000100037	Gm29103	predicted gene 29103 [Source:MGI Symbol;Acc:MGI:5579809]	24.926	4.63956	0.00220996	0.0120951	yes	up	0.24	0	0	0.68	5.68	3.77	0.08	3.37667
ENSMUSG00000053963	Stum	mechanosensory transduction mediator [Source:MGI Symbol;Acc:MGI:2138735]	2.66	1.4113	0.00222219	0.0121454	yes	up	3.92	1.32	1.57	10.74	7.68	7.54	2.27	8.65333
ENSMUSG00000028583	Pdpn	podoplanin [Source:MGI Symbol;Acc:MGI:103098]	2.038	1.02746	0.00224164	0.0122289	yes	up	4.6	3.23	2.87	7.88	18.23	8.36	3.56667	11.49
ENSMUSG00000025265	Fgd1	FYVE, RhoGEF and PH domain containing 1 [Source:MGI Symbol;Acc:MGI:104566]	2.536	1.3425	0.00224434	0.012237	yes	up	1.02	0.62	0.4	3.5	2.06	1.94	0.68	2.5
ENSMUSG00000107831	Gm44420	predicted gene, 44420 [Source:MGI Symbol;Acc:MGI:5690812]	6.723	2.74907	0.00226138	0.0123224	yes	up	2.31	1.03	0.88	10.49	3.03	16.17	1.40667	9.89667
ENSMUSG00000014704	Hoxa2	homeobox A2 [Source:MGI Symbol;Acc:MGI:96174]	3.422	1.77494	0.00227501	0.0123876	yes	up	0.2	0.29	0.39	1.27	2.09	1.11	0.293333	1.49
ENSMUSG00000024912	Fosl1	fos-like antigen 1 [Source:MGI Symbol;Acc:MGI:107179]	14.657	3.87349	0.0022838	0.0124321	yes	up	0.22	0	0	1.43	1.54	1.36	0.0733333	1.44333
ENSMUSG00000051790	Nlgn2	neuroligin 2 [Source:MGI Symbol;Acc:MGI:2681835]	2.141	1.09838	0.0022851	0.0124358	yes	up	2.22	2.03	0.96	4.04	3.82	4.35	1.73667	4.07
ENSMUSG00000043557	Mdga1	MAM domain containing glycosylphosphatidylinositol anchor 1 [Source:MGI Symbol;Acc:MGI:1922012]	2.92	1.54614	0.00229124	0.0124637	yes	up	0.28	0.12	0.24	0.93	1.46	1.33	0.213333	1.24
ENSMUSG00000097530	Kansl2-ps	KAT8 regulatory NSL complex subunit 2, pseudogene [Source:MGI Symbol;Acc:MGI:3648525]	7.348	2.87737	0.00229349	0.0124681	yes	up	0.25	0	0.11	0.62	1.94	1.04	0.12	1.2
ENSMUSG00000022123	Scel	sciellin [Source:MGI Symbol;Acc:MGI:1891228]	32.605	5.027	0.00231814	0.0125718	yes	up	0	0	0.05	0.15	1.99	0.14	0.0166667	0.76
ENSMUSG00000063430	Wscd2	WSC domain containing 2 [Source:MGI Symbol;Acc:MGI:2445030]	2.628	1.39392	0.00232294	0.0125945	yes	up	2.15	0.56	0.94	4.77	4.99	2.8	1.21667	4.18667
ENSMUSG00000004631	Sgce	sarcoglycan, epsilon [Source:MGI Symbol;Acc:MGI:1329042]	2.311	1.20851	0.00234035	0.0126753	yes	up	6.95	2.06	3.84	12.75	15.24	14.14	4.28333	14.0433
ENSMUSG00000017817	Jph2	junctophilin 2 [Source:MGI Symbol;Acc:MGI:1891496]	2.366	1.24265	0.00234189	0.0126802	yes	up	6.73	2.03	4.09	17.35	14.57	11.29	4.28333	14.4033
ENSMUSG00000054161	Fam83e	family with sequence similarity 83, member E [Source:MGI Symbol;Acc:MGI:1921063]	2.253	1.17199	0.00234687	0.0127038	yes	up	74.15	25.51	30.22	133.36	151.55	121.99	43.2933	135.633
ENSMUSG00000042784	Muc1	mucin 1, transmembrane [Source:MGI Symbol;Acc:MGI:97231]	11.183	3.48327	0.00235277	0.012729	yes	up	0.22	0.07	0.02	0.25	4.34	0.33	0.103333	1.64
ENSMUSG00000058152	Chsy3	chondroitin sulfate synthase 3 [Source:MGI Symbol;Acc:MGI:1926173]	3.17	1.66448	0.0023585	0.0127565	yes	up	0.13	0.1	0.13	0.61	0.9	0.41	0.12	0.64
ENSMUSG00000022885	St6gal1	beta galactoside alpha 2,6 sialyltransferase 1 [Source:MGI Symbol;Acc:MGI:108470]	2.304	1.20389	0.00236742	0.0127979	yes	up	9.08	8.11	7.09	12.4	42.19	30.19	8.09333	28.26
ENSMUSG00000034818	Celf5	CUGBP, Elav-like family member 5 [Source:MGI Symbol;Acc:MGI:2442333]	2.671	1.41722	0.00237516	0.012829	yes	up	0.98	0.58	1.17	4.26	1.66	3.19	0.91	3.03667
ENSMUSG00000028766	Alpl	alkaline phosphatase, liver/bone/kidney [Source:MGI Symbol;Acc:MGI:87983]	2.392	1.25821	0.00238238	0.0128617	yes	up	1.08	1.44	0.81	5.45	2.57	4.06	1.11	4.02667
ENSMUSG00000032773	Chrm1	cholinergic receptor, muscarinic 1, CNS [Source:MGI Symbol;Acc:MGI:88396]	3.186	1.67168	0.00241142	0.0130046	yes	up	1.89	0.41	0.61	3.09	3.75	5.85	0.97	4.23
ENSMUSG00000032118	Fez1	fasciculation and elongation protein zeta 1 (zygin I) [Source:MGI Symbol;Acc:MGI:2670976]	2.909	1.54046	0.0024481	0.0131674	yes	up	1.19	0.82	0.33	3.59	2.92	2.47	0.78	2.99333
ENSMUSG00000038146	Notch3	notch 3 [Source:MGI Symbol;Acc:MGI:99460]	2.331	1.22103	0.00247504	0.0132947	yes	up	2.42	0.75	1.15	5.26	6.2	6.12	1.44	5.86
ENSMUSG00000040666	Sh3bgr	SH3-binding domain glutamic acid-rich protein [Source:MGI Symbol;Acc:MGI:1354740]	3.29	1.718	0.00248608	0.0133434	yes	up	10.23	1.4	2.26	26.63	24.25	18.84	4.63	23.24
ENSMUSG00000047293	Gpr15	G protein-coupled receptor 15 [Source:MGI Symbol;Acc:MGI:1918473]	12.005	3.58555	0.00249006	0.0133612	yes	up	0.03	0	0.07	0.52	0.88	0.43	0.0333333	0.61
ENSMUSG00000029644	Pdx1	pancreatic and duodenal homeobox 1 [Source:MGI Symbol;Acc:MGI:102851]	43.732	5.45063	0.00249993	0.0133928	yes	up	0.02	0	0.03	0.61	2.63	0	0.0166667	1.08
ENSMUSG00000025893	Kbtbd3	kelch repeat and BTB (POZ) domain containing 3 [Source:MGI Symbol;Acc:MGI:1916399]	2.654	1.40813	0.00250121	0.0133962	yes	up	0.87	0.56	0.31	2.77	2.18	1.63	0.58	2.19333
ENSMUSG00000019929	Dcn	decorin [Source:MGI Symbol;Acc:MGI:94872]	2.374	1.24757	0.00250325	0.0134036	yes	up	120.91	31.94	69.03	237.24	296.24	218.29	73.96	250.59
ENSMUSG00000049184	Purg	purine-rich element binding protein G [Source:MGI Symbol;Acc:MGI:1922279]	2.417	1.27321	0.00250986	0.0134319	yes	up	0.71	0.56	0.85	2.31	2.66	2.33	0.706667	2.43333
ENSMUSG00000000706	Btn1a1	butyrophilin, subfamily 1, member A1 [Source:MGI Symbol;Acc:MGI:103118]	14.542	3.86219	0.00252121	0.013489	yes	up	0.06	0	0	0.16	0.83	0.56	0.02	0.516667
ENSMUSG00000032261	Sh3bgrl2	SH3 domain binding glutamic acid-rich protein like 2 [Source:MGI Symbol;Acc:MGI:1915350]	2.196	1.13458	0.0025252	0.0135068	yes	up	33.41	11.55	15.15	64.01	52.29	69.87	20.0367	62.0567
ENSMUSG00000043259	Fam13c	family with sequence similarity 13, member C [Source:MGI Symbol;Acc:MGI:1918971]	3.175	1.66674	0.00252778	0.0135169	yes	up	0.85	0.17	0.24	1.93	1.79	1.88	0.42	1.86667
ENSMUSG00000036273	Lrrk2	leucine-rich repeat kinase 2 [Source:MGI Symbol;Acc:MGI:1913975]	3.314	1.72863	0.0025302	0.0135229	yes	up	2.77	0.64	0.89	2.09	6.52	2.78	1.43333	3.79667
ENSMUSG00000087528	9830144P21Rik	RIKEN cDNA 9830144P21 gene [Source:MGI Symbol;Acc:MGI:3041171]	6.6	2.72254	0.002542	0.0135758	yes	up	0.21	0.03	0.07	1.16	1.65	0.24	0.103333	1.01667
ENSMUSG00000086141	9030622O22Rik	RIKEN cDNA 9030622O22 gene [Source:MGI Symbol;Acc:MGI:1918820]	5.488	2.45627	0.00255556	0.0136327	yes	up	0.31	0.15	0.15	2.17	44.16	1.32	0.203333	15.8833
ENSMUSG00000036158	Prickle1	prickle planar cell polarity protein 1 [Source:MGI Symbol;Acc:MGI:1916034]	2.157	1.10882	0.00257197	0.0136884	yes	up	1.73	0.72	0.94	2.69	4.52	3.4	1.13	3.53667
ENSMUSG00000043088	Il17re	interleukin 17 receptor E [Source:MGI Symbol;Acc:MGI:1889371]	3.882	1.95691	0.00257639	0.0137047	yes	up	3.48	0.48	0.68	6.17	9.04	8.16	1.54667	7.79
ENSMUSG00000067261	Foxd3	forkhead box D3 [Source:MGI Symbol;Acc:MGI:1347473]	4.061	2.02175	0.00258603	0.0137523	yes	up	0.25	0.17	0.12	1.17	0.5	1.44	0.18	1.03667
ENSMUSG00000079243	Xirp1	xin actin-binding repeat containing 1 [Source:MGI Symbol;Acc:MGI:1333878]	24.26	4.60053	0.00261808	0.0139046	yes	up	0.01	0	0	0.09	0.14	0.1	0.00333333	0.11
ENSMUSG00000029074	Ttll10	tubulin tyrosine ligase-like family, member 10 [Source:MGI Symbol;Acc:MGI:1921855]	2.265	1.17922	0.00262451	0.0139351	yes	up	1.33	1.95	1.13	2.09	2.81	4.91	1.47	3.27
ENSMUSG00000002617	Zfp40	zinc finger protein 40 [Source:MGI Symbol;Acc:MGI:99185]	2.424	1.27759	0.00265118	0.0140619	yes	up	0.49	0.8	0.35	1.24	1.94	1.31	0.546667	1.49667
ENSMUSG00000025780	Itih5	inter-alpha (globulin) inhibitor H5 [Source:MGI Symbol;Acc:MGI:1925751]	2.639	1.39991	0.00265689	0.0140886	yes	up	15.57	4.76	8.35	26.66	59.39	23.04	9.56	36.3633
ENSMUSG00000018927	Ccl6	chemokine (C-C motif) ligand 6 [Source:MGI Symbol;Acc:MGI:98263]	2.293	1.19701	0.00267105	0.0141562	yes	up	150.87	63.86	112.16	214.58	352.52	507.33	108.963	358.143
ENSMUSG00000086247	Gm15787	predicted gene 15787 [Source:MGI Symbol;Acc:MGI:3783229]	6.769	2.75903	0.00269672	0.0142657	yes	up	0.12	0.05	2.77	0.91	2.77	1.58	0.98	1.75333
ENSMUSG00000018199	Trove2	TROVE domain family, member 2 [Source:MGI Symbol;Acc:MGI:106652]	2.153	1.10658	0.00269853	0.0142683	yes	up	1.75	0.63	0.91	3.63	2.99	3.42	1.09667	3.34667
ENSMUSG00000096986	4930509E16Rik	RIKEN cDNA 4930509E16 gene [Source:MGI Symbol;Acc:MGI:1922365]	31.003	4.95434	0.00270779	0.0143098	yes	up	0	0	0.05	1.55	0.24	0.65	0.0166667	0.813333
ENSMUSG00000067276	Capn6	calpain 6 [Source:MGI Symbol;Acc:MGI:1100850]	7.991	2.99838	0.00271777	0.0143498	yes	up	0.07	0.01	0.03	0.25	0.88	0.18	0.0366667	0.436667
ENSMUSG00000004951	Hspb1	heat shock protein 1 [Source:MGI Symbol;Acc:MGI:96240]	2.061	1.04317	0.00277045	0.0145839	yes	up	58.65	21.69	31.48	107.94	131.96	90.43	37.2733	110.11
ENSMUSG00000032258	Lca5	Leber congenital amaurosis 5 (human) [Source:MGI Symbol;Acc:MGI:1923032]	2.833	1.50223	0.00278306	0.0146427	yes	up	1.02	0.14	0.15	0.97	1.97	1.56	0.436667	1.5
ENSMUSG00000024028	Tff2	trefoil factor 2 (spasmolytic protein 1) [Source:MGI Symbol;Acc:MGI:1306805]	62.766	5.97191	0.00278541	0.0146436	yes	up	0	0	0	0.18	6.7	1.13	0	2.67
ENSMUSG00000034295	Fhod3	formin homology 2 domain containing 3 [Source:MGI Symbol;Acc:MGI:1925847]	2.62	1.38931	0.00283524	0.0148786	yes	up	1.1	0.58	1.62	5.04	2.86	2.72	1.1	3.54
ENSMUSG00000025993	Slc40a1	solute carrier family 40 (iron-regulated transporter), member 1 [Source:MGI Symbol;Acc:MGI:1315204]	3.75	1.90694	0.00283926	0.0148881	yes	up	23.55	3.07	6.28	35.71	56.43	55.69	10.9667	49.2767
ENSMUSG00000028469	Npr2	natriuretic peptide receptor 2 [Source:MGI Symbol;Acc:MGI:97372]	2.015	1.01069	0.00286622	0.0150034	yes	up	5.51	2.49	2.31	10.02	9.7	7.31	3.43667	9.01
ENSMUSG00000039063	Echdc3	enoyl Coenzyme A hydratase domain containing 3 [Source:MGI Symbol;Acc:MGI:1915106]	2.548	1.34912	0.00288409	0.0150842	yes	up	0.94	1.37	0.56	2.6	5.1	2.77	0.956667	3.49
ENSMUSG00000040808	S100g	S100 calcium binding protein G [Source:MGI Symbol;Acc:MGI:104528]	8.611	3.10619	0.0028908	0.0151115	yes	up	2.86	0.46	1.2	30.11	1.77	28.9	1.50667	20.26
ENSMUSG00000100127	Gsdmcl-ps	gasdermin C-like, pseudogene [Source:MGI Symbol;Acc:MGI:1921710]	42.267	5.40148	0.00289446	0.0151267	yes	up	0	0	0	3.37	3.43	0.09	0	2.29667
ENSMUSG00000032875	Arhgef17	Rho guanine nucleotide exchange factor (GEF) 17 [Source:MGI Symbol;Acc:MGI:2673002]	2.14	1.09774	0.00290834	0.0151949	yes	up	2.92	1.06	1.61	6.96	5.93	4.6	1.86333	5.83
ENSMUSG00000022537	Tmem44	transmembrane protein 44 [Source:MGI Symbol;Acc:MGI:1924489]	2.802	1.48655	0.00292326	0.0152615	yes	up	1.76	0.48	0.54	2.4	1.69	4.96	0.926667	3.01667
ENSMUSG00000028927	Padi2	peptidyl arginine deiminase, type II [Source:MGI Symbol;Acc:MGI:1338892]	3.357	1.74702	0.00292696	0.0152729	yes	up	15.96	4.31	0.82	12.15	14.08	18.42	7.03	14.8833
ENSMUSG00000051951	Xkr4	X-linked Kx blood group related 4 [Source:MGI Symbol;Acc:MGI:3528744]	6.408	2.67989	0.00294281	0.0153477	yes	up	0.15	0	0.11	0.43	1.33	0.56	0.0866667	0.773333
ENSMUSG00000020227	Irak3	interleukin-1 receptor-associated kinase 3 [Source:MGI Symbol;Acc:MGI:1921164]	2.458	1.29746	0.00297593	0.0154831	yes	up	2	0.74	0.85	4.58	3.01	4.71	1.19667	4.1
ENSMUSG00000026525	Opn3	opsin 3 [Source:MGI Symbol;Acc:MGI:1338022]	3.394	1.76281	0.00299337	0.0155514	yes	up	0.39	0.25	0.3	0.77	2.32	1.55	0.313333	1.54667
ENSMUSG00000023972	Ptk7	PTK7 protein tyrosine kinase 7 [Source:MGI Symbol;Acc:MGI:1918711]	2.005	1.00391	0.003017	0.0156622	yes	up	5.03	2.16	2.65	7.87	12.31	8.06	3.28	9.41333
ENSMUSG00000034501	Pcnx4	pecanex homolog 4 [Source:MGI Symbol;Acc:MGI:1914958]	2.005	1.00393	0.00306464	0.0158769	yes	up	1.21	0.59	0.72	1.83	2.85	2.6	0.84	2.42667
ENSMUSG00000027849	Syt6	synaptotagmin VI [Source:MGI Symbol;Acc:MGI:1859544]	3.939	1.97772	0.00308916	0.0159754	yes	up	0.37	0.06	0.11	1.38	0.84	0.66	0.18	0.96
ENSMUSG00000025321	Itgb8	integrin beta 8 [Source:MGI Symbol;Acc:MGI:1338035]	3.845	1.94284	0.00309919	0.0160231	yes	up	0.18	0.03	0.05	0.33	0.69	0.33	0.0866667	0.45
ENSMUSG00000033763	Mtss1l	metastasis suppressor 1-like [Source:MGI Symbol;Acc:MGI:3039591]	2.148	1.10305	0.00310346	0.0160412	yes	up	4.64	1.25	2.32	10.12	7.63	8.41	2.73667	8.72
ENSMUSG00000038074	Fkbp14	FK506 binding protein 14 [Source:MGI Symbol;Acc:MGI:2387639]	2.274	1.18546	0.00314581	0.0162434	yes	up	2.11	0.75	0.87	3.76	4.65	4.1	1.24333	4.17
ENSMUSG00000039103	Nexn	nexilin [Source:MGI Symbol;Acc:MGI:1916060]	2.349	1.23222	0.003149	0.0162558	yes	up	6.98	6.26	1.5	12.45	8.56	8.72	4.91333	9.91
ENSMUSG00000108276	Gm36640	predicted gene, 36640 [Source:MGI Symbol;Acc:MGI:5595799]	57.288	5.84017	0.00315503	0.0162786	yes	up	0.35	0	0.03	26.62	0.01	20.63	0.126667	15.7533
ENSMUSG00000047976	Kcna1	potassium voltage-gated channel, shaker-related subfamily, member 1 [Source:MGI Symbol;Acc:MGI:96654]	3.54	1.82372	0.00316924	0.0163462	yes	up	0.65	0.13	0.18	1.31	1.18	2.25	0.32	1.58
ENSMUSG00000026674	Ddr2	discoidin domain receptor family, member 2 [Source:MGI Symbol;Acc:MGI:1345277]	2.181	1.12511	0.00317065	0.0163468	yes	up	5.94	1.82	2.78	14.69	9.37	9.84	3.51333	11.3
ENSMUSG00000078963	Hsbp1l1	heat shock factor binding protein 1-like 1 [Source:MGI Symbol;Acc:MGI:1913505]	2.918	1.54519	0.00319203	0.0164361	yes	up	0.94	0.47	1.09	2.81	2.94	4.18	0.833333	3.31
ENSMUSG00000022995	Enah	ENAH actin regulator [Source:MGI Symbol;Acc:MGI:108360]	2.507	1.32569	0.00320436	0.0164951	yes	up	4.42	1.19	1.41	8.24	6.68	4.02	2.34	6.31333
ENSMUSG00000043456	Zfp536	zinc finger protein 536 [Source:MGI Symbol;Acc:MGI:1926102]	3.294	1.71969	0.00320904	0.0165069	yes	up	0.63	0.18	0.12	1.39	1.64	1.12	0.31	1.38333
ENSMUSG00000024511	Rab27b	RAB27B, member RAS oncogene family [Source:MGI Symbol;Acc:MGI:1931295]	2.268	1.18127	0.00321527	0.0165347	yes	up	7.56	3.06	5.67	11.14	17.38	24.51	5.43	17.6767
ENSMUSG00000051726	Kcnf1	potassium voltage-gated channel, subfamily F, member 1 [Source:MGI Symbol;Acc:MGI:2687399]	2.75	1.45943	0.00321733	0.0165347	yes	up	1.67	0.61	0.74	2.08	6.52	3.39	1.00667	3.99667
ENSMUSG00000061517	Sox21	SRY (sex determining region Y)-box 21 [Source:MGI Symbol;Acc:MGI:2654070]	8.89	3.15224	0.00321685	0.0165347	yes	up	0.44	0	0.03	1.1	2.11	2.32	0.156667	1.84333
ENSMUSG00000048581	E130311K13Rik	RIKEN cDNA E130311K13 gene [Source:MGI Symbol;Acc:MGI:3607716]	2.569	1.36139	0.00321771	0.0165347	yes	up	1.49	0.92	0.5	3.08	2.99	4.62	0.97	3.56333
ENSMUSG00000043518	Rai2	retinoic acid induced 2 [Source:MGI Symbol;Acc:MGI:1344378]	2.235	1.16029	0.00324804	0.0166568	yes	up	3.59	1.63	1.83	8.92	5.09	8.25	2.35	7.42
ENSMUSG00000031844	Hsd17b2	hydroxysteroid (17-beta) dehydrogenase 2 [Source:MGI Symbol;Acc:MGI:1096386]	2.14	1.09781	0.00327049	0.0167486	yes	up	80.99	40.02	65.33	265.16	128.7	173.65	62.1133	189.17
ENSMUSG00000042115	Klhdc8a	kelch domain containing 8A [Source:MGI Symbol;Acc:MGI:2442630]	3.911	1.96767	0.00327091	0.0167486	yes	up	0.69	0.11	0.68	2.11	1.68	4.53	0.493333	2.77333
ENSMUSG00000057191	AB124611	cDNA sequence AB124611 [Source:MGI Symbol;Acc:MGI:3043001]	3.561	1.83231	0.00330357	0.0169031	yes	up	0.53	0.34	0.33	1.76	3.48	1.27	0.4	2.17
ENSMUSG00000090877	Hspa1b	heat shock protein 1B [Source:MGI Symbol;Acc:MGI:99517]	3.98	1.99275	0.00330829	0.0169187	yes	up	46.15	4.1	12.71	164.04	105.8	72.85	20.9867	114.23
ENSMUSG00000032374	Plod2	procollagen lysine, 2-oxoglutarate 5-dioxygenase 2 [Source:MGI Symbol;Acc:MGI:1347007]	2.713	1.43968	0.00332945	0.0170055	yes	up	3.15	0.88	1.02	5.41	8.98	5.09	1.68333	6.49333
ENSMUSG00000027322	Siglec1	sialic acid binding Ig-like lectin 1, sialoadhesin [Source:MGI Symbol;Acc:MGI:99668]	2.27	1.1828	0.00333754	0.0170382	yes	up	0.28	0.14	0.26	0.78	0.86	0.59	0.226667	0.743333
ENSMUSG00000029671	Wnt16	wingless-type MMTV integration site family, member 16 [Source:MGI Symbol;Acc:MGI:2136018]	37.157	5.21558	0.00333985	0.0170414	yes	up	0	0	0	0.45	0.24	0.21	0	0.3
ENSMUSG00000043430	Psapl1	prosaposin-like 1 [Source:MGI Symbol;Acc:MGI:1924193]	37.157	5.21558	0.00333985	0.0170414	yes	up	0	0	0	0.34	0.14	0.13	0	0.203333
ENSMUSG00000030616	Sytl2	synaptotagmin-like 2 [Source:MGI Symbol;Acc:MGI:1933366]	2.446	1.29027	0.00334283	0.0170437	yes	up	18.15	4.6	10.85	29.45	44.14	49.57	11.2	41.0533
ENSMUSG00000038259	Gdf5	growth differentiation factor 5 [Source:MGI Symbol;Acc:MGI:95688]	46.296	5.53282	0.00334858	0.0170645	yes	up	0	0	0	0.24	0.58	0.04	0	0.286667
ENSMUSG00000092232	Gm20521	predicted gene 20521 [Source:MGI Symbol;Acc:MGI:5141986]	2.255	1.17297	0.00338549	0.0172309	yes	up	5.25	2.17	2.17	10.31	9.29	9.62	3.19667	9.74
ENSMUSG00000028541	B4galt2	UDP-Gal:betaGlcNAc beta 1,4- galactosyltransferase, polypeptide 2 [Source:MGI Symbol;Acc:MGI:1858493]	2.23	1.15713	0.00339179	0.0172542	yes	up	1.23	0.74	1.43	2.64	5	2.43	1.13333	3.35667
ENSMUSG00000029830	Svopl	SV2 related protein homolog (rat)-like [Source:MGI Symbol;Acc:MGI:2444335]	6.305	2.6565	0.00340643	0.0173027	yes	up	0.05	0.09	0.3	1.04	1.81	0.45	0.146667	1.1
ENSMUSG00000023094	Msrb2	methionine sulfoxide reductase B2 [Source:MGI Symbol;Acc:MGI:1923717]	2.866	1.51884	0.00343031	0.0173916	yes	up	2.45	1.1	0.7	4.04	8.4	5.04	1.41667	5.82667
ENSMUSG00000028464	Tpm2	tropomyosin 2, beta [Source:MGI Symbol;Acc:MGI:98810]	2.172	1.11906	0.00343592	0.0174089	yes	up	273	90.47	151.3	623.51	572.8	396.64	171.59	530.983
ENSMUSG00000019326	Aoc3	amine oxidase, copper containing 3 [Source:MGI Symbol;Acc:MGI:1306797]	2.875	1.52334	0.00345756	0.017501	yes	up	8.33	1.68	4.09	20.11	13.63	22.29	4.7	18.6767
ENSMUSG00000056870	Gulp1	GULP, engulfment adaptor PTB domain containing 1 [Source:MGI Symbol;Acc:MGI:1920407]	3.596	1.84625	0.00347463	0.0175743	yes	up	1.37	0.21	1.04	5.08	2.59	5.61	0.873333	4.42667
ENSMUSG00000023885	Thbs2	thrombospondin 2 [Source:MGI Symbol;Acc:MGI:98738]	2.667	1.4153	0.00347734	0.0175811	yes	up	4.02	0.86	1.42	8.39	8.36	6.73	2.1	7.82667
ENSMUSG00000026686	Lmx1a	LIM homeobox transcription factor 1 alpha [Source:MGI Symbol;Acc:MGI:1888519]	2.751	1.45971	0.00350881	0.0177206	yes	up	0.18	0.33	0.21	0.76	0.96	1.17	0.24	0.963333
ENSMUSG00000097715	Gpr137b-ps	G protein-coupled receptor 137B, pseudogene [Source:MGI Symbol;Acc:MGI:3710533]	3.281	1.71416	0.00354309	0.0178581	yes	up	4.43	2.86	1.52	5.63	27.38	5.73	2.93667	12.9133
ENSMUSG00000062591	Tubb4a	tubulin, beta 4A class IVA [Source:MGI Symbol;Acc:MGI:107848]	2.179	1.1234	0.00356743	0.0179496	yes	up	2.75	1.06	1.56	6.73	5.04	4.92	1.79	5.56333
ENSMUSG00000069094	Pde7a	phosphodiesterase 7A [Source:MGI Symbol;Acc:MGI:1202402]	3.031	1.59978	0.00357212	0.0179643	yes	up	7.29	3.49	3.5	9.22	34.98	7.89	4.76	17.3633
ENSMUSG00000021130	Galnt16	polypeptide N-acetylgalactosaminyltransferase 16 [Source:MGI Symbol;Acc:MGI:1917754]	2.488	1.31518	0.00357368	0.0179677	yes	up	0.87	0.25	0.67	1.78	2.21	2.4	0.596667	2.13
ENSMUSG00000032609	Klhdc8b	kelch domain containing 8B [Source:MGI Symbol;Acc:MGI:1925517]	2.364	1.24132	0.0035767	0.0179784	yes	up	5.28	2.65	1.82	9.95	7.72	8.37	3.25	8.68
ENSMUSG00000049281	Scn3b	sodium channel, voltage-gated, type III, beta [Source:MGI Symbol;Acc:MGI:1918882]	3.513	1.8129	0.00358367	0.018	yes	up	0.29	0.25	0.09	0.87	0.74	0.93	0.21	0.846667
ENSMUSG00000029832	Nfe2l3	nuclear factor, erythroid derived 2, like 3 [Source:MGI Symbol;Acc:MGI:1339958]	6.676	2.73904	0.00359468	0.0180419	yes	up	0.13	0.04	0.02	0.24	1.28	0.68	0.0633333	0.733333
ENSMUSG00000032373	Car12	carbonic anhydrase 12 [Source:MGI Symbol;Acc:MGI:1923709]	4.597	2.20073	0.00360431	0.0180831	yes	up	14.48	2.8	2.68	67.65	8.75	47	6.65333	41.1333
ENSMUSG00000095385	D630033O11Rik	RIKEN cDNA D630033O11 gene [Source:MGI Symbol;Acc:MGI:2685434]	4.92	2.2986	0.00363799	0.0182142	yes	up	0.31	0.64	1.09	3.86	1.66	1.79	0.68	2.43667
ENSMUSG00000017969	Ptgis	prostaglandin I2 (prostacyclin) synthase [Source:MGI Symbol;Acc:MGI:1097156]	2.449	1.29224	0.00366919	0.0183342	yes	up	2.85	0.92	1.56	5.03	8.12	5.22	1.77667	6.12333
ENSMUSG00000087326	Gm12503	predicted gene 12503 [Source:MGI Symbol;Acc:MGI:3651570]	11.006	3.46018	0.00368177	0.0183925	yes	up	0.11	0	0	0.61	0.29	0.72	0.0366667	0.54
ENSMUSG00000039579	Grin3a	glutamate receptor ionotropic, NMDA3A [Source:MGI Symbol;Acc:MGI:1933206]	4.162	2.05737	0.00370496	0.0184829	yes	up	0.16	0.12	0.05	0.66	0.21	1.31	0.11	0.726667
ENSMUSG00000055963	Triqk	triple QxxK/R motif containing [Source:MGI Symbol;Acc:MGI:3650048]	2.927	1.54948	0.00371248	0.018514	yes	up	2.49	0.22	0.57	3.59	5.39	7.14	1.09333	5.37333
ENSMUSG00000057967	Fgf18	fibroblast growth factor 18 [Source:MGI Symbol;Acc:MGI:1277980]	11.708	3.54939	0.00372414	0.0185597	yes	up	0.12	0	0.07	0.61	0.94	1.4	0.0633333	0.983333
ENSMUSG00000040016	Ptger3	prostaglandin E receptor 3 (subtype EP3) [Source:MGI Symbol;Acc:MGI:97795]	2.876	1.52408	0.0037244	0.0185597	yes	up	1.37	0.4	0.87	2.34	4.47	4.34	0.88	3.71667
ENSMUSG00000029088	Kcnip4	Kv channel interacting protein 4 [Source:MGI Symbol;Acc:MGI:1933131]	3.812	1.93064	0.00372843	0.0185753	yes	up	0.39	0.27	0.11	1.85	0.78	1.61	0.256667	1.41333
ENSMUSG00000098369	Gm2274	predicted gene 2274 [Source:MGI Symbol;Acc:MGI:3780444]	6.033	2.59292	0.00374007	0.0186287	yes	up	0.47	0.36	0	2.57	3.35	1.2	0.276667	2.37333
ENSMUSG00000024033	Rsph1	radial spoke head 1 homolog (Chlamydomonas) [Source:MGI Symbol;Acc:MGI:1194909]	3.095	1.62989	0.00374952	0.0186666	yes	up	0.43	0.63	0.38	2.66	1.66	2.21	0.48	2.17667
ENSMUSG00000004105	Angptl2	angiopoietin-like 2 [Source:MGI Symbol;Acc:MGI:1347002]	2.357	1.23725	0.00375256	0.018668	yes	up	9.83	2.96	4.42	16.51	26.96	14.38	5.73667	19.2833
ENSMUSG00000067279	Ppp1r3c	protein phosphatase 1, regulatory subunit 3C [Source:MGI Symbol;Acc:MGI:1858229]	2.009	1.00652	0.00377027	0.0187285	yes	up	2.76	1.08	1.81	5.72	5.49	5.08	1.88333	5.43
ENSMUSG00000000223	Drp2	dystrophin related protein 2 [Source:MGI Symbol;Acc:MGI:107432]	3.803	1.92718	0.00381449	0.0189203	yes	up	0.25	0.02	0.09	0.53	0.51	0.58	0.12	0.54
ENSMUSG00000057614	Gnai1	guanine nucleotide binding protein (G protein), alpha inhibiting 1 [Source:MGI Symbol;Acc:MGI:95771]	2.237	1.16143	0.00381396	0.0189203	yes	up	4.26	1.34	3.01	7.21	10.58	9.94	2.87	9.24333
ENSMUSG00000037722	Gnpnat1	glucosamine-phosphate N-acetyltransferase 1 [Source:MGI Symbol;Acc:MGI:1858963]	2.155	1.10748	0.00384485	0.0190383	yes	up	24.56	8.78	12.65	54.87	30.91	52.82	15.33	46.2
ENSMUSG00000042254	Cilp	cartilage intermediate layer protein, nucleotide pyrophosphohydrolase [Source:MGI Symbol;Acc:MGI:2444507]	4.296	2.10313	0.00386783	0.0191334	yes	up	2.54	0.29	0.82	4.58	14.4	3.28	1.21667	7.42
ENSMUSG00000032623	Oas1d	2'-5' oligoadenylate synthetase 1D [Source:MGI Symbol;Acc:MGI:2140770]	6.671	2.73784	0.00387378	0.0191582	yes	up	0.05	0.08	0.03	0.72	0.41	0.42	0.0533333	0.516667
ENSMUSG00000053025	Sv2b	synaptic vesicle glycoprotein 2 b [Source:MGI Symbol;Acc:MGI:1927338]	3.598	1.84734	0.00392098	0.0193572	yes	up	0.25	0.05	0.19	1.03	0.44	0.85	0.163333	0.773333
ENSMUSG00000050821	Fam131a	family with sequence similarity 131, member A [Source:MGI Symbol;Acc:MGI:1925658]	2.349	1.23235	0.00396021	0.0195142	yes	up	0.73	0.48	0.43	2.43	4.09	1.38	0.546667	2.63333
ENSMUSG00000028402	Mpdz	multiple PDZ domain protein [Source:MGI Symbol;Acc:MGI:1343489]	2.177	1.12257	0.00396867	0.0195464	yes	up	4.27	1.73	1.95	8.02	6.33	7.97	2.65	7.44
ENSMUSG00000030077	Chl1	cell adhesion molecule L1-like [Source:MGI Symbol;Acc:MGI:1098266]	4.008	2.00288	0.00398038	0.0195993	yes	up	1.14	0.13	0.16	2.67	2.54	3.1	0.476667	2.77
ENSMUSG00000062410	Hsd3b3	hydroxy-delta-5-steroid dehydrogenase, 3 beta- and steroid delta-isomerase 3 [Source:MGI Symbol;Acc:MGI:96235]	8.143	3.02564	0.00398256	0.0196005	yes	up	50.29	4.14	9.58	362.37	80.44	294.69	21.3367	245.833
ENSMUSG00000026837	Col5a1	collagen, type V, alpha 1 [Source:MGI Symbol;Acc:MGI:88457]	2.182	1.12542	0.00404976	0.0198637	yes	up	8.19	2.9	4.17	14.57	22.25	11.3	5.08667	16.04
ENSMUSG00000037490	Slc2a12	solute carrier family 2 (facilitated glucose transporter), member 12 [Source:MGI Symbol;Acc:MGI:3052471]	3.846	1.9435	0.00405971	0.0199029	yes	up	0.26	0.08	0.06	0.98	0.74	0.41	0.133333	0.71
ENSMUSG00000106951	5930430L01Rik	RIKEN cDNA 5930430L01 gene [Source:MGI Symbol;Acc:MGI:2443110]	3.61	1.85185	0.00408962	0.0200301	yes	up	0.07	0.16	0.08	0.55	0.36	0.71	0.103333	0.54
ENSMUSG00000051041	Olfml1	olfactomedin-like 1 [Source:MGI Symbol;Acc:MGI:2679264]	2.787	1.47866	0.00410092	0.0200806	yes	up	1.14	0.27	0.7	2.67	3.28	2.52	0.703333	2.82333
ENSMUSG00000003378	Grik5	glutamate receptor, ionotropic, kainate 5 (gamma 2) [Source:MGI Symbol;Acc:MGI:95818]	2.086	1.0604	0.00412794	0.0201886	yes	up	1.41	0.57	1.01	3.13	3.66	2.42	0.996667	3.07
ENSMUSG00000052751	Repin1	replication initiator 1 [Source:MGI Symbol;Acc:MGI:1889817]	2.782	1.47624	0.00412763	0.0201886	yes	up	2.33	0.89	1.88	3.38	12.72	5.2	1.7	7.1
ENSMUSG00000032121	Tmem218	transmembrane protein 218 [Source:MGI Symbol;Acc:MGI:1913529]	2.035	1.02535	0.004135	0.0202036	yes	up	3.75	2.57	1.98	6.58	11.56	9.75	2.76667	9.29667
ENSMUSG00000045912	C2cd4c	C2 calcium-dependent domain containing 4C [Source:MGI Symbol;Acc:MGI:2685084]	2.997	1.58368	0.0041524	0.0202788	yes	up	0.18	0.09	0.22	0.5	0.63	1.05	0.163333	0.726667
ENSMUSG00000044258	Ctla2a	cytotoxic T lymphocyte-associated protein 2 alpha [Source:MGI Symbol;Acc:MGI:88554]	2.791	1.48086	0.0041621	0.0203164	yes	up	3.59	3.28	2.88	22.54	9.28	7.99	3.25	13.27
ENSMUSG00000018672	Copz2	coatomer protein complex, subunit zeta 2 [Source:MGI Symbol;Acc:MGI:1929008]	2.055	1.03886	0.00417728	0.0203758	yes	up	8.33	4.12	7.24	13.49	24.39	23.56	6.56333	20.48
ENSMUSG00000035506	Slc12a8	solute carrier family 12 (potassium/chloride transporters), member 8 [Source:MGI Symbol;Acc:MGI:2443672]	2.092	1.0651	0.00419691	0.0204469	yes	up	25.25	11.61	15.66	32.71	45.68	72.76	17.5067	50.3833
ENSMUSG00000105402	Gm3716	predicted gene 3716 [Source:MGI Symbol;Acc:MGI:3781892]	60.403	5.91654	0.004219	0.0205447	yes	up	0	0	0	0.15	4.37	0.15	0	1.55667
ENSMUSG00000076614	Ighg1	immunoglobulin heavy constant gamma 1 (G1m marker) [Source:MGI Symbol;Acc:MGI:96446]	4.089	2.03187	0.00424035	0.0206189	yes	up	5.1	3.85	19.45	40.39	115.07	24.34	9.46667	59.9333
ENSMUSG00000092035	Peg10	paternally expressed 10 [Source:MGI Symbol;Acc:MGI:2157785]	2.57	1.36156	0.00423966	0.0206189	yes	up	0.15	0.08	0.16	0.49	0.39	0.53	0.13	0.47
ENSMUSG00000039384	Dusp10	dual specificity phosphatase 10 [Source:MGI Symbol;Acc:MGI:1927070]	2.299	1.20084	0.00428386	0.0207707	yes	up	2.32	1.27	1.5	8.28	3.63	4.73	1.69667	5.54667
ENSMUSG00000023047	Amhr2	anti-Mullerian hormone type 2 receptor [Source:MGI Symbol;Acc:MGI:105062]	4.492	2.16748	0.00434255	0.021005	yes	up	0.1	0.15	0.06	1.14	1.25	2.65	0.103333	1.68
ENSMUSG00000023236	Scg5	secretogranin V [Source:MGI Symbol;Acc:MGI:98289]	2.104	1.07291	0.00437476	0.0211356	yes	up	3.25	1.5	1.74	6.1	5.89	7.62	2.16333	6.53667
ENSMUSG00000090015	Gm15446	predicted gene 15446 [Source:MGI Symbol;Acc:MGI:3709333]	2.505	1.32474	0.00439026	0.0212004	yes	up	1.73	0.71	0.8	4.69	2.6	4.71	1.08	4
ENSMUSG00000034842	Art3	ADP-ribosyltransferase 3 [Source:MGI Symbol;Acc:MGI:1202729]	2.123	1.08585	0.00439336	0.0212103	yes	up	14.17	3.79	12.34	27.9	21.39	32.86	10.1	27.3833
ENSMUSG00000021047	Nova1	neuro-oncological ventral antigen 1 [Source:MGI Symbol;Acc:MGI:104297]	3.288	1.71729	0.00441741	0.0213021	yes	up	0.15	0.05	0.04	0.39	0.35	0.36	0.08	0.366667
ENSMUSG00000069763	Tmem100	transmembrane protein 100 [Source:MGI Symbol;Acc:MGI:1915138]	2.588	1.37178	0.00444714	0.0214088	yes	up	1.79	0.58	2	4.91	5	4.65	1.45667	4.85333
ENSMUSG00000022676	Snai2	snail family zinc finger 2 [Source:MGI Symbol;Acc:MGI:1096393]	3.412	1.77045	0.0044496	0.0214156	yes	up	0.77	0.11	0.37	1.81	2.53	1.75	0.416667	2.03
ENSMUSG00000026188	Tmem169	transmembrane protein 169 [Source:MGI Symbol;Acc:MGI:2442781]	23.984	4.58401	0.00449114	0.0215605	yes	up	0.02	0	0	0.16	0.12	0.37	0.00666667	0.216667
ENSMUSG00000063145	Bbs5	Bardet-Biedl syndrome 5 (human) [Source:MGI Symbol;Acc:MGI:1919819]	2.033	1.0235	0.00449531	0.021569	yes	up	1.27	1.05	1.59	2.98	4.73	3.89	1.30333	3.86667
ENSMUSG00000051177	Plcb1	phospholipase C, beta 1 [Source:MGI Symbol;Acc:MGI:97613]	2.257	1.17448	0.00450051	0.0215888	yes	up	1.34	0.49	0.44	2.27	2.37	2.56	0.756667	2.4
ENSMUSG00000023411	Nfatc4	nuclear factor of activated T cells, cytoplasmic, calcineurin dependent 4 [Source:MGI Symbol;Acc:MGI:1920431]	2.295	1.19881	0.00450198	0.0215908	yes	up	1.98	0.72	0.73	3.69	5.34	3.34	1.14333	4.12333
ENSMUSG00000033900	Map9	microtubule-associated protein 9 [Source:MGI Symbol;Acc:MGI:2442208]	2.956	1.56351	0.00452762	0.0217086	yes	up	0.36	0.08	0.13	0.82	0.66	0.91	0.19	0.796667
ENSMUSG00000039126	Prune2	prune homolog 2 [Source:MGI Symbol;Acc:MGI:1925004]	2.179	1.12399	0.00453545	0.0217294	yes	up	0.99	0.39	0.53	1.89	1.51	3.48	0.636667	2.29333
ENSMUSG00000044674	Fzd1	frizzled class receptor 1 [Source:MGI Symbol;Acc:MGI:1196625]	2.824	1.49758	0.00453551	0.0217294	yes	up	7.39	1.37	3.63	13.49	24.54	11.89	4.13	16.64
ENSMUSG00000105366	Gm43719	predicted gene 43719 [Source:MGI Symbol;Acc:MGI:5663856]	9.616	3.2655	0.00453624	0.0217294	yes	up	0.02	0.05	0.03	0.71	0.51	0.15	0.0333333	0.456667
ENSMUSG00000047793	Sned1	sushi, nidogen and EGF-like domains 1 [Source:MGI Symbol;Acc:MGI:3045960]	2.84	1.506	0.004545	0.0217662	yes	up	1.04	0.27	0.78	2.11	3.67	2.94	0.696667	2.90667
ENSMUSG00000070806	Zmynd12	zinc finger, MYND domain containing 12 [Source:MGI Symbol;Acc:MGI:2140259]	12.083	3.5949	0.00455796	0.0218231	yes	up	0.12	0.04	0	0.83	0.27	0.87	0.0533333	0.656667
ENSMUSG00000042042	Csgalnact2	chondroitin sulfate N-acetylgalactosaminyltransferase 2 [Source:MGI Symbol;Acc:MGI:1926002]	2.027	1.01959	0.00456297	0.0218419	yes	up	2.53	1.11	1.78	4.18	4.85	6.87	1.80667	5.3
ENSMUSG00000038168	P3h2	prolyl 3-hydroxylase 2 [Source:MGI Symbol;Acc:MGI:2146663]	2.383	1.2525	0.00458698	0.0219413	yes	up	2.71	2.42	1.11	4.31	5.84	5.24	2.08	5.13
ENSMUSG00000027068	Dhrs9	dehydrogenase/reductase (SDR family) member 9 [Source:MGI Symbol;Acc:MGI:2442798]	2.704	1.43533	0.00469298	0.0224008	yes	up	0.56	2.39	1.4	5.81	6.06	5.74	1.45	5.87
ENSMUSG00000032558	Nphp3	nephronophthisis 3 (adolescent) [Source:MGI Symbol;Acc:MGI:1921275]	2.041	1.02921	0.00471552	0.0224925	yes	up	0.67	0.34	0.39	2.25	1.72	2.01	0.466667	1.99333
ENSMUSG00000004113	Cacna1b	calcium channel, voltage-dependent, N type, alpha 1B subunit [Source:MGI Symbol;Acc:MGI:88296]	2.963	1.56684	0.00475393	0.0226225	yes	up	2	0.51	0.29	0.61	2.28	1.61	0.933333	1.5
ENSMUSG00000030849	Fgfr2	fibroblast growth factor receptor 2 [Source:MGI Symbol;Acc:MGI:95523]	2.171	1.11837	0.00480326	0.0228144	yes	up	19.92	13.01	10.77	62.52	29.59	45.77	14.5667	45.96
ENSMUSG00000022996	Wnt10b	wingless-type MMTV integration site family, member 10B [Source:MGI Symbol;Acc:MGI:108061]	24.632	4.62246	0.00481397	0.0228545	yes	up	0.02	0	0	0.09	0.68	0.31	0.00666667	0.36
ENSMUSG00000032221	Mns1	meiosis-specific nuclear structural protein 1 [Source:MGI Symbol;Acc:MGI:107933]	2.275	1.18556	0.0048364	0.0229502	yes	up	0.54	0.68	0.96	0.85	1.31	1.34	0.726667	1.16667
ENSMUSG00000030329	Pianp	PILR alpha associated neural protein [Source:MGI Symbol;Acc:MGI:2441908]	2.473	1.30639	0.00484925	0.0230005	yes	up	3.82	2.26	1.01	3.28	5.83	4.4	2.36333	4.50333
ENSMUSG00000056529	Ptafr	platelet-activating factor receptor [Source:MGI Symbol;Acc:MGI:106066]	2.129	1.09047	0.00487175	0.0230802	yes	up	0.62	0.86	0.99	2.51	3.46	1.86	0.823333	2.61
ENSMUSG00000031543	Ank1	ankyrin 1, erythroid [Source:MGI Symbol;Acc:MGI:88024]	2.778	1.47428	0.00488487	0.0231261	yes	up	1.84	0.58	0.43	4.61	3.3	2.12	0.95	3.34333
ENSMUSG00000032034	Kcnj5	potassium inwardly-rectifying channel, subfamily J, member 5 [Source:MGI Symbol;Acc:MGI:104755]	3.867	1.95129	0.00489435	0.0231613	yes	up	0.17	0.02	0.15	0.87	0.42	0.68	0.113333	0.656667
ENSMUSG00000074647	Fam83c	family with sequence similarity 83, member C [Source:MGI Symbol;Acc:MGI:1918655]	3.303	1.72382	0.00490777	0.023202	yes	up	0.79	0.45	0.52	1.41	5.92	1.26	0.586667	2.86333
ENSMUSG00000022332	Khdrbs3	KH domain containing, RNA binding, signal transduction associated 3 [Source:MGI Symbol;Acc:MGI:1313312]	2.183	1.12619	0.00492117	0.0232545	yes	up	10.6	4.69	6.2	13.6	26.56	13.14	7.16333	17.7667
ENSMUSG00000091586	Cyp4f17	cytochrome P450, family 4, subfamily f, polypeptide 17 [Source:MGI Symbol;Acc:MGI:3646233]	2.297	1.19973	0.00493644	0.0233158	yes	up	0.71	0.31	0.6	1.62	4.43	2.83	0.54	2.96
ENSMUSG00000006403	Adamts4	a disintegrin-like and metallopeptidase (reprolysin type) with thrombospondin type 1 motif, 4 [Source:MGI Symbol;Acc:MGI:1339949]	2.57	1.36187	0.00494728	0.0233526	yes	up	1.38	0.4	0.76	2.53	4.32	2.19	0.846667	3.01333
ENSMUSG00000062694	Cav3	caveolin 3 [Source:MGI Symbol;Acc:MGI:107570]	5.278	2.39986	0.00496632	0.0234079	yes	up	0.34	0.11	0.22	2.23	0.62	2.24	0.223333	1.69667
ENSMUSG00000036437	Npy1r	neuropeptide Y receptor Y1 [Source:MGI Symbol;Acc:MGI:104963]	4.308	2.10689	0.00497015	0.0234205	yes	up	0.87	0.26	0.25	1.27	6.1	1.11	0.46	2.82667
ENSMUSG00000039693	Msantd3	Myb/SANT-like DNA-binding domain containing 3 [Source:MGI Symbol;Acc:MGI:1913915]	2.077	1.05464	0.00498623	0.023469	yes	up	1.23	1.32	1.02	2.54	4.15	4.07	1.19	3.58667
ENSMUSG00000063765	Chadl	chondroadherin-like [Source:MGI Symbol;Acc:MGI:3036284]	2.991	1.58081	0.00499837	0.0235043	yes	up	0.41	0.27	0.35	2.27	0.61	1.93	0.343333	1.60333
ENSMUSG00000007216	Zfp775	zinc finger protein 775 [Source:MGI Symbol;Acc:MGI:2683557]	2.762	1.46589	0.00503036	0.0236383	yes	up	0.62	0.56	0.46	1.35	4.61	1.2	0.546667	2.38667
ENSMUSG00000021318	Gli3	GLI-Kruppel family member GLI3 [Source:MGI Symbol;Acc:MGI:95729]	2.715	1.44076	0.00503259	0.0236433	yes	up	0.46	0.1	0.23	1.25	1.13	0.76	0.263333	1.04667
ENSMUSG00000031665	Sall1	spalt like transcription factor 1 [Source:MGI Symbol;Acc:MGI:1889585]	2.833	1.50218	0.00506424	0.0237754	yes	up	0.56	0.12	0.39	1.41	1.89	1.09	0.356667	1.46333
ENSMUSG00000001985	Grik3	glutamate receptor, ionotropic, kainate 3 [Source:MGI Symbol;Acc:MGI:95816]	3.313	1.7281	0.00506818	0.0237829	yes	up	0.4	0.1	0.08	1.2	0.57	0.92	0.193333	0.896667
ENSMUSG00000024411	Aqp4	aquaporin 4 [Source:MGI Symbol;Acc:MGI:107387]	10.986	3.4576	0.00508173	0.0238355	yes	up	3.83	3.75	2.11	6.07	144.51	12.28	3.23	54.2867
ENSMUSG00000009394	Syn2	synapsin II [Source:MGI Symbol;Acc:MGI:103020]	2.16	1.11088	0.0051335	0.0240467	yes	up	2.09	1.09	1.41	4.23	7.37	3.08	1.53	4.89333
ENSMUSG00000031098	Syt8	synaptotagmin VIII [Source:MGI Symbol;Acc:MGI:1859867]	39.883	5.31769	0.00517829	0.0242155	yes	up	0	0	0	2.15	3.8	0.39	0	2.11333
ENSMUSG00000048938	Nr1h5	nuclear receptor subfamily 1, group H, member 5 [Source:MGI Symbol;Acc:MGI:3026618]	39.883	5.31769	0.00517829	0.0242155	yes	up	0	0	0	0.15	0.54	0.12	0	0.27
ENSMUSG00000045091	Aqp12	aquaporin 12 [Source:MGI Symbol;Acc:MGI:2664636]	35.413	5.1462	0.00521186	0.02435	yes	up	0	0	0	0.67	0.8	0.18	0	0.55
ENSMUSG00000023044	Csad	cysteine sulfinic acid decarboxylase [Source:MGI Symbol;Acc:MGI:2180098]	2.016	1.01131	0.00524005	0.0244479	yes	up	9.18	6.52	14.1	17.66	42.73	19.53	9.93333	26.64
ENSMUSG00000037872	Ackr1	atypical chemokine receptor 1 (Duffy blood group) [Source:MGI Symbol;Acc:MGI:1097689]	2.491	1.3165	0.00528116	0.0246144	yes	up	1.51	0.77	0.79	3.06	5.15	3	1.02333	3.73667
ENSMUSG00000114533	Gm8416	predicted gene 8416 [Source:MGI Symbol;Acc:MGI:3648867]	39.446	5.30179	0.00530904	0.0247209	yes	up	0	0	0	4.01	8.06	0.89	0	4.32
ENSMUSG00000085152	Gm11496	predicted gene 11496 [Source:MGI Symbol;Acc:MGI:3649410]	3.695	1.88558	0.00532294	0.0247751	yes	up	3.11	0.78	0.65	9.95	6.94	7.01	1.51333	7.96667
ENSMUSG00000094800	Gm9780	predicted gene 9780 [Source:MGI Symbol;Acc:MGI:3710532]	3.454	1.78821	0.00534748	0.024869	yes	up	74.19	15.59	32.91	160.63	273.32	106.43	40.8967	180.127
ENSMUSG00000047592	Nxpe5	neurexophilin and PC-esterase domain family, member 5 [Source:MGI Symbol;Acc:MGI:3584036]	2.748	1.45816	0.00537754	0.0249707	yes	up	0.38	0.32	0.24	0.62	1.76	1.05	0.313333	1.14333
ENSMUSG00000046532	Ar	androgen receptor [Source:MGI Symbol;Acc:MGI:88064]	3.287	1.71694	0.00538033	0.0249748	yes	up	0.27	0.04	0.09	0.45	0.69	0.67	0.133333	0.603333
ENSMUSG00000090863	A530084C06Rik	RIKEN cDNA A530084C06 gene [Source:MGI Symbol;Acc:MGI:3704402]	75.554	6.23944	0.00540177	0.0250257	yes	up	0	0	0	0.22	0.78	0	0	0.333333
ENSMUSG00000050248	Evc2	EvC ciliary complex subunit 2 [Source:MGI Symbol;Acc:MGI:1915775]	2.056	1.0396	0.00541539	0.0250641	yes	up	1.35	0.51	0.63	3.05	2.81	2.58	0.83	2.81333
ENSMUSG00000029661	Col1a2	collagen, type I, alpha 2 [Source:MGI Symbol;Acc:MGI:88468]	2.165	1.11467	0.00541782	0.0250697	yes	up	45.8	15.39	25.76	76.23	128.22	65.09	28.9833	89.8467
ENSMUSG00000039976	Tbc1d16	TBC1 domain family, member 16 [Source:MGI Symbol;Acc:MGI:2652878]	2.092	1.06522	0.00542074	0.0250717	yes	up	3.21	1.14	2.09	6.25	5.28	8.51	2.14667	6.68
ENSMUSG00000030598	Fbxo17	F-box protein 17 [Source:MGI Symbol;Acc:MGI:1354707]	3.565	1.83389	0.00543497	0.0251203	yes	up	0.23	0.34	0.1	0.96	1.69	0.88	0.223333	1.17667
ENSMUSG00000025938	Slco5a1	solute carrier organic anion transporter family, member 5A1 [Source:MGI Symbol;Acc:MGI:2443431]	9.978	3.31868	0.00548685	0.0253113	yes	up	0	0.01	0.02	0.08	0.08	0.1	0.01	0.0866667
ENSMUSG00000040724	Kcna2	potassium voltage-gated channel, shaker-related subfamily, member 2 [Source:MGI Symbol;Acc:MGI:96659]	2.131	1.09155	0.00548754	0.0253113	yes	up	0.75	0.3	0.24	1.22	1.25	1.48	0.43	1.31667
ENSMUSG00000073295	Nudt11	nudix (nucleoside diphosphate linked moiety X)-type motif 11 [Source:MGI Symbol;Acc:MGI:1930957]	4.136	2.04824	0.0055035	0.0253792	yes	up	0.22	0.11	0.05	0.7	0.37	1.12	0.126667	0.73
ENSMUSG00000038756	Ttll6	tubulin tyrosine ligase-like family, member 6 [Source:MGI Symbol;Acc:MGI:2683461]	29.435	4.87947	0.00550816	0.0253949	yes	up	0.47	0	0.02	2.01	19.41	2.99	0.163333	8.13667
ENSMUSG00000030145	Zfp248	zinc finger protein 248 [Source:MGI Symbol;Acc:MGI:1919970]	4.018	2.00631	0.00554134	0.0255305	yes	up	0.13	0.06	0.03	0.59	0.48	0.66	0.0733333	0.576667
ENSMUSG00000010086	Rnf112	ring finger protein 112 [Source:MGI Symbol;Acc:MGI:106611]	8.865	3.14814	0.00554469	0.0255388	yes	up	0.02	0.07	0.02	0.71	0.1	0.47	0.0366667	0.426667
ENSMUSG00000032024	Clmp	CXADR-like membrane protein [Source:MGI Symbol;Acc:MGI:1918816]	2.08	1.05652	0.00556174	0.0255896	yes	up	7.46	3.06	3.81	17.88	11.22	13.19	4.77667	14.0967
ENSMUSG00000078157	4931440F15Rik	RIKEN cDNA 4931440F15 gene [Source:MGI Symbol;Acc:MGI:2441689]	9.976	3.31842	0.00557339	0.0256315	yes	up	0.24	0.03	0.02	2.51	0.07	1.33	0.0966667	1.30333
ENSMUSG00000043017	Ptgir	prostaglandin I receptor (IP) [Source:MGI Symbol;Acc:MGI:99535]	2.919	1.54553	0.005575	0.0256331	yes	up	0.21	0.14	0.52	1.52	1.19	1.14	0.29	1.28333
ENSMUSG00000096972	Gm26883	predicted gene, 26883 [Source:MGI Symbol;Acc:MGI:5477377]	3.151	1.65566	0.00559848	0.0257119	yes	up	2.07	0.24	1.12	4.37	4.81	6.05	1.14333	5.07667
ENSMUSG00000032733	Snx33	sorting nexin 33 [Source:MGI Symbol;Acc:MGI:2443239]	2.099	1.06997	0.00562345	0.025809	yes	up	3.64	1.29	1.93	5.34	9.34	6.03	2.28667	6.90333
ENSMUSG00000032827	Ppp1r9a	protein phosphatase 1, regulatory subunit 9A [Source:MGI Symbol;Acc:MGI:2442401]	2.125	1.08767	0.00563278	0.0258402	yes	up	2.54	0.97	0.93	4.48	3.65	4.64	1.48	4.25667
ENSMUSG00000002007	Srpk3	serine/arginine-rich protein specific kinase 3 [Source:MGI Symbol;Acc:MGI:1891338]	3.796	1.92447	0.00565268	0.0259138	yes	up	0.2	0.11	0.12	0.75	2.29	0.64	0.143333	1.22667
ENSMUSG00000069378	Prdm6	PR domain containing 6 [Source:MGI Symbol;Acc:MGI:2684938]	5.097	2.34968	0.00570327	0.0260927	yes	up	0.29	0.02	0.12	0.93	1.31	0.95	0.143333	1.06333
ENSMUSG00000063297	Luzp2	leucine zipper protein 2 [Source:MGI Symbol;Acc:MGI:1889615]	7.804	2.96428	0.00575652	0.0263007	yes	up	0.04	0.01	0	0.14	0.23	0.2	0.0166667	0.19
ENSMUSG00000043895	S1pr2	sphingosine-1-phosphate receptor 2 [Source:MGI Symbol;Acc:MGI:99569]	2.037	1.02675	0.00577557	0.026364	yes	up	0.87	0.38	0.47	1.34	2.27	1.39	0.573333	1.66667
ENSMUSG00000050621	Rps27rt	ribosomal protein S27, retrogene [Source:MGI Symbol;Acc:MGI:3704345]	2.956	1.56371	0.00579048	0.0264142	yes	up	6.75	4.45	5.19	13.56	22.44	36.38	5.46333	24.1267
ENSMUSG00000070407	Hs3st3b1	heparan sulfate (glucosamine) 3-O-sulfotransferase 3B1 [Source:MGI Symbol;Acc:MGI:1333853]	2.698	1.43181	0.00580953	0.0264899	yes	up	1.83	0.35	0.75	4.33	3.87	2.89	0.976667	3.69667
ENSMUSG00000026817	Ak1	adenylate kinase 1 [Source:MGI Symbol;Acc:MGI:87977]	2.375	1.24769	0.00581103	0.02649	yes	up	3.26	0.68	1.13	11.52	4.75	4.1	1.69	6.79
ENSMUSG00000072294	Klf12	Kruppel-like factor 12 [Source:MGI Symbol;Acc:MGI:1333796]	3.892	1.96033	0.00586353	0.0266694	yes	up	0.94	0.43	0.14	1.27	4.28	1.89	0.503333	2.48
ENSMUSG00000071723	Gspt2	G1 to S phase transition 2 [Source:MGI Symbol;Acc:MGI:1316727]	2.732	1.44996	0.00588825	0.0267638	yes	up	0.32	0.33	0.16	1.08	1.4	0.76	0.27	1.08
ENSMUSG00000041986	Elmod1	ELMO/CED-12 domain containing 1 [Source:MGI Symbol;Acc:MGI:3583900]	6.606	2.72373	0.00589214	0.0267695	yes	up	0.17	0.08	0	1.09	0.29	0.86	0.0833333	0.746667
ENSMUSG00000027254	Map1a	microtubule-associated protein 1 A [Source:MGI Symbol;Acc:MGI:1306776]	2.171	1.11805	0.00590108	0.0268041	yes	up	1.51	0.63	0.55	3.58	2.55	1.91	0.896667	2.68
ENSMUSG00000022324	Matn2	matrilin 2 [Source:MGI Symbol;Acc:MGI:109613]	2.515	1.33069	0.00593121	0.0269289	yes	up	9.56	2.35	3.98	25.62	16.79	13.39	5.29667	18.6
ENSMUSG00000092586	Ly6g6c	lymphocyte antigen 6 complex, locus G6C [Source:MGI Symbol;Acc:MGI:2148930]	13.111	3.71274	0.0059804	0.0271106	yes	up	0	0	0.29	1.52	3.57	0.65	0.0966667	1.91333
ENSMUSG00000060924	Csmd1	CUB and Sushi multiple domains 1 [Source:MGI Symbol;Acc:MGI:2137383]	3.329	1.73511	0.00600882	0.0272081	yes	up	0.08	0.02	0.18	0.19	0.38	0.46	0.0933333	0.343333
ENSMUSG00000093865	Lrit3	leucine-rich repeat, immunoglobulin-like and transmembrane domains 3 [Source:MGI Symbol;Acc:MGI:2685267]	12.76	3.6736	0.00601285	0.0272203	yes	up	0.06	0	0	0.44	0.48	0.66	0.02	0.526667
ENSMUSG00000052920	Prkg1	protein kinase, cGMP-dependent, type I [Source:MGI Symbol;Acc:MGI:108174]	2.272	1.18424	0.00604735	0.027346	yes	up	1.15	0.49	0.53	3.09	37.44	1.97	0.723333	14.1667
ENSMUSG00000031382	Asb11	ankyrin repeat and SOCS box-containing 11 [Source:MGI Symbol;Acc:MGI:1916104]	7.375	2.8827	0.00606569	0.0274044	yes	up	0	0.26	0.17	0.7	3.1	0.97	0.143333	1.59
ENSMUSG00000026872	Zeb2	zinc finger E-box binding homeobox 2 [Source:MGI Symbol;Acc:MGI:1344407]	2.095	1.06693	0.00608927	0.0274926	yes	up	11.02	1.13	2.93	8.63	9.05	9.81	5.02667	9.16333
ENSMUSG00000031486	Adgra2	adhesion G protein-coupled receptor A2 [Source:MGI Symbol;Acc:MGI:1925810]	2.166	1.11495	0.00609989	0.0275222	yes	up	3.86	1.27	2.89	7.34	9.82	6.17	2.67333	7.77667
ENSMUSG00000040118	Cacna2d1	calcium channel, voltage-dependent, alpha2/delta subunit 1 [Source:MGI Symbol;Acc:MGI:88295]	2.286	1.19306	0.00610472	0.0275378	yes	up	2.68	0.75	1.27	6.69	3.77	5.16	1.56667	5.20667
ENSMUSG00000108112	Gm45193	predicted gene 45193 [Source:MGI Symbol;Acc:MGI:5753769]	35.732	5.15916	0.00614384	0.0276896	yes	up	0	0	0	0.13	0.71	0.24	0	0.36
ENSMUSG00000064293	Cntn4	contactin 4 [Source:MGI Symbol;Acc:MGI:1095737]	37.502	5.22888	0.00616277	0.0277661	yes	up	0	0	0	0.14	0.45	0.12	0	0.236667
ENSMUSG00000010066	Cacna2d2	calcium channel, voltage-dependent, alpha 2/delta subunit 2 [Source:MGI Symbol;Acc:MGI:1929813]	2.797	1.48363	0.0062029	0.0279124	yes	up	1.55	0.52	0.28	1.54	1.62	2.73	0.783333	1.96333
ENSMUSG00000036067	Slc2a6	solute carrier family 2 (facilitated glucose transporter), member 6 [Source:MGI Symbol;Acc:MGI:2443286]	2.346	1.2303	0.00624204	0.0280511	yes	up	0.95	0.8	0.62	3.63	1.78	3.06	0.79	2.82333
ENSMUSG00000075590	Nrbp2	nuclear receptor binding protein 2 [Source:MGI Symbol;Acc:MGI:2385017]	2.327	1.21855	0.00626947	0.0281437	yes	up	7.39	1.5	2.25	8.96	15	9.49	3.71333	11.15
ENSMUSG00000048537	Phldb1	pleckstrin homology like domain, family B, member 1 [Source:MGI Symbol;Acc:MGI:2143230]	2.076	1.05393	0.00630093	0.0282594	yes	up	29.88	9.48	14.22	49.53	61.96	43.3	17.86	51.5967
ENSMUSG00000005320	Fgfr4	fibroblast growth factor receptor 4 [Source:MGI Symbol;Acc:MGI:95525]	3.489	1.80295	0.00630701	0.0282804	yes	up	3.06	0.39	0.85	4.18	9.87	7.53	1.43333	7.19333
ENSMUSG00000056091	St3gal5	ST3 beta-galactoside alpha-2,3-sialyltransferase 5 [Source:MGI Symbol;Acc:MGI:1339963]	10.318	3.36712	0.00632173	0.0283298	yes	up	1.58	1.04	1.14	49.27	1.82	5.22	1.25333	18.77
ENSMUSG00000078861	Zfp931	zinc finger protein 931 [Source:MGI Symbol;Acc:MGI:2441662]	2.011	1.00767	0.00632362	0.0283298	yes	up	3.52	1.52	2.31	7.01	5.68	7.9	2.45	6.86333
ENSMUSG00000021294	Kif26a	kinesin family member 26A [Source:MGI Symbol;Acc:MGI:2447072]	2.14	1.09749	0.00635789	0.028448	yes	up	0.74	0.34	0.44	1.01	2.25	1.49	0.506667	1.58333
ENSMUSG00000108555	Gm18310	predicted gene, 18310 [Source:MGI Symbol;Acc:MGI:5010495]	2.084	1.0593	0.00637897	0.0285337	yes	up	0.41	0.3	0.21	0.94	0.91	0.89	0.306667	0.913333
ENSMUSG00000029778	Adcyap1r1	adenylate cyclase activating polypeptide 1 receptor 1 [Source:MGI Symbol;Acc:MGI:108449]	2.452	1.2938	0.00640223	0.028625	yes	up	1.33	0.38	1.26	3.24	2.93	2.39	0.99	2.85333
ENSMUSG00000081683	Fzd10	frizzled class receptor 10 [Source:MGI Symbol;Acc:MGI:2136761]	3.961	1.986	0.0064631	0.028859	yes	up	0.19	0.13	0.18	0.77	0.33	1.75	0.166667	0.95
ENSMUSG00000003665	Has1	hyaluronan synthase 1 [Source:MGI Symbol;Acc:MGI:106590]	28.911	4.85356	0.00653699	0.0291184	yes	up	0	0	0.03	0.09	0.91	0.14	0.01	0.38
ENSMUSG00000028369	Svep1	sushi, von Willebrand factor type A, EGF and pentraxin domain containing 1 [Source:MGI Symbol;Acc:MGI:1928849]	3.169	1.66397	0.00659359	0.0293126	yes	up	4.85	0.63	1.5	7.89	20.33	3.76	2.32667	10.66
ENSMUSG00000026604	Ptpn14	protein tyrosine phosphatase, non-receptor type 14 [Source:MGI Symbol;Acc:MGI:102467]	2.191	1.1315	0.00659688	0.0293207	yes	up	2.07	0.65	0.8	3.37	4.15	3.46	1.17333	3.66
ENSMUSG00000047878	A4galt	alpha 1,4-galactosyltransferase [Source:MGI Symbol;Acc:MGI:3512453]	2.435	1.28385	0.00670252	0.0296926	yes	up	4.82	1.94	3.24	8.32	22.54	8.35	3.33333	13.07
ENSMUSG00000066643	Wdr35	WD repeat domain 35 [Source:MGI Symbol;Acc:MGI:1921932]	2.129	1.09032	0.00672291	0.0297635	yes	up	0.92	0.83	0.44	1.6	2.02	1.57	0.73	1.73
ENSMUSG00000117921	AC113491.1	novel transcript	31.12	4.95979	0.00675228	0.0298739	yes	up	0	0	0	0.34	0.34	0.14	0	0.273333
ENSMUSG00000051499	Zfp786	zinc finger protein 786 [Source:MGI Symbol;Acc:MGI:3026883]	2.73	1.44896	0.00676112	0.0299065	yes	up	0.16	0.15	0.12	0.49	0.65	0.57	0.143333	0.57
ENSMUSG00000097039	Pvt1	Pvt1 oncogene [Source:MGI Symbol;Acc:MGI:97824]	2.625	1.39218	0.00679947	0.0300499	yes	up	0.51	0.45	0.69	2.61	1.94	1.41	0.55	1.98667
ENSMUSG00000059401	Mamld1	mastermind-like domain containing 1 [Source:MGI Symbol;Acc:MGI:3045303]	2.572	1.36297	0.00680165	0.030053	yes	up	0.49	0.12	0.38	1.39	1.17	1.33	0.33	1.29667
ENSMUSG00000024420	Zfp521	zinc finger protein 521 [Source:MGI Symbol;Acc:MGI:95459]	2.319	1.21325	0.00680784	0.0300672	yes	up	0.9	0.28	0.43	1.93	2.07	1.54	0.536667	1.84667
ENSMUSG00000093467	Gm20659	predicted gene 20659 [Source:MGI Symbol;Acc:MGI:5313106]	2.865	1.5184	0.0068249	0.0301294	yes	up	2.24	1.05	0.94	4.87	6.14	6.33	1.41	5.78
ENSMUSG00000019124	Scrn1	secernin 1 [Source:MGI Symbol;Acc:MGI:1917188]	2.132	1.09228	0.00682806	0.0301339	yes	up	1.02	0.5	0.39	3.96	2.05	1.49	0.636667	2.5
ENSMUSG00000024986	Hhex	hematopoietically expressed homeobox [Source:MGI Symbol;Acc:MGI:96086]	2.191	1.13184	0.00687478	0.0302771	yes	up	1.51	0.94	1.1	2.16	4.68	3.23	1.18333	3.35667
ENSMUSG00000038248	Sobp	sine oculis binding protein [Source:MGI Symbol;Acc:MGI:1924427]	3.358	1.74749	0.00692782	0.030471	yes	up	0.72	0.09	0.23	1.69	1.13	2.14	0.346667	1.65333
ENSMUSG00000016918	Sulf1	sulfatase 1 [Source:MGI Symbol;Acc:MGI:2138563]	2.178	1.12274	0.00695149	0.0305552	yes	up	2.84	1.26	1.43	4.77	8.06	3.77	1.84333	5.53333
ENSMUSG00000034839	Larp6	La ribonucleoprotein domain family, member 6 [Source:MGI Symbol;Acc:MGI:1914807]	2.757	1.46312	0.00702363	0.0308456	yes	up	0.82	0.38	0.18	1.39	1.96	2.07	0.46	1.80667
ENSMUSG00000028391	Wdr31	WD repeat domain 31 [Source:MGI Symbol;Acc:MGI:1918604]	2.007	1.00522	0.0070449	0.0309075	yes	up	1.28	0.77	0.91	2.91	5.09	3.29	0.986667	3.76333
ENSMUSG00000022429	Dmc1	DNA meiotic recombinase 1 [Source:MGI Symbol;Acc:MGI:105393]	30.209	4.91691	0.00706313	0.0309663	yes	up	0	0	0	0.11	0.26	0.33	0	0.233333
ENSMUSG00000022425	Enpp2	ectonucleotide pyrophosphatase/phosphodiesterase 2 [Source:MGI Symbol;Acc:MGI:1321390]	2.26	1.17608	0.00707682	0.0309986	yes	up	6.52	1.85	4.28	9.27	19.33	14.08	4.21667	14.2267
ENSMUSG00000074521	Gm14327	predicted gene 14327 [Source:MGI Symbol;Acc:MGI:3652188]	2.442	1.28833	0.00724264	0.0316292	yes	up	0.56	0.42	0.45	2.66	1.64	1.77	0.476667	2.02333
ENSMUSG00000089661	Mia	melanoma inhibitory activity [Source:MGI Symbol;Acc:MGI:109615]	11.515	3.52544	0.00730457	0.0318654	yes	up	0.45	0	0	1.71	3.11	2.74	0.15	2.52
ENSMUSG00000038388	Mpp6	membrane protein, palmitoylated 6 (MAGUK p55 subfamily member 6) [Source:MGI Symbol;Acc:MGI:1927340]	3.196	1.67637	0.00732267	0.0319305	yes	up	13.92	9.68	10.73	113.22	15.83	27.24	11.4433	52.0967
ENSMUSG00000101234	1700007E05Rik	RIKEN cDNA 1700007E05 gene [Source:MGI Symbol;Acc:MGI:2149745]	5.222	2.38456	0.00735118	0.0320411	yes	up	0.83	0.57	1.42	15.57	1.86	2.58	0.94	6.67
ENSMUSG00000103898	Gm30238	predicted gene, 30238 [Source:MGI Symbol;Acc:MGI:5589397]	3.976	1.99141	0.00737678	0.032125	yes	up	0.04	0.12	0.13	0.49	0.51	0.68	0.0966667	0.56
ENSMUSG00000033590	Myo5c	myosin VC [Source:MGI Symbol;Acc:MGI:2442485]	2.41	1.26879	0.00739263	0.0321735	yes	up	11.35	6.58	8.13	14.45	55.26	20.34	8.68667	30.0167
ENSMUSG00000001349	Cnn1	calponin 1 [Source:MGI Symbol;Acc:MGI:104979]	2.602	1.37984	0.00739796	0.0321827	yes	up	125.73	23.76	47.63	229.74	318.12	145.98	65.7067	231.28
ENSMUSG00000028476	Reck	reversion-inducing-cysteine-rich protein with kazal motifs [Source:MGI Symbol;Acc:MGI:1855698]	2.3	1.20187	0.0073977	0.0321827	yes	up	2.49	0.69	1.12	5.71	4.48	3.74	1.43333	4.64333
ENSMUSG00000033389	Arhgap44	Rho GTPase activating protein 44 [Source:MGI Symbol;Acc:MGI:2144423]	2.331	1.22111	0.00744159	0.0323517	yes	up	0.71	0.27	0.32	1.76	1.37	1.27	0.433333	1.46667
ENSMUSG00000004892	Bcan	brevican [Source:MGI Symbol;Acc:MGI:1096385]	8.877	3.15014	0.0074597	0.0324165	yes	up	0.49	0.02	0	0.78	0.3	2.22	0.17	1.1
ENSMUSG00000108356	9130221F21Rik	RIKEN cDNA 9130221F21 gene [Source:MGI Symbol;Acc:MGI:4840488]	550.736	9.10522	0.00750639	0.032607	yes	up	0	0.01	0	10.76	0	0.53	0.00333333	3.76333
ENSMUSG00000117183	AC098880.2	C2H2 zinc finger protein pseudogene	2.242	1.1649	0.00754119	0.0326888	yes	up	1.02	0.28	0.56	2.17	2.06	1.72	0.62	1.98333
ENSMUSG00000115149	9330188P03Rik	RIKEN cDNA 9330188P03 gene [Source:MGI Symbol;Acc:MGI:2686435]	15.365	3.94159	0.00755901	0.0327288	yes	up	0.04	0	0	0.41	1.06	0.35	0.0133333	0.606667
ENSMUSG00000050875	Minar2	membrane integral NOTCH2 associated receptor 2 [Source:MGI Symbol;Acc:MGI:2442934]	4.532	2.18008	0.00756943	0.0327669	yes	up	0.49	0.28	0.16	2.24	1.86	1.19	0.31	1.76333
ENSMUSG00000054434	Tmem120b	transmembrane protein 120B [Source:MGI Symbol;Acc:MGI:3603158]	2.081	1.05757	0.00757483	0.0327833	yes	up	1.4	1.34	0.56	1.86	3.11	2.23	1.1	2.4
ENSMUSG00000059857	Ntng1	netrin G1 [Source:MGI Symbol;Acc:MGI:1934028]	3.404	1.76713	0.00758684	0.0328213	yes	up	0.13	0.12	0.06	0.67	0.29	0.87	0.103333	0.61
ENSMUSG00000001506	Col1a1	collagen, type I, alpha 1 [Source:MGI Symbol;Acc:MGI:88467]	2.063	1.04507	0.00760616	0.0328768	yes	up	29.77	12.06	15.64	47.8	85.51	37.33	19.1567	56.88
ENSMUSG00000025738	Fbxl16	F-box and leucine-rich repeat protein 16 [Source:MGI Symbol;Acc:MGI:2448488]	2.415	1.27223	0.00761111	0.0328912	yes	up	0.93	0.32	0.37	2.29	1.52	2.54	0.54	2.11667
ENSMUSG00000024673	Ms4a1	membrane-spanning 4-domains, subfamily A, member 1 [Source:MGI Symbol;Acc:MGI:88321]	8.281	3.04988	0.00763745	0.0329628	yes	up	0.32	0.14	0.16	0.12	7.19	0.42	0.206667	2.57667
ENSMUSG00000029576	Radil	Ras association and DIL domains [Source:MGI Symbol;Acc:MGI:2443088]	3.11	1.63693	0.00764333	0.0329812	yes	up	0.17	0.09	0.22	0.48	0.93	0.57	0.16	0.66
ENSMUSG00000050370	Ch25h	cholesterol 25-hydroxylase [Source:MGI Symbol;Acc:MGI:1333869]	3.612	1.85274	0.00764976	0.0329949	yes	up	0.19	0.39	0.8	1.33	3.48	2.75	0.46	2.52
ENSMUSG00000024109	Nrxn1	neurexin I [Source:MGI Symbol;Acc:MGI:1096391]	4.744	2.24614	0.00765428	0.0330032	yes	up	0.54	0.14	0.01	2.13	0.79	0.73	0.23	1.21667
ENSMUSG00000026873	Phf19	PHD finger protein 19 [Source:MGI Symbol;Acc:MGI:1921266]	2.267	1.18063	0.00771984	0.0332406	yes	up	0.61	0.28	0.42	1.19	2.08	1.03	0.436667	1.43333
ENSMUSG00000032482	Cspg5	chondroitin sulfate proteoglycan 5 [Source:MGI Symbol;Acc:MGI:1352747]	3.82	1.93341	0.0077493	0.033332	yes	up	0.32	0.16	0.51	1.83	0.55	3.07	0.33	1.81667
ENSMUSG00000090071	Cdk5r2	cyclin-dependent kinase 5, regulatory subunit 2 (p39) [Source:MGI Symbol;Acc:MGI:1330828]	2.323	1.21573	0.00775634	0.0333552	yes	up	0.26	0.36	0.23	0.89	1.12	0.9	0.283333	0.97
ENSMUSG00000031351	Zfp185	zinc finger protein 185 [Source:MGI Symbol;Acc:MGI:108095]	5.42	2.43816	0.00787424	0.033712	yes	up	0.04	0.07	0.02	0.15	0.5	0.38	0.0433333	0.343333
ENSMUSG00000068551	Zfp467	zinc finger protein 467 [Source:MGI Symbol;Acc:MGI:1916160]	2.425	1.27805	0.00788849	0.0337517	yes	up	13.76	4.49	6.02	18.53	37.4	30.37	8.09	28.7667
ENSMUSG00000029669	Tspan12	tetraspanin 12 [Source:MGI Symbol;Acc:MGI:1889818]	2.053	1.03748	0.0078929	0.0337634	yes	up	13.92	4.75	4.71	23.26	17.29	22.8	7.79333	21.1167
ENSMUSG00000070802	Pnmal2	PNMA-like 2 [Source:MGI Symbol;Acc:MGI:3645856]	2.271	1.18303	0.00795023	0.0339871	yes	up	1.59	0.42	0.75	3.17	3.09	2.63	0.92	2.96333
ENSMUSG00000016995	Matn4	matrilin 4 [Source:MGI Symbol;Acc:MGI:1328314]	11.005	3.4601	0.00800912	0.0341884	yes	up	0.2	0	0	0.51	2.07	0.4	0.0666667	0.993333
ENSMUSG00000039760	Il22ra2	interleukin 22 receptor, alpha 2 [Source:MGI Symbol;Acc:MGI:2665114]	2.02	1.01401	0.0080851	0.034491	yes	up	1.73	1.11	1.33	2.77	6.22	3.37	1.39	4.12
ENSMUSG00000030491	Tdrd12	tudor domain containing 12 [Source:MGI Symbol;Acc:MGI:1919231]	6.905	2.78755	0.00812433	0.0346365	yes	up	0.04	0.04	0	0.34	0.83	0.61	0.0266667	0.593333
ENSMUSG00000002057	Foxn1	forkhead box N1 [Source:MGI Symbol;Acc:MGI:102949]	27.032	4.75657	0.00816316	0.0347727	yes	up	0	0.02	0	0.02	0.35	0.32	0.00666667	0.23
ENSMUSG00000030092	Cntn6	contactin 6 [Source:MGI Symbol;Acc:MGI:1858223]	10.827	3.43651	0.00820213	0.0349094	yes	up	0.04	0.02	0	0.17	0.59	0.09	0.02	0.283333
ENSMUSG00000042607	Asb4	ankyrin repeat and SOCS box-containing 4 [Source:MGI Symbol;Acc:MGI:1929751]	7.234	2.85481	0.00823151	0.0350051	yes	up	0.19	0.06	0.18	1.75	0.09	1.11	0.143333	0.983333
ENSMUSG00000060780	Lrrtm1	leucine rich repeat transmembrane neuronal 1 [Source:MGI Symbol;Acc:MGI:2389173]	7.53	2.91261	0.0082287	0.0350051	yes	up	0.14	0	0.07	0.92	0.16	1.07	0.07	0.716667
ENSMUSG00000085282	Gm15663	predicted gene 15663 [Source:MGI Symbol;Acc:MGI:3783105]	2.438	1.28563	0.00828025	0.0351828	yes	up	0.49	0.25	0.2	0.76	1.43	2.21	0.313333	1.46667
ENSMUSG00000117893	AC124502.4	novel transcript, antisense to Tmem151a	19.096	4.25522	0.00829911	0.0352556	yes	up	0	0	0.04	0.29	0.38	0.56	0.0133333	0.41
ENSMUSG00000087178	A230056P14Rik	RIKEN cDNA A230056P14 gene [Source:MGI Symbol;Acc:MGI:2444856]	2.1	1.07066	0.00830176	0.0352594	yes	up	0.6	0.4	0.53	1.39	1.48	1.76	0.51	1.54333
ENSMUSG00000028172	Tacr3	tachykinin receptor 3 [Source:MGI Symbol;Acc:MGI:892968]	4.263	2.09191	0.00831647	0.0352997	yes	up	0.09	0.08	0.04	0.48	0.17	0.63	0.07	0.426667
ENSMUSG00000086805	4932443L11Rik	RIKEN cDNA 4932443L11 gene [Source:MGI Symbol;Acc:MGI:1926149]	28.93	4.85448	0.00832748	0.0353169	yes	up	0	0	0	0.09	0.19	1.4	0	0.56
ENSMUSG00000050069	Grem2	gremlin 2, DAN family BMP antagonist [Source:MGI Symbol;Acc:MGI:1344367]	2.775	1.47224	0.00837605	0.0355006	yes	up	7.72	1.07	2.82	15.88	15.41	13.65	3.87	14.98
ENSMUSG00000027456	Sdcbp2	syndecan binding protein (syntenin) 2 [Source:MGI Symbol;Acc:MGI:2385156]	2.083	1.05843	0.00838994	0.035552	yes	up	94.26	75.76	79.94	382.15	132	231.82	83.32	248.657
ENSMUSG00000046844	Vat1l	vesicle amine transport protein 1 like [Source:MGI Symbol;Acc:MGI:2142534]	2.933	1.55219	0.00844747	0.0357435	yes	up	1.83	0.47	0.64	8.76	1.96	6.43	0.98	5.71667
ENSMUSG00000029309	Sparcl1	SPARC-like 1 [Source:MGI Symbol;Acc:MGI:108110]	2.026	1.01859	0.00846182	0.0357837	yes	up	98.05	32.15	56.89	222.8	149.63	164.86	62.3633	179.097
ENSMUSG00000029201	Ugdh	UDP-glucose dehydrogenase [Source:MGI Symbol;Acc:MGI:1306785]	2.496	1.31964	0.00852102	0.0360171	yes	up	106.88	129.66	123.64	630.72	154.95	555.17	120.06	446.947
ENSMUSG00000090963	Gm17655	predicted gene, 17655 [Source:MGI Symbol;Acc:MGI:4937289]	2.808	1.48966	0.00855538	0.0361473	yes	up	0.85	0.38	0.51	4.8	1.07	2.73	0.58	2.86667
ENSMUSG00000073293	Nudt10	nudix (nucleoside diphosphate linked moiety X)-type motif 10 [Source:MGI Symbol;Acc:MGI:2147931]	3.717	1.89428	0.00858525	0.0362584	yes	up	0.14	0.13	0.18	0.71	0.58	1.09	0.15	0.793333
ENSMUSG00000017868	Sgk2	serum/glucocorticoid regulated kinase 2 [Source:MGI Symbol;Acc:MGI:1351318]	2.338	1.22526	0.00864015	0.0364219	yes	up	8.87	4.91	5.75	29.53	9.07	25.39	6.51	21.33
ENSMUSG00000028576	Ift74	intraflagellar transport 74 [Source:MGI Symbol;Acc:MGI:1914944]	2.189	1.13027	0.00863572	0.0364219	yes	up	2.64	0.65	1.21	4.39	3.27	4.31	1.5	3.99
ENSMUSG00000044139	Prss53	protease, serine 53 [Source:MGI Symbol;Acc:MGI:2652890]	3.958	1.98478	0.00863738	0.0364219	yes	up	0.23	0.18	0.11	0.62	1.73	0.53	0.173333	0.96
ENSMUSG00000029195	Klb	klotho beta [Source:MGI Symbol;Acc:MGI:1932466]	5.962	2.57584	0.00863459	0.0364219	yes	up	0.42	0.03	0.11	0.34	3.45	1.09	0.186667	1.62667
ENSMUSG00000069609	Cd300ld4	CD300 molecule like family member D4 [Source:MGI Symbol;Acc:MGI:3702658]	17.508	4.12991	0.00870772	0.036661	yes	up	0.19	0	0	1.14	2.44	0.32	0.0633333	1.3
ENSMUSG00000019789	Hey2	hairy/enhancer-of-split related with YRPW motif 2 [Source:MGI Symbol;Acc:MGI:1341884]	2.454	1.29522	0.00871304	0.0366758	yes	up	0.27	0.23	0.3	0.84	0.84	1.19	0.266667	0.956667
ENSMUSG00000049723	Mmp12	matrix metallopeptidase 12 [Source:MGI Symbol;Acc:MGI:97005]	4.637	2.21322	0.00872791	0.0367155	yes	up	0.09	0.17	0.19	0.51	0.66	5.2	0.15	2.12333
ENSMUSG00000027208	Fgf7	fibroblast growth factor 7 [Source:MGI Symbol;Acc:MGI:95521]	2.279	1.18859	0.00874604	0.0367689	yes	up	1.71	1.14	1.39	4.77	6.14	2.65	1.41333	4.52
ENSMUSG00000045502	Hcar2	hydroxycarboxylic acid receptor 2 [Source:MGI Symbol;Acc:MGI:1933383]	3.258	1.70394	0.00876436	0.036823	yes	up	0.5	0.09	0.21	1.25	1.25	1.19	0.266667	1.23
ENSMUSG00000013367	Iglon5	IgLON family member 5 [Source:MGI Symbol;Acc:MGI:2686277]	3.321	1.73167	0.00876959	0.0368374	yes	up	0.42	0.1	0.21	1.91	0.9	0.75	0.243333	1.18667
ENSMUSG00000041734	Kirrel	kirre like nephrin family adhesion molecule 1 [Source:MGI Symbol;Acc:MGI:1891396]	2.166	1.11511	0.00878352	0.0368882	yes	up	2.42	0.72	1.14	3.69	5.91	3.57	1.42667	4.39
ENSMUSG00000086233	Gm11816	predicted gene 11816 [Source:MGI Symbol;Acc:MGI:3650294]	20.295	4.34307	0.0088522	0.0371229	yes	up	0.1	0	0	3.18	1.47	1.7	0.0333333	2.11667
ENSMUSG00000097885	5031434O11Rik	RIKEN cDNA 5031434O11 gene [Source:MGI Symbol;Acc:MGI:1923230]	2.892	1.53227	0.00886088	0.0371516	yes	up	0.15	0.43	0.07	1.46	1.23	0.88	0.216667	1.19
ENSMUSG00000049804	Armcx4	armadillo repeat containing, X-linked 4 [Source:MGI Symbol;Acc:MGI:2147887]	3.025	1.59671	0.00888605	0.0372417	yes	up	0.41	0.06	0.13	1.02	0.7	0.82	0.2	0.846667
ENSMUSG00000007989	Fzd3	frizzled class receptor 3 [Source:MGI Symbol;Acc:MGI:108476]	3.737	1.90192	0.00897985	0.0375694	yes	up	0.27	0.09	0.08	0.61	0.21	1.44	0.146667	0.753333
ENSMUSG00000072066	6720489N17Rik	RIKEN cDNA 6720489N17 gene [Source:MGI Symbol;Acc:MGI:2443901]	2.779	1.47442	0.00898884	0.037587	yes	up	0.26	0.1	0.34	0.97	0.88	0.77	0.233333	0.873333
ENSMUSG00000021388	Aspn	asporin [Source:MGI Symbol;Acc:MGI:1913945]	2.684	1.42443	0.00900116	0.0376307	yes	up	9.11	1.38	5.91	20.9	18.75	22.88	5.46667	20.8433
ENSMUSG00000055322	Tns1	tensin 1 [Source:MGI Symbol;Acc:MGI:104552]	2.018	1.01316	0.00907179	0.0378558	yes	up	19.5	5.8	9.06	33.41	35.73	30.77	11.4533	33.3033
ENSMUSG00000079685	Ulbp1	UL16 binding protein 1 [Source:MGI Symbol;Acc:MGI:1925027]	2.368	1.2439	0.00908721	0.0379045	yes	up	1.96	0.64	0.39	1.63	4.91	0.96	0.996667	2.5
ENSMUSG00000099655	2310034G01Rik	RIKEN cDNA 2310034G01 gene [Source:MGI Symbol;Acc:MGI:1922829]	3.219	1.68667	0.00911828	0.0380185	yes	up	1.16	0.47	0.52	2.04	6.26	1.68	0.716667	3.32667
ENSMUSG00000085603	Gm11346	predicted gene 11346 [Source:MGI Symbol;Acc:MGI:1923274]	12.264	3.61631	0.00912467	0.0380373	yes	up	0.02	0.22	0	0.49	0.17	0.21	0.08	0.29
ENSMUSG00000108825	Gm45838	predicted gene 45838 [Source:MGI Symbol;Acc:MGI:5804953]	4.32	2.11118	0.00917224	0.0382042	yes	up	0.1	0.18	0.11	1.51	0.38	0.54	0.13	0.81
ENSMUSG00000029864	Gstk1	glutathione S-transferase kappa 1 [Source:MGI Symbol;Acc:MGI:1923513]	2.832	1.50174	0.00919089	0.0382588	yes	up	14.77	50.63	35.54	192.81	59.27	170.61	33.6467	140.897
ENSMUSG00000021999	Cpb2	carboxypeptidase B2 (plasma) [Source:MGI Symbol;Acc:MGI:1891837]	38.9	5.28172	0.00919583	0.0382631	yes	up	0.04	0	0	0.91	0	1.56	0.0133333	0.823333
ENSMUSG00000037892	Pcdh18	protocadherin 18 [Source:MGI Symbol;Acc:MGI:1920423]	2.477	1.30833	0.00932829	0.0387429	yes	up	0.92	0.27	0.63	1.51	3.33	2.08	0.606667	2.30667
ENSMUSG00000002908	Kcnn1	potassium intermediate/small conductance calcium-activated channel, subfamily N, member 1 [Source:MGI Symbol;Acc:MGI:1933993]	4.7	2.2328	0.00934738	0.0388061	yes	up	0.27	0	0.14	3.18	0.71	0.83	0.136667	1.57333
ENSMUSG00000005034	Prkacb	protein kinase, cAMP dependent, catalytic, beta [Source:MGI Symbol;Acc:MGI:97594]	2.323	1.21603	0.00944395	0.0391254	yes	up	9.8	6.27	7.31	14.91	52.45	14.75	7.79333	27.37
ENSMUSG00000004267	Eno2	enolase 2, gamma neuronal [Source:MGI Symbol;Acc:MGI:95394]	2.217	1.14879	0.00945584	0.0391521	yes	up	3.49	1.56	1.38	5.12	4.74	3.34	2.14333	4.4
ENSMUSG00000022679	Mpv17l	Mpv17 transgene, kidney disease mutant-like [Source:MGI Symbol;Acc:MGI:2135951]	2.02	1.0145	0.00949089	0.0392812	yes	up	1.68	0.9	1.74	2.85	4.53	6.86	1.44	4.74667
ENSMUSG00000024517	Grp	gastrin releasing peptide [Source:MGI Symbol;Acc:MGI:95833]	5.818	2.54049	0.00953103	0.0394312	yes	up	1.31	0.21	0.07	8.76	2.71	2.85	0.53	4.77333
ENSMUSG00000019856	Fam184a	family with sequence similarity 184, member A [Source:MGI Symbol;Acc:MGI:1923156]	5.836	2.54488	0.00956427	0.0395205	yes	up	0.1	0.03	0.05	0.48	0.31	0.86	0.06	0.55
ENSMUSG00000097582	Gm26527	predicted gene, 26527 [Source:MGI Symbol;Acc:MGI:5477021]	2.203	1.13957	0.00958916	0.0396151	yes	up	1.08	0.67	0.46	1.66	2.55	2.85	0.736667	2.35333
ENSMUSG00000020656	Grhl1	grainyhead like transcription factor 1 [Source:MGI Symbol;Acc:MGI:2182540]	3.358	1.7475	0.00962818	0.0397358	yes	up	0.23	0.15	0.26	1.08	0.37	1.79	0.213333	1.08
ENSMUSG00000045545	Krt14	keratin 14 [Source:MGI Symbol;Acc:MGI:96688]	45.535	5.5089	0.00969229	0.0399354	yes	up	0	0	0	0.19	1.65	0.06	0	0.633333
ENSMUSG00000034910	Pygo1	pygopus 1 [Source:MGI Symbol;Acc:MGI:1919385]	2.181	1.12504	0.00969998	0.039959	yes	up	0.26	0.09	0.17	0.53	0.51	0.6	0.173333	0.546667
ENSMUSG00000042436	Mfap4	microfibrillar-associated protein 4 [Source:MGI Symbol;Acc:MGI:1342276]	2.061	1.04323	0.00970248	0.0399611	yes	up	10.81	3.33	6.8	18.22	26.67	17.2	6.98	20.6967
ENSMUSG00000103332	Pcdhga2	protocadherin gamma subfamily A, 2 [Source:MGI Symbol;Acc:MGI:1935214]	2.963	1.56708	0.00980342	0.0403441	yes	up	0.17	0.08	0.07	0.56	0.31	0.44	0.106667	0.436667
ENSMUSG00000097454	Gm26892	predicted gene, 26892 [Source:MGI Symbol;Acc:MGI:5477386]	2.583	1.36913	0.00982124	0.0403753	yes	up	3.63	6.47	4.21	7.96	34.36	13.39	4.77	18.57
ENSMUSG00000028063	Lmna	lamin A [Source:MGI Symbol;Acc:MGI:96794]	2.262	1.17767	0.00982337	0.0403753	yes	up	85.6	40.54	57.13	124.92	354.73	115.7	61.09	198.45
ENSMUSG00000031302	Nlgn3	neuroligin 3 [Source:MGI Symbol;Acc:MGI:2444609]	5.029	2.3304	0.0098368	0.0404081	yes	up	0.03	0	0.44	0.52	0.29	0.33	0.156667	0.38
ENSMUSG00000054400	Cklf	chemokine-like factor [Source:MGI Symbol;Acc:MGI:1922708]	2.719	1.44332	0.00984424	0.04043	yes	up	3.51	1.05	0.89	12.42	8.05	9.43	1.81667	9.96667
ENSMUSG00000045589	Frrs1l	ferric-chelate reductase 1 like [Source:MGI Symbol;Acc:MGI:2442704]	3.705	1.88966	0.00986785	0.0405023	yes	up	0.05	0.04	0.05	0.25	0.13	0.16	0.0466667	0.18
ENSMUSG00000076710	Ighv1-49	immunoglobulin heavy variable 1-49 [Source:MGI Symbol;Acc:MGI:4439754]	71.588	6.16164	0.00987769	0.0405345	yes	up	0	0	0	28.71	0	2.34	0	10.35
ENSMUSG00000027375	Mal	myelin and lymphocyte protein, T cell differentiation protein [Source:MGI Symbol;Acc:MGI:892970]	10.184	3.34823	0.00989237	0.0405866	yes	up	4.55	0.7	0.77	60.32	2.5	18.2	2.00667	27.0067
ENSMUSG00000039004	Bmp6	bone morphogenetic protein 6 [Source:MGI Symbol;Acc:MGI:88182]	2.124	1.0868	0.00995766	0.0408214	yes	up	2.38	1.41	2.03	4.29	10.14	3.79	1.94	6.07333
ENSMUSG00000026797	Stxbp1	syntaxin binding protein 1 [Source:MGI Symbol;Acc:MGI:107363]	2.203	1.13931	0.00998255	0.0409151	yes	up	5.85	2.38	3.59	8.96	21.22	8.11	3.94	12.7633
ENSMUSG00000035580	Kcnh8	potassium voltage-gated channel, subfamily H (eag-related), member 8 [Source:MGI Symbol;Acc:MGI:2445160]	9.376	3.22899	0.00999143	0.0409433	yes	up	0.09	0.01	0	0.21	0.11	0.5	0.0333333	0.273333
ENSMUSG00000052563	D930048N14Rik	RIKEN cDNA D930048N14 gene [Source:MGI Symbol;Acc:MGI:2144709]	2.374	1.24748	0.0100001	0.0409705	yes	up	0.22	0.54	0.27	1.08	1.35	1.16	0.343333	1.19667
ENSMUSG00000051034	Zfp11	zinc finger protein 11 [Source:MGI Symbol;Acc:MGI:99156]	2.01	1.0071	0.0100181	0.0410196	yes	up	0.44	0.26	0.28	1.09	0.91	0.86	0.326667	0.953333
ENSMUSG00000069184	Zfp72	zinc finger protein 72 [Source:MGI Symbol;Acc:MGI:3033356]	2.426	1.27871	0.0100241	0.0410356	yes	up	0.47	0.52	0.15	1.43	0.85	0.86	0.38	1.04667
ENSMUSG00000018830	Myh11	myosin, heavy polypeptide 11, smooth muscle [Source:MGI Symbol;Acc:MGI:102643]	2.212	1.1455	0.010035	0.0410471	yes	up	137.07	35.81	60.81	313.24	216.09	194.28	77.8967	241.203
ENSMUSG00000107768	Gm44275	predicted gene, 44275 [Source:MGI Symbol;Acc:MGI:5690667]	59.335	5.89082	0.0100754	0.041179	yes	up	0	0	0	0.68	0	0.29	0	0.323333
ENSMUSG00000101174	Hoxd4	homeobox D4 [Source:MGI Symbol;Acc:MGI:96208]	6.287	2.65244	0.0100806	0.0411921	yes	up	0.83	0.08	0.51	4.12	0.4	4.49	0.473333	3.00333
ENSMUSG00000006574	Slc4a1	solute carrier family 4 (anion exchanger), member 1 [Source:MGI Symbol;Acc:MGI:109393]	10.366	3.37374	0.010124	0.0413362	yes	up	0	0.02	0.01	0.23	0.29	0.06	0.01	0.193333
ENSMUSG00000090659	Zfp493	zinc finger protein 493 [Source:MGI Symbol;Acc:MGI:1920208]	2.555	1.3532	0.0101624	0.0414571	yes	up	0.48	0.33	0.12	1.36	0.99	1.29	0.31	1.21333
ENSMUSG00000097779	4833407H14Rik	RIKEN cDNA 4833407H14 gene [Source:MGI Symbol;Acc:MGI:1921149]	2.326	1.21813	0.0101865	0.0415328	yes	up	2.67	1.91	1	4.66	4.92	9.17	1.86	6.25
ENSMUSG00000031880	Rrad	Ras-related associated with diabetes [Source:MGI Symbol;Acc:MGI:1930943]	2.519	1.33281	0.0102656	0.0418049	yes	up	1.4	0.7	1.1	3.3	7.43	2.88	1.06667	4.53667
ENSMUSG00000022523	Fgf12	fibroblast growth factor 12 [Source:MGI Symbol;Acc:MGI:109183]	3.669	1.87548	0.0102936	0.0418789	yes	up	0.32	0.12	0.24	2.87	0.49	1.83	0.226667	1.73
ENSMUSG00000021314	Amph	amphiphysin [Source:MGI Symbol;Acc:MGI:103574]	2.312	1.20945	0.0102941	0.0418789	yes	up	0.68	0.39	0.47	1.97	0.85	1.77	0.513333	1.53
ENSMUSG00000028626	Col9a2	collagen, type IX, alpha 2 [Source:MGI Symbol;Acc:MGI:88466]	3.253	1.70173	0.0102968	0.0418815	yes	up	0.47	0.15	0.11	1.09	2.05	2.01	0.243333	1.71667
ENSMUSG00000023873	1700010I14Rik	RIKEN cDNA 1700010I14 gene [Source:MGI Symbol;Acc:MGI:1914181]	3.46	1.79083	0.0103672	0.0421169	yes	up	0.79	0.15	0.25	2.34	1	2.35	0.396667	1.89667
ENSMUSG00000028701	Lurap1	leucine rich adaptor protein 1 [Source:MGI Symbol;Acc:MGI:1915325]	2.684	1.42446	0.0104269	0.0423342	yes	up	0.52	0.09	0.3	1.15	1.07	1.25	0.303333	1.15667
ENSMUSG00000027859	Ngf	nerve growth factor [Source:MGI Symbol;Acc:MGI:97321]	2.916	1.54412	0.0104302	0.0423391	yes	up	0.77	0.29	26.91	2.54	2.11	3.75	9.32333	2.8
ENSMUSG00000060923	Acyp2	acylphosphatase 2, muscle type [Source:MGI Symbol;Acc:MGI:1922822]	2.241	1.16383	0.0104944	0.0425147	yes	up	2.5	1.39	1.18	4.67	4.82	6.9	1.69	5.46333
ENSMUSG00000035407	Kank4	KN motif and ankyrin repeat domains 4 [Source:MGI Symbol;Acc:MGI:3043381]	3.966	1.9878	0.010536	0.0426574	yes	up	0.25	0.04	0.04	0.47	0.42	0.96	0.11	0.616667
ENSMUSG00000000385	Tmprss2	transmembrane protease, serine 2 [Source:MGI Symbol;Acc:MGI:1354381]	2.42	1.27474	0.0105761	0.0427684	yes	up	31.89	54.45	44.35	94.23	299.59	84.72	43.5633	159.513
ENSMUSG00000086358	Gm13270	predicted gene 13270 [Source:MGI Symbol;Acc:MGI:3651704]	26.488	4.72728	0.0105797	0.0427746	yes	up	0	0	0	0.13	0.13	0.21	0	0.156667
ENSMUSG00000052951	C130021I20Rik	Riken cDNA C130021I20 gene [Source:MGI Symbol;Acc:MGI:3639863]	10.63	3.41001	0.0105892	0.0427958	yes	up	0.13	0	0	0.81	0.11	0.35	0.0433333	0.423333
ENSMUSG00000055150	Zfp78	zinc finger protein 78 [Source:MGI Symbol;Acc:MGI:107783]	3.029	1.59906	0.0106514	0.0430043	yes	up	0.19	0.4	0.09	0.49	0.55	0.74	0.226667	0.593333
ENSMUSG00000034480	Diaph2	diaphanous related formin 2 [Source:MGI Symbol;Acc:MGI:1858500]	2.019	1.01375	0.0107162	0.0432366	yes	up	2.58	0.73	1.09	4.61	3.54	4.05	1.46667	4.06667
ENSMUSG00000046269	Usp27x	ubiquitin specific peptidase 27, X chromosome [Source:MGI Symbol;Acc:MGI:1859645]	2.148	1.10289	0.0107433	0.0433065	yes	up	0.28	0.21	0.2	0.53	0.71	0.74	0.23	0.66
ENSMUSG00000035773	Kiss1r	KISS1 receptor [Source:MGI Symbol;Acc:MGI:2148793]	2.427	1.27915	0.0107865	0.0434548	yes	up	0.42	0.4	0.19	1.31	0.8	1.45	0.336667	1.18667
ENSMUSG00000031808	Slc27a1	solute carrier family 27 (fatty acid transporter), member 1 [Source:MGI Symbol;Acc:MGI:1347098]	2.229	1.1561	0.0107981	0.0434841	yes	up	10.45	3.62	5.49	17.21	21.16	27.32	6.52	21.8967
ENSMUSG00000020773	Trim47	tripartite motif-containing 47 [Source:MGI Symbol;Acc:MGI:1917374]	2.108	1.07582	0.010813	0.0435095	yes	up	7.77	1.89	2.81	10.73	18.83	8.63	4.15667	12.73
ENSMUSG00000029312	Klhl8	kelch-like 8 [Source:MGI Symbol;Acc:MGI:2179430]	2.214	1.14635	0.0108538	0.0436306	yes	up	1.41	0.57	0.64	2.56	1.83	3.47	0.873333	2.62
ENSMUSG00000073791	Efcab7	EF-hand calcium binding domain 7 [Source:MGI Symbol;Acc:MGI:2385199]	3.439	1.78219	0.0109168	0.043807	yes	up	0.53	0.64	0.47	0.95	0.83	4.89	0.546667	2.22333
ENSMUSG00000028294	Cfap206	cilia and flagella associated protein 206 [Source:MGI Symbol;Acc:MGI:1916579]	29.888	4.9015	0.0109703	0.0439767	yes	up	0	0	0	0.08	0.47	0.53	0	0.36
ENSMUSG00000038530	Rgs4	regulator of G-protein signaling 4 [Source:MGI Symbol;Acc:MGI:108409]	2.038	1.0275	0.0110207	0.0441263	yes	up	3.43	1.29	1.22	5.36	5.35	6.35	1.98	5.68667
ENSMUSG00000036585	Fgf1	fibroblast growth factor 1 [Source:MGI Symbol;Acc:MGI:95515]	2.198	1.13635	0.0110796	0.0443184	yes	up	7.09	1.68	3.55	9.38	17.14	12.98	4.10667	13.1667
ENSMUSG00000075277	Haglr	Hoxd antisense growth associated long non-coding RNA [Source:MGI Symbol;Acc:MGI:3026978]	26.317	4.71791	0.0112404	0.0448554	yes	up	0	0	0	0.27	0.18	0.46	0	0.303333
ENSMUSG00000026207	Speg	SPEG complex locus [Source:MGI Symbol;Acc:MGI:109282]	2.051	1.03631	0.0113009	0.0450438	yes	up	7.47	3.27	3.29	14.02	12.43	9.47	4.67667	11.9733
ENSMUSG00000096054	Syne1	spectrin repeat containing, nuclear envelope 1 [Source:MGI Symbol;Acc:MGI:1927152]	2.039	1.02793	0.0113156	0.0450935	yes	up	5.15	1.83	2.83	14.2	8.81	8.94	3.27	10.65
ENSMUSG00000034771	Tle2	transducin-like enhancer of split 2 [Source:MGI Symbol;Acc:MGI:104635]	2.159	1.11017	0.0113264	0.0451277	yes	up	1.09	1.04	1.28	1.96	2.02	4.04	1.13667	2.67333
ENSMUSG00000021250	Fos	FBJ osteosarcoma oncogene [Source:MGI Symbol;Acc:MGI:95574]	2.974	1.57247	0.0113554	0.0452073	yes	up	23.23	51.25	85.84	176.3	460.2	111.69	53.44	249.397
ENSMUSG00000020723	Cacng4	calcium channel, voltage-dependent, gamma subunit 4 [Source:MGI Symbol;Acc:MGI:1859167]	6.476	2.69506	0.0113576	0.0452074	yes	up	0.17	0	0.02	0.56	0.76	0.4	0.0633333	0.573333
ENSMUSG00000037686	Aspg	asparaginase [Source:MGI Symbol;Acc:MGI:2144822]	2.315	1.21096	0.0114026	0.0453074	yes	up	11.44	2.9	3.01	18.19	9.52	19.54	5.78333	15.75
ENSMUSG00000063531	Sema3e	sema domain, immunoglobulin domain (Ig), short basic domain, secreted, (semaphorin) 3E [Source:MGI Symbol;Acc:MGI:1340034]	3.318	1.73053	0.0114242	0.0453746	yes	up	0.22	0.03	0.14	0.52	0.69	0.41	0.13	0.54
ENSMUSG00000071252	2210408I21Rik	RIKEN cDNA 2210408I21 gene [Source:MGI Symbol;Acc:MGI:1919621]	2.782	1.47634	0.0114559	0.0454447	yes	up	0.67	0.06	0.39	2.53	1.52	18.28	0.373333	7.44333
ENSMUSG00000025776	Crispld1	cysteine-rich secretory protein LCCL domain containing 1 [Source:MGI Symbol;Acc:MGI:1934666]	4.084	2.02991	0.0114576	0.0454447	yes	up	0.06	0.13	0.09	0.71	0.34	0.51	0.0933333	0.52
ENSMUSG00000038552	Fndc4	fibronectin type III domain containing 4 [Source:MGI Symbol;Acc:MGI:1917195]	2.433	1.28263	0.0114649	0.0454457	yes	up	1.2	0.7	1.25	1.4	2.37	1.58	1.05	1.78333
ENSMUSG00000031364	Grpr	gastrin releasing peptide receptor [Source:MGI Symbol;Acc:MGI:95836]	4.538	2.18213	0.0114629	0.0454457	yes	up	0.23	0.02	0.04	0.51	0.68	0.72	0.0966667	0.636667
ENSMUSG00000030074	Gxylt2	glucoside xylosyltransferase 2 [Source:MGI Symbol;Acc:MGI:2682940]	3.711	1.89189	0.0114645	0.0454457	yes	up	0.1	0.03	0.05	0.15	0.57	0.22	0.06	0.313333
ENSMUSG00000033200	Tpsg1	tryptase gamma 1 [Source:MGI Symbol;Acc:MGI:1349391]	2.228	1.15543	0.0114894	0.0455176	yes	up	20.68	6.96	15.65	25.52	45.47	58.43	14.43	43.14
ENSMUSG00000069835	Sat2	spermidine/spermine N1-acetyl transferase 2 [Source:MGI Symbol;Acc:MGI:1916465]	2.766	1.46766	0.0114961	0.045535	yes	up	0.43	0.63	0.48	2.47	2.65	1.88	0.513333	2.33333
ENSMUSG00000024366	Gfra3	glial cell line derived neurotrophic factor family receptor alpha 3 [Source:MGI Symbol;Acc:MGI:1201403]	2.095	1.06719	0.0115524	0.0456955	yes	up	1.31	1.26	0.71	2.28	4.93	2.86	1.09333	3.35667
ENSMUSG00000070705	Eid2b	EP300 interacting inhibitor of differentiation 2B [Source:MGI Symbol;Acc:MGI:1924095]	2.042	1.03005	0.0116888	0.0460645	yes	up	2.08	0.88	1.43	4.33	3.32	5.24	1.46333	4.29667
ENSMUSG00000046959	Slc26a1	solute carrier family 26 (sulfate transporter), member 1 [Source:MGI Symbol;Acc:MGI:2385894]	7.33	2.87379	0.0116924	0.0460697	yes	up	0.15	0.13	0.07	2.13	0.12	0.22	0.116667	0.823333
ENSMUSG00000017417	Plxdc1	plexin domain containing 1 [Source:MGI Symbol;Acc:MGI:1919574]	2.127	1.08886	0.0117696	0.0462568	yes	up	0.74	0.45	0.47	1.28	2.4	1.15	0.553333	1.61
ENSMUSG00000045875	Adra1a	adrenergic receptor, alpha 1a [Source:MGI Symbol;Acc:MGI:104773]	4.88	2.28684	0.011782	0.0462789	yes	up	0.11	0	0.07	0.5	20.9	0.3	0.06	7.23333
ENSMUSG00000059854	Hydin	HYDIN, axonemal central pair apparatus protein [Source:MGI Symbol;Acc:MGI:2389007]	27.384	4.77527	0.0119148	0.04671	yes	up	0	0	0	0.01	0.03	0.03	0	0.0233333
ENSMUSG00000106779	Gm8579	predicted gene 8579 [Source:MGI Symbol;Acc:MGI:3647057]	30.451	4.92842	0.011913	0.04671	yes	up	0	0	0	0.84	0.24	1.41	0	0.83
ENSMUSG00000039178	Tbc1d19	TBC1 domain family, member 19 [Source:MGI Symbol;Acc:MGI:1914499]	2.178	1.1229	0.0119212	0.0467261	yes	up	2.76	1.28	2.16	3.83	5.92	2.64	2.06667	4.13
ENSMUSG00000007908	Hmgcll1	3-hydroxymethyl-3-methylglutaryl-Coenzyme A lyase-like 1 [Source:MGI Symbol;Acc:MGI:2446108]	3.303	1.72384	0.0119519	0.0467921	yes	up	0.38	0.07	0.08	1.22	1.05	0.64	0.176667	0.97
ENSMUSG00000086265	Marcksl1-ps4	MARCKS-like 1, pseudogene 4 [Source:MGI Symbol;Acc:MGI:97147]	7.127	2.83338	0.0119931	0.0469441	yes	up	0	2.67	2.54	26.93	9.75	23.84	1.73667	20.1733
ENSMUSG00000028139	Riiad1	regulatory subunit of type II PKA R-subunit (RIIa) domain containing 1 [Source:MGI Symbol;Acc:MGI:1913603]	6.137	2.6176	0.0121675	0.0474954	yes	up	0.49	0.54	0.42	6.85	0.46	5.47	0.483333	4.26
ENSMUSG00000022803	Popdc2	popeye domain containing 2 [Source:MGI Symbol;Acc:MGI:1930150]	2.512	1.32859	0.0121901	0.0475408	yes	up	3	0.68	2.25	9.21	5.25	5.31	1.97667	6.59
ENSMUSG00000028860	Sytl1	synaptotagmin-like 1 [Source:MGI Symbol;Acc:MGI:1933365]	2.748	1.45824	0.012193	0.047543	yes	up	7.37	2.49	4.75	8.58	38.73	11.43	4.87	19.58
ENSMUSG00000071424	Grid2	glutamate receptor, ionotropic, delta 2 [Source:MGI Symbol;Acc:MGI:95813]	3.05	1.60863	0.0122199	0.0476297	yes	up	0.2	0.07	0.09	0.36	0.42	0.82	0.12	0.533333
ENSMUSG00000061322	Dnaic1	dynein, axonemal, intermediate chain 1 [Source:MGI Symbol;Acc:MGI:1916172]	2.491	1.31679	0.0122517	0.0477216	yes	up	1.66	1.33	2.08	8.83	3.15	5.84	1.69	5.94
ENSMUSG00000079157	Fam155a	family with sequence similarity 155, member A [Source:MGI Symbol;Acc:MGI:2142765]	2.85	1.51121	0.0122529	0.0477216	yes	up	0.16	0.09	0.39	0.68	0.47	0.46	0.213333	0.536667
ENSMUSG00000041216	Clvs1	clavesin 1 [Source:MGI Symbol;Acc:MGI:1921688]	5.007	2.32404	0.012273	0.0477907	yes	up	0.52	0.03	0.06	2.7	5.27	1.46	0.203333	3.14333
ENSMUSG00000103081	Pcdhgb8	protocadherin gamma subfamily B, 8 [Source:MGI Symbol;Acc:MGI:1935200]	11.361	3.50607	0.0122813	0.0478139	yes	up	0	0.03	0	0.16	0.08	0.29	0.01	0.176667
ENSMUSG00000035228	Ccdc106	coiled-coil domain containing 106 [Source:MGI Symbol;Acc:MGI:2385900]	4.694	2.23076	0.0123128	0.0478998	yes	up	0.23	0.31	0.13	4.58	1.19	2.51	0.223333	2.76
ENSMUSG00000055148	Klf2	Kruppel-like factor 2 (lung) [Source:MGI Symbol;Acc:MGI:1342772]	2.197	1.13529	0.0123295	0.0479372	yes	up	7.11	4.1	6.13	9.77	32.66	13.53	5.78	18.6533
ENSMUSG00000087658	Hotairm1	Hoxa transcript antisense RNA, myeloid-specific 1 [Source:MGI Symbol;Acc:MGI:3705155]	5.471	2.45173	0.0123384	0.0479623	yes	up	0.28	0.11	2.49	18.74	15.25	2.95	0.96	12.3133
ENSMUSG00000078532	Nkain1	Na+/K+ transporting ATPase interacting 1 [Source:MGI Symbol;Acc:MGI:1914399]	2.825	1.49838	0.0123974	0.0481455	yes	up	11.99	2.19	2.56	18.7	10.94	29.56	5.58	19.7333
ENSMUSG00000049280	Olfr509	olfactory receptor 509 [Source:MGI Symbol;Acc:MGI:3030343]	2.065	1.04642	0.0123972	0.0481455	yes	up	0.8	0.29	0.5	1.34	1.6	1.73	0.53	1.55667
ENSMUSG00000046387	Pcdhb17	protocadherin beta 17 [Source:MGI Symbol;Acc:MGI:2136754]	2.054	1.03828	0.0124044	0.0481543	yes	up	0.29	0.2	0.28	0.66	1.02	0.63	0.256667	0.77
ENSMUSG00000007097	Atp1a2	ATPase, Na+/K+ transporting, alpha 2 polypeptide [Source:MGI Symbol;Acc:MGI:88106]	2.095	1.06665	0.0124041	0.0481543	yes	up	5.08	1.46	2.73	7.71	9.18	12.72	3.09	9.87
ENSMUSG00000019732	Calr3	calreticulin 3 [Source:MGI Symbol;Acc:MGI:1920566]	6.201	2.63257	0.0124661	0.0483008	yes	up	0.12	0	0.1	0.38	0.99	0.46	0.0733333	0.61
ENSMUSG00000032291	Crabp1	cellular retinoic acid binding protein I [Source:MGI Symbol;Acc:MGI:88490]	5.489	2.45662	0.0125106	0.0484366	yes	up	0.49	0.64	1.6	12.41	0.62	8.93	0.91	7.32
ENSMUSG00000030162	Olr1	oxidized low density lipoprotein (lectin-like) receptor 1 [Source:MGI Symbol;Acc:MGI:1261434]	33.764	5.07741	0.0125269	0.0484908	yes	up	0	0	0	0.18	0.02	0.18	0	0.126667
ENSMUSG00000066361	Serpina3c	serine (or cysteine) peptidase inhibitor, clade A, member 3C [Source:MGI Symbol;Acc:MGI:102848]	4.785	2.25856	0.0126291	0.0488023	yes	up	0.2	0.07	0.41	0.28	2.02	2.59	0.226667	1.63
ENSMUSG00000022015	Tnfsf11	tumor necrosis factor (ligand) superfamily, member 11 [Source:MGI Symbol;Acc:MGI:1100089]	4.749	2.24762	0.0126808	0.0489595	yes	up	0.11	0.1	0.15	0.39	1.86	0.33	0.12	0.86
ENSMUSG00000100094	1810008I18Rik	RIKEN cDNA 1810008I18 gene [Source:MGI Symbol;Acc:MGI:1920875]	5.74	2.52112	0.0126867	0.0489691	yes	up	0.24	0.35	0.1	0.4	2.36	3.13	0.23	1.96333
ENSMUSG00000029095	Ablim2	actin-binding LIM protein 2 [Source:MGI Symbol;Acc:MGI:2385758]	2.531	1.33953	0.0127026	0.0490116	yes	up	3.24	2.19	0.92	6.82	4.1	9.23	2.11667	6.71667
ENSMUSG00000020963	Tshr	thyroid stimulating hormone receptor [Source:MGI Symbol;Acc:MGI:98849]	4.987	2.31815	0.012733	0.0490916	yes	up	0.19	0.01	0.11	0.19	0.9	1.39	0.103333	0.826667
ENSMUSG00000070371	Prss36	protease, serine 36 [Source:MGI Symbol;Acc:MGI:1924863]	2.336	1.22386	0.0127541	0.0491542	yes	up	1.86	0.79	0.75	2.73	4.37	3.13	1.13333	3.41
ENSMUSG00000029761	Cald1	caldesmon 1 [Source:MGI Symbol;Acc:MGI:88250]	2.136	1.09494	0.012787	0.0492436	yes	up	78.07	15.06	32.43	151.15	109.59	99.02	41.8533	119.92
ENSMUSG00000044062	Plekhd1os	pleckstrin homology domain containing, family D (with coiled-coil domains) member 1, opposite strand [Source:MGI Symbol;Acc:MGI:1915604]	12.388	3.63092	0.0128219	0.0493592	yes	up	0.06	0	0.07	0.49	1.55	0.52	0.0433333	0.853333
ENSMUSG00000032724	Abtb2	ankyrin repeat and BTB (POZ) domain containing 2 [Source:MGI Symbol;Acc:MGI:2139365]	2.762	1.46559	0.0128543	0.0494369	yes	up	0.65	0.27	0.48	1.2	3.48	0.88	0.466667	1.85333
ENSMUSG00000053007	Creb5	cAMP responsive element binding protein 5 [Source:MGI Symbol;Acc:MGI:2443973]	2.174	1.12061	0.0129072	0.0495839	yes	up	0.4	0.1	0.23	0.91	0.89	0.62	0.243333	0.806667
ENSMUSG00000048498	Cd300e	CD300E molecule [Source:MGI Symbol;Acc:MGI:2387602]	3.771	1.9148	0.012919	0.0496104	yes	up	0.22	0.08	0.16	1.38	0.57	0.52	0.153333	0.823333
ENSMUSG00000039062	Anpep	alanyl (membrane) aminopeptidase [Source:MGI Symbol;Acc:MGI:5000466]	0.002	-8.81985	2.48211e-306	5.03174e-302	yes	down	4424.75	5133.23	4586.89	16.13	16.53	11.36	4714.96	14.6733
ENSMUSG00000021565	Slc6a19	solute carrier family 6 (neurotransmitter transporter), member 19 [Source:MGI Symbol;Acc:MGI:1921588]	0.002	-9.31573	3.14686e-153	3.18965e-149	yes	down	131.3	202.62	222.07	0.35	0.52	0.5	185.33	0.456667
ENSMUSG00000023235	Ccl25	chemokine (C-C motif) ligand 25 [Source:MGI Symbol;Acc:MGI:1099448]	0.008	-6.93854	7.99409e-138	5.40188e-134	yes	down	546.46	665.91	586.72	6.31	6.5	8.92	599.697	7.24333
ENSMUSG00000043501	Lgals2	lectin, galactose-binding, soluble 2 [Source:MGI Symbol;Acc:MGI:895068]	0.002	-8.8101	1.68053e-124	8.51692e-121	yes	down	2125.38	2688.66	2340.69	11.87	4.64	6.92	2384.91	7.81
ENSMUSG00000028024	Enpep	glutamyl aminopeptidase [Source:MGI Symbol;Acc:MGI:106645]	0.007	-7.06375	8.87244e-124	3.59724e-120	yes	down	602.86	418.88	461.3	4.64	3.89	7.83	494.347	5.45333
ENSMUSG00000032083	Apoa1	apolipoprotein A-I [Source:MGI Symbol;Acc:MGI:88049]	0	-12.5908	5.20962e-123	1.76016e-119	yes	down	4809.07	16328.5	16000.6	4.33	2.22	2.47	12379.4	3.00667
ENSMUSG00000022026	Olfm4	olfactomedin 4 [Source:MGI Symbol;Acc:MGI:2685142]	0	-11.8302	5.98478e-114	1.73319e-110	yes	down	157.39	243.66	217.32	0.13	0.07	0.06	206.123	0.0866667
ENSMUSG00000023259	Slc26a6	solute carrier family 26, member 6 [Source:MGI Symbol;Acc:MGI:2159728]	0.005	-7.72209	1.19742e-101	3.03426e-98	yes	down	203.54	517.24	324.15	1.85	1.95	2.23	348.31	2.01
ENSMUSG00000074446	Defa23	defensin, alpha, 23 [Source:MGI Symbol;Acc:MGI:3630381]	0.001	-10.9021	1.98091e-97	4.46189e-94	yes	down	8830.3	2746.67	10813.2	7.34	5.28	4.69	7463.38	5.77
ENSMUSG00000074195	Clca4b	chloride channel accessory 4B [Source:MGI Symbol;Acc:MGI:2139790]	0.001	-10.3477	9.99453e-95	2.02609e-91	yes	down	308.2	732.2	1101.94	0.59	0.9	1	714.113	0.83
ENSMUSG00000094584	Ms4a18	membrane-spanning 4-domains, subfamily A, member 18 [Source:MGI Symbol;Acc:MGI:1923252]	0.003	-8.43441	1.11962e-85	2.06335e-82	yes	down	79.53	92.85	68.7	0.14	0.23	0.63	80.36	0.333333
ENSMUSG00000015627	Gata5	GATA binding protein 5 [Source:MGI Symbol;Acc:MGI:109497]	0.003	-8.51732	5.14521e-83	8.69198e-80	yes	down	39.13	38.57	43.09	0.09	0.07	0.31	40.2633	0.156667
ENSMUSG00000024313	Mep1b	meprin 1 beta [Source:MGI Symbol;Acc:MGI:96964]	0.045	-4.45817	1.65846e-74	2.58617e-71	yes	down	576.96	744.84	793.15	46.67	48.44	51.16	704.983	48.7567
ENSMUSG00000028158	Mttp	microsomal triglyceride transfer protein [Source:MGI Symbol;Acc:MGI:106926]	0.001	-9.88838	1.56833e-73	2.27094e-70	yes	down	192.83	957.6	673.26	1.12	1.47	0.92	607.897	1.17
ENSMUSG00000024644	Cndp2	CNDP dipeptidase 2 (metallopeptidase M20 family) [Source:MGI Symbol;Acc:MGI:1913304]	0.044	-4.51685	1.42403e-70	1.92453e-67	yes	down	634.87	733.07	846.71	38.34	47.27	56.13	738.217	47.2467
ENSMUSG00000030492	Slc7a9	solute carrier family 7 (cationic amino acid transporter, y+ system), member 9 [Source:MGI Symbol;Acc:MGI:1353656]	0.008	-7.01612	1.05207e-67	1.33297e-64	yes	down	204.65	146.75	154.77	0.67	2.53	2.15	168.723	1.78333
ENSMUSG00000037005	Xpnpep2	X-prolyl aminopeptidase (aminopeptidase P) 2, membrane-bound [Source:MGI Symbol;Acc:MGI:2180001]	0.009	-6.81932	1.70219e-66	2.02981e-63	yes	down	176.56	91.66	221.86	1.64	1.47	4.68	163.36	2.59667
ENSMUSG00000020774	Aspa	aspartoacylase [Source:MGI Symbol;Acc:MGI:87914]	0.047	-4.41047	3.14045e-65	3.53684e-62	yes	down	94.66	62.64	70.97	5.14	4.02	6.4	76.09	5.18667
ENSMUSG00000060208	Defa17	defensin, alpha, 17 [Source:MGI Symbol;Acc:MGI:1345152]	0	-13.386	5.60294e-65	5.97804e-62	yes	down	5164.03	2376.09	6945.82	0.59	0	1.21	4828.65	0.6
ENSMUSG00000094651	Gal3st2	galactose-3-O-sulfotransferase 2 [Source:MGI Symbol;Acc:MGI:2685834]	0.09	-3.46641	4.3409e-61	4.39994e-58	yes	down	123.56	122.93	116.8	14.96	23.98	13.95	121.097	17.63
ENSMUSG00000064213	Defa24	defensin, alpha, 24 [Source:MGI Symbol;Acc:MGI:3630383]	0.001	-10.914	4.61724e-61	4.45718e-58	yes	down	20070.7	2792.39	20478.3	10.43	17.35	5.48	14447.1	11.0867
ENSMUSG00000030364	Clec2h	C-type lectin domain family 2, member h [Source:MGI Symbol;Acc:MGI:2136934]	0.091	-3.4534	3.11607e-60	2.87132e-57	yes	down	2266.42	1527.98	1906.25	265.72	213.09	221.94	1900.22	233.583
ENSMUSG00000055435	Maf	avian musculoaponeurotic fibrosarcoma oncogene homolog [Source:MGI Symbol;Acc:MGI:96909]	0.067	-3.89742	5.90442e-60	5.2041e-57	yes	down	85.49	58.75	79.8	6.19	8.65	7.17	74.68	7.33667
ENSMUSG00000029059	Fam213b	family with sequence similarity 213, member B [Source:MGI Symbol;Acc:MGI:1913719]	0.077	-3.70191	9.17443e-60	7.74933e-57	yes	down	223.04	219.82	247.47	25.46	22.94	26.54	230.11	24.98
ENSMUSG00000020447	Npc1l1	NPC1 like intracellular cholesterol transporter 1 [Source:MGI Symbol;Acc:MGI:2685089]	0.001	-10.5469	3.7852e-59	3.06934e-56	yes	down	91.55	229.24	279.87	0.16	0.05	0.39	200.22	0.2
ENSMUSG00000074437	Defa29	defensin, alpha, 29 [Source:MGI Symbol;Acc:MGI:94881]	0	-11.7709	3.74723e-56	2.81348e-53	yes	down	7192.6	1142.73	9290.82	0.69	5.09	1.86	5875.38	2.54667
ENSMUSG00000032098	Treh	trehalase (brush-border membrane glycoprotein) [Source:MGI Symbol;Acc:MGI:1926230]	0.002	-9.26984	8.42686e-56	6.10105e-53	yes	down	54.85	205.75	150.84	0.52	0.25	0.23	137.147	0.333333
ENSMUSG00000074440	Defa3	defensin, alpha, 3 [Source:MGI Symbol;Acc:MGI:94883]	0.001	-10.5577	8.87476e-56	6.20377e-53	yes	down	5862.13	934.78	6002.42	4.46	6.26	1.81	4266.44	4.17667
ENSMUSG00000074444	Defa30	defensin, alpha, 30 [Source:MGI Symbol;Acc:MGI:3808881]	0	-11.8761	7.14753e-55	4.82983e-52	yes	down	6477.64	1183.96	5665.29	0.35	3.45	0.79	4442.3	1.53
ENSMUSG00000035000	Dpp4	dipeptidylpeptidase 4 [Source:MGI Symbol;Acc:MGI:94919]	0.026	-5.24403	6.7129e-54	4.3898e-51	yes	down	129.82	183.18	206.59	4.74	9.3	7.84	173.197	7.29333
ENSMUSG00000020614	Fam20a	family with sequence similarity 20, member A [Source:MGI Symbol;Acc:MGI:2388266]	0.08	-3.63938	1.3831e-52	8.49643e-50	yes	down	21.67	16.94	18.25	2.12	2.76	1.74	18.9533	2.20667
ENSMUSG00000116542	Gm17783	predicted gene, 17783 [Source:MGI Symbol;Acc:MGI:5009947]	0.013	-6.21965	1.33023e-50	7.9313e-48	yes	down	3.24	2.63	2.09	0.02	0.08	0.22	2.65333	0.106667
ENSMUSG00000023045	Soat2	sterol O-acyltransferase 2 [Source:MGI Symbol;Acc:MGI:1332226]	0.003	-8.41876	1.58152e-49	9.16015e-47	yes	down	33.66	147.54	119.06	0.34	0.51	0.48	100.087	0.443333
ENSMUSG00000030207	Fam234b	family with sequence similarity 234, member B [Source:MGI Symbol;Acc:MGI:1921775]	0.048	-4.37993	1.61254e-48	9.08041e-46	yes	down	26.8	31.77	29.99	2.6	1.45	2.05	29.52	2.03333
ENSMUSG00000003271	Sult2b1	sulfotransferase family, cytosolic, 2B, member 1 [Source:MGI Symbol;Acc:MGI:1926342]	0.082	-3.60558	8.77056e-46	4.44492e-43	yes	down	169.47	216.3	212.05	25.73	27.81	20.38	199.273	24.64
ENSMUSG00000036151	Tm6sf2	transmembrane 6 superfamily member 2 [Source:MGI Symbol;Acc:MGI:1933210]	0.018	-5.75978	1.09088e-45	5.39374e-43	yes	down	119.24	309.03	259.67	6.24	7.39	5.56	229.313	6.39667
ENSMUSG00000028836	Slc30a2	solute carrier family 30 (zinc transporter), member 2 [Source:MGI Symbol;Acc:MGI:106637]	0.009	-6.82421	1.17499e-45	5.6713e-43	yes	down	23.71	28.97	24.44	0.06	0.5	0.36	25.7067	0.306667
ENSMUSG00000015405	Ace2	angiotensin I converting enzyme (peptidyl-dipeptidase A) 2 [Source:MGI Symbol;Acc:MGI:1917258]	0.002	-9.37177	1.85436e-45	8.74224e-43	yes	down	288.6	475.57	631.92	0.26	2.08	1.24	465.363	1.19333
ENSMUSG00000094662	Defa36	defensin, alpha, 36 [Source:MGI Symbol;Acc:MGI:5434853]	0.001	-10.6898	6.07228e-45	2.79767e-42	yes	down	3556.99	368.88	4159.45	1.68	3.22	2.74	2695.11	2.54667
ENSMUSG00000024254	Abcg8	ATP binding cassette subfamily G member 8 [Source:MGI Symbol;Acc:MGI:1914720]	0.004	-7.88465	9.05732e-45	4.08022e-42	yes	down	53.18	103.63	99.17	0.14	0.88	0.78	85.3267	0.6
ENSMUSG00000027173	Depdc7	DEP domain containing 7 [Source:MGI Symbol;Acc:MGI:2139258]	0.026	-5.28278	6.78987e-44	2.9286e-41	yes	down	14.71	18.98	23.73	0.93	0.64	0.61	19.14	0.726667
ENSMUSG00000025194	Abcc2	ATP-binding cassette, sub-family C (CFTR/MRP), member 2 [Source:MGI Symbol;Acc:MGI:1352447]	0.007	-7.12123	6.68419e-44	2.9286e-41	yes	down	15.83	39.4	36.05	0.34	0.58	0.24	30.4267	0.386667
ENSMUSG00000027790	Sis	sucrase isomaltase (alpha-glucosidase) [Source:MGI Symbol;Acc:MGI:1917233]	0.001	-9.88523	7.0877e-43	2.99337e-40	yes	down	441.08	875.02	801.64	0.67	0.21	2.86	705.913	1.24667
ENSMUSG00000063931	Pepd	peptidase D [Source:MGI Symbol;Acc:MGI:97542]	0.051	-4.2906	3.3474e-42	1.38487e-39	yes	down	253.41	400.42	436.99	24.45	32.94	31.34	363.607	29.5767
ENSMUSG00000026825	Dnm1	dynamin 1 [Source:MGI Symbol;Acc:MGI:107384]	0.164	-2.61159	2.59339e-41	1.05147e-38	yes	down	25.87	30.23	23.41	6.19	7.28	6.74	26.5033	6.73667
ENSMUSG00000040134	Rdh7	retinol dehydrogenase 7 [Source:MGI Symbol;Acc:MGI:1860517]	0.001	-9.80441	1.02966e-40	4.09282e-38	yes	down	22.76	82.87	93.39	0.11	0.08	0.14	66.34	0.11
ENSMUSG00000020173	Cobl	cordon-bleu WH2 repeat [Source:MGI Symbol;Acc:MGI:105056]	0.142	-2.8171	1.43287e-40	5.58601e-38	yes	down	73.78	78.99	85.35	14.33	18.23	17.16	79.3733	16.5733
ENSMUSG00000018919	Tm4sf5	transmembrane 4 superfamily member 5 [Source:MGI Symbol;Acc:MGI:1922854]	0.003	-8.28224	4.22387e-40	1.61559e-37	yes	down	117.2	738.69	700.21	2.95	2.93	2.48	518.7	2.78667
ENSMUSG00000020826	Nos2	nitric oxide synthase 2, inducible [Source:MGI Symbol;Acc:MGI:97361]	0.017	-5.90056	1.54506e-39	5.69481e-37	yes	down	18.69	16.98	29.47	0.28	0.72	0.75	21.7133	0.583333
ENSMUSG00000044165	Bcl2l15	BCLl2-like 15 [Source:MGI Symbol;Acc:MGI:2685412]	0	-11.1803	8.0339e-39	2.85725e-36	yes	down	127.2	133.8	111.77	0	0.07	0.03	124.257	0.0333333
ENSMUSG00000018126	Baiap2l2	BAI1-associated protein 2-like 2 [Source:MGI Symbol;Acc:MGI:2652819]	0.222	-2.17122	1.66543e-38	5.82097e-36	yes	down	107.26	80.97	82.13	27.01	28.17	31.85	90.12	29.01
ENSMUSG00000027820	Mme	membrane metallo endopeptidase [Source:MGI Symbol;Acc:MGI:97004]	0.002	-8.79572	7.34513e-38	2.52374e-35	yes	down	28.97	138.34	147.7	0.18	0.74	0.68	105.003	0.533333
ENSMUSG00000036098	Myrf	myelin regulatory factor [Source:MGI Symbol;Acc:MGI:2684944]	0.019	-5.71504	3.16092e-37	1.06797e-34	yes	down	6.42	10.66	9.66	0.13	0.48	0.15	8.91333	0.253333
ENSMUSG00000042251	Pm20d1	peptidase M20 domain containing 1 [Source:MGI Symbol;Acc:MGI:2442939]	0.165	-2.60228	1.26383e-36	4.06672e-34	yes	down	16.3	16.11	17.5	3.44	5.05	3.66	16.6367	4.05
ENSMUSG00000068587	Mgam	maltase-glucoamylase [Source:MGI Symbol;Acc:MGI:1203495]	0.077	-3.70152	1.45153e-36	4.59771e-34	yes	down	400.96	749.44	593.88	65.52	57.32	64.81	581.427	62.55
ENSMUSG00000017688	Hnf4g	hepatocyte nuclear factor 4, gamma [Source:MGI Symbol;Acc:MGI:1353604]	0.057	-4.13204	4.49019e-36	1.37917e-33	yes	down	109.06	171.77	195.94	11.41	13.65	16.47	158.923	13.8433
ENSMUSG00000027801	Tm4sf4	transmembrane 4 superfamily member 4 [Source:MGI Symbol;Acc:MGI:2385173]	0.048	-4.38496	8.72437e-36	2.63971e-33	yes	down	45.55	21.9	46.34	2.64	2.5	2.79	37.93	2.64333
ENSMUSG00000021216	Tubal3	tubulin, alpha-like 3 [Source:MGI Symbol;Acc:MGI:3588215]	0.171	-2.54951	1.92323e-35	5.73348e-33	yes	down	28.26	28.94	26.19	8	6.28	6.15	27.7967	6.81
ENSMUSG00000020609	Apob	apolipoprotein B [Source:MGI Symbol;Acc:MGI:88052]	0.031	-4.99242	6.43666e-35	1.89107e-32	yes	down	298.87	650.39	666.95	26.2	18.39	26.67	538.737	23.7533
ENSMUSG00000056162	Cndp1	carnosine dipeptidase 1 (metallopeptidase M20 family) [Source:MGI Symbol;Acc:MGI:2451097]	0.011	-6.5233	7.29192e-35	2.11174e-32	yes	down	6.76	10.51	10.17	0.4	0.11	0.06	9.14667	0.19
ENSMUSG00000022555	Dgat1	diacylglycerol O-acyltransferase 1 [Source:MGI Symbol;Acc:MGI:1333825]	0.038	-4.70007	8.90618e-35	2.5429e-32	yes	down	236.62	561.42	481.81	25.27	23.44	23.22	426.617	23.9767
ENSMUSG00000069515	Lyz1	lysozyme 1 [Source:MGI Symbol;Acc:MGI:96902]	0.003	-8.26666	1.05344e-34	2.96603e-32	yes	down	5555.94	680.9	6283.15	11.19	31.54	17.46	4173.33	20.0633
ENSMUSG00000038178	Slc43a2	solute carrier family 43, member 2 [Source:MGI Symbol;Acc:MGI:2442746]	0.032	-4.98784	1.57611e-34	4.37683e-32	yes	down	78.06	164.57	197.13	6.13	7.53	7.28	146.587	6.98
ENSMUSG00000027457	Snph	syntaphilin [Source:MGI Symbol;Acc:MGI:2139270]	0.18	-2.47121	2.39625e-34	6.56443e-32	yes	down	7.51	7.94	7.22	2.32	2.01	2.9	7.55667	2.41
ENSMUSG00000035493	Tgfbi	transforming growth factor, beta induced [Source:MGI Symbol;Acc:MGI:99959]	0.15	-2.73223	7.8586e-34	2.09618e-31	yes	down	313.04	190.89	201.08	47.12	62.08	44.31	235.003	51.17
ENSMUSG00000034057	Myrfl	myelin regulatory factor-like [Source:MGI Symbol;Acc:MGI:2685085]	0.006	-7.39402	9.6496e-34	2.54048e-31	yes	down	35.83	30.9	38.56	0.26	0.04	0.6	35.0967	0.3
ENSMUSG00000030769	Slc5a11	solute carrier family 5 (sodium/glucose cotransporter), member 11 [Source:MGI Symbol;Acc:MGI:1919316]	0.002	-8.73522	6.24294e-33	1.62252e-30	yes	down	15.3	87.49	69.41	0.09	0.28	0.53	57.4	0.3
ENSMUSG00000055114	Anxa13	annexin A13 [Source:MGI Symbol;Acc:MGI:1917037]	0.022	-5.52909	1.31884e-32	3.38424e-30	yes	down	108.29	172.02	283.9	3.31	7.68	7.44	188.07	6.14333
ENSMUSG00000021798	Ldb3	LIM domain binding 3 [Source:MGI Symbol;Acc:MGI:1344412]	0.169	-2.56416	3.84876e-32	9.63235e-30	yes	down	19.82	14.37	17.44	4.23	4.79	3.58	17.21	4.2
ENSMUSG00000018623	Mmp7	matrix metallopeptidase 7 [Source:MGI Symbol;Acc:MGI:103189]	0.012	-6.34516	1.25631e-31	3.03189e-29	yes	down	207.27	47.28	162.97	1.45	2.2	3.74	139.173	2.46333
ENSMUSG00000032978	Guca2b	guanylate cyclase activator 2b (retina) [Source:MGI Symbol;Acc:MGI:1270851]	0.022	-5.52597	1.91085e-31	4.50427e-29	yes	down	843.83	2536.43	2035.16	59.4	39.2	77.49	1805.14	58.6967
ENSMUSG00000005373	Mlxipl	MLX interacting protein-like [Source:MGI Symbol;Acc:MGI:1927999]	0.125	-3.00195	4.04702e-31	9.32286e-29	yes	down	39.87	69.81	50.11	10.34	9.53	6.6	53.2633	8.82333
ENSMUSG00000020607	Fam84a	family with sequence similarity 84, member A [Source:MGI Symbol;Acc:MGI:2145011]	0.031	-4.98945	4.0411e-31	9.32286e-29	yes	down	21.24	15.39	39.05	0.77	1.5	1.28	25.2267	1.18333
ENSMUSG00000024292	Cyp4f14	cytochrome P450, family 4, subfamily f, polypeptide 14 [Source:MGI Symbol;Acc:MGI:1927669]	0.049	-4.3387	5.21929e-31	1.18883e-28	yes	down	460.38	781.66	856.52	38.62	46.23	70.81	699.52	51.8867
ENSMUSG00000017453	Pipox	pipecolic acid oxidase [Source:MGI Symbol;Acc:MGI:1197006]	0.03	-5.0563	5.66929e-31	1.27698e-28	yes	down	13.36	27.38	21.51	0.67	0.73	1.3	20.75	0.9
ENSMUSG00000036814	Slc6a20a	solute carrier family 6 (neurotransmitter transporter), member 20A [Source:MGI Symbol;Acc:MGI:2143217]	0.009	-6.72287	5.88076e-31	1.31005e-28	yes	down	100.48	32	69.49	0.91	1.82	0.32	67.3233	1.01667
ENSMUSG00000022999	Lmbr1l	limb region 1 like [Source:MGI Symbol;Acc:MGI:1289247]	0.257	-1.96065	1.0624e-30	2.31581e-28	yes	down	46.41	37.03	36.89	15.38	19.16	19.15	40.11	17.8967
ENSMUSG00000118376	AC100212.9	novel transcript	0.126	-2.98382	1.13991e-30	2.45834e-28	yes	down	38.59	62.01	39.78	9.91	8.72	9.49	46.7933	9.37333
ENSMUSG00000009646	Pla2g12b	phospholipase A2, group XIIB [Source:MGI Symbol;Acc:MGI:1917086]	0.018	-5.81353	1.3946e-29	2.85569e-27	yes	down	55.47	123.07	120.78	3.97	1.21	2.68	99.7733	2.62
ENSMUSG00000031482	Slc25a15	solute carrier family 25 (mitochondrial carrier ornithine transporter), member 15 [Source:MGI Symbol;Acc:MGI:1342274]	0.089	-3.49227	1.99089e-29	4.03593e-27	yes	down	56.45	82.15	95.52	10.4	8.95	11.09	78.04	10.1467
ENSMUSG00000026687	Aldh9a1	aldehyde dehydrogenase 9, subfamily A1 [Source:MGI Symbol;Acc:MGI:1861622]	0.138	-2.86195	2.57326e-29	5.16487e-27	yes	down	207.83	273.22	254.23	54.09	42.19	52.51	245.093	49.5967
ENSMUSG00000054999	Naaladl1	N-acetylated alpha-linked acidic dipeptidase-like 1 [Source:MGI Symbol;Acc:MGI:2685810]	0.011	-6.46693	2.97335e-29	5.90939e-27	yes	down	1450.74	488.14	1103.92	6.18	12.28	31.05	1014.27	16.5033
ENSMUSG00000037995	Igsf9	immunoglobulin superfamily, member 9 [Source:MGI Symbol;Acc:MGI:2135283]	0.157	-2.67319	1.10713e-28	2.15804e-26	yes	down	61.9	64.03	59.31	13.03	24.01	17.42	61.7467	18.1533
ENSMUSG00000024127	Prepl	prolyl endopeptidase-like [Source:MGI Symbol;Acc:MGI:2441932]	0.272	-1.87967	1.46107e-28	2.82084e-26	yes	down	49.89	52.05	51.01	22.24	23.97	24.7	50.9833	23.6367
ENSMUSG00000104445	Rhbg	Rhesus blood group-associated B glycoprotein [Source:MGI Symbol;Acc:MGI:1927379]	0.118	-3.08397	2.08353e-28	3.98464e-26	yes	down	16.76	12.63	13.71	2.04	2.09	3.43	14.3667	2.52
ENSMUSG00000104648	Gm42570	predicted gene 42570 [Source:MGI Symbol;Acc:MGI:5662707]	0.013	-6.2165	2.17414e-28	4.11907e-26	yes	down	1.96	1.53	1.51	0.02	0.02	0.05	1.66667	0.03
ENSMUSG00000026692	Fmo4	flavin containing monooxygenase 4 [Source:MGI Symbol;Acc:MGI:2429497]	0.031	-5.03082	2.61824e-28	4.91454e-26	yes	down	31.43	43.53	45	1.21	4	1.77	39.9867	2.32667
ENSMUSG00000025991	Cps1	carbamoyl-phosphate synthetase 1 [Source:MGI Symbol;Acc:MGI:891996]	0.013	-6.29904	3.0473e-28	5.66742e-26	yes	down	89.06	149.16	107.51	3.81	2.09	0.6	115.243	2.16667
ENSMUSG00000031445	Proz	protein Z, vitamin K-dependent plasma glycoprotein [Source:MGI Symbol;Acc:MGI:1860488]	0.059	-4.08859	3.73367e-28	6.88081e-26	yes	down	4.62	6.83	6.06	0.46	0.67	0.35	5.83667	0.493333
ENSMUSG00000019838	Slc16a10	solute carrier family 16 (monocarboxylic acid transporters), member 10 [Source:MGI Symbol;Acc:MGI:1919722]	0.029	-5.10466	6.77015e-28	1.23644e-25	yes	down	22.56	75.69	54.91	1.72	2.53	2.76	51.0533	2.33667
ENSMUSG00000000958	Slc7a7	solute carrier family 7 (cationic amino acid transporter, y+ system), member 7 [Source:MGI Symbol;Acc:MGI:1337120]	0.109	-3.20313	1.28862e-27	2.31177e-25	yes	down	120.6	194.92	167.89	20.54	29.66	25.44	161.137	25.2133
ENSMUSG00000030303	Far2	fatty acyl CoA reductase 2 [Source:MGI Symbol;Acc:MGI:2687035]	0.109	-3.19166	1.87132e-27	3.32768e-25	yes	down	24.33	22.04	19.12	3.18	2.48	4.7	21.83	3.45333
ENSMUSG00000034371	Tkfc	triokinase, FMN cyclase [Source:MGI Symbol;Acc:MGI:2385084]	0.044	-4.50362	5.58002e-27	9.75156e-25	yes	down	135.34	341.99	217.39	18.28	11.31	14.05	231.573	14.5467
ENSMUSG00000025401	Myo1a	myosin IA [Source:MGI Symbol;Acc:MGI:107732]	0.148	-2.75443	8.19545e-27	1.41998e-24	yes	down	640.3	777.95	787.66	173.25	174.43	120.93	735.303	156.203
ENSMUSG00000074443	Defa22	defensin, alpha, 22 [Source:MGI Symbol;Acc:MGI:3639039]	0	-11.2836	3.97503e-26	6.71516e-24	yes	down	11451.9	638.56	10074	3.71	6.29	2.78	7388.15	4.26
ENSMUSG00000028519	Dab1	disabled 1 [Source:MGI Symbol;Acc:MGI:108554]	0.008	-6.95567	4.01681e-26	6.72965e-24	yes	down	17.89	30.76	26.7	0.12	0.31	0.55	25.1167	0.326667
ENSMUSG00000020432	Tcn2	transcobalamin 2 [Source:MGI Symbol;Acc:MGI:98534]	0.209	-2.26083	1.32759e-25	2.18804e-23	yes	down	224.7	281.36	268.88	77.04	76.84	81.84	258.313	78.5733
ENSMUSG00000073403	Gm10499	predicted gene 10499 [Source:MGI Symbol;Acc:MGI:3702919]	0.016	-5.96071	1.84361e-25	3.014e-23	yes	down	16.97	53.55	35.55	1.09	0.33	1.07	35.3567	0.83
ENSMUSG00000044352	Sowaha	sosondowah ankyrin repeat domain family member A [Source:MGI Symbol;Acc:MGI:2687280]	0.025	-5.31117	3.32423e-25	5.39111e-23	yes	down	19.71	12.62	21.37	0.75	0.21	0.99	17.9	0.65
ENSMUSG00000079057	Cyp4v3	cytochrome P450, family 4, subfamily v, polypeptide 3 [Source:MGI Symbol;Acc:MGI:2142763]	0.017	-5.90466	1.04099e-24	1.66165e-22	yes	down	47.41	228.64	267.63	3.83	5.68	4.38	181.227	4.63
ENSMUSG00000002108	Nr1h3	nuclear receptor subfamily 1, group H, member 3 [Source:MGI Symbol;Acc:MGI:1352462]	0.184	-2.4388	1.12885e-24	1.78782e-22	yes	down	45.15	44.69	43.7	10.12	17.11	13.15	44.5133	13.46
ENSMUSG00000040505	Abcg5	ATP binding cassette subfamily G member 5 [Source:MGI Symbol;Acc:MGI:1351659]	0.011	-6.4851	2.1724e-24	3.41388e-22	yes	down	77.08	147.55	124.9	0.47	3.75	2.25	116.51	2.15667
ENSMUSG00000109715	Gm45606	predicted gene 45606 [Source:MGI Symbol;Acc:MGI:5791442]	0.11	-3.18352	2.56979e-24	4.00728e-22	yes	down	3.1	2.78	2.8	0.38	0.5	0.53	2.89333	0.47
ENSMUSG00000078650	G6pc	glucose-6-phosphatase, catalytic [Source:MGI Symbol;Acc:MGI:95607]	0	-13.4066	2.69801e-24	4.17512e-22	yes	down	20.5	91.7	77.85	0	0	0.02	63.35	0.00666667
ENSMUSG00000003526	Prodh	proline dehydrogenase [Source:MGI Symbol;Acc:MGI:97770]	0.18	-2.47726	2.87243e-24	4.41135e-22	yes	down	30.55	43.68	25.43	9.02	7.14	10.47	33.22	8.87667
ENSMUSG00000045282	Tmem86b	transmembrane protein 86B [Source:MGI Symbol;Acc:MGI:1915505]	0.019	-5.71068	4.72114e-24	6.98591e-22	yes	down	17.55	83.24	60.1	1.57	1.87	1.6	53.63	1.68
ENSMUSG00000074447	Defa21	defensin, alpha, 21 [Source:MGI Symbol;Acc:MGI:1913548]	0	-11.3341	4.86195e-24	7.14214e-22	yes	down	10521.1	751.93	10907.1	4.09	7.13	1.38	7393.39	4.2
ENSMUSG00000030313	Dennd5b	DENN/MADD domain containing 5B [Source:MGI Symbol;Acc:MGI:2444273]	0.222	-2.17135	6.20805e-24	8.98925e-22	yes	down	6.61	7.27	7.85	2.41	2.4	2.2	7.24333	2.33667
ENSMUSG00000039349	C130074G19Rik	RIKEN cDNA C130074G19 gene [Source:MGI Symbol;Acc:MGI:2444831]	0.297	-1.74915	2.29629e-23	3.30145e-21	yes	down	58.77	47.23	52.93	23.47	21.28	23.92	52.9767	22.89
ENSMUSG00000096295	Defa2	defensin, alpha, 2 [Source:MGI Symbol;Acc:MGI:94882]	0	-11.5507	5.68253e-23	8.05568e-21	yes	down	13191.6	480.44	11864.9	6.19	3.46	2.64	8512.3	4.09667
ENSMUSG00000021280	Exoc3l4	exocyst complex component 3-like 4 [Source:MGI Symbol;Acc:MGI:1921363]	0.027	-5.21728	7.01748e-23	9.81093e-21	yes	down	43.02	160.46	90.52	4.65	3.13	8.88	98	5.55333
ENSMUSG00000027463	Slc52a3	solute carrier protein family 52, member 3 [Source:MGI Symbol;Acc:MGI:1916948]	0.143	-2.80091	7.23535e-23	1.00462e-20	yes	down	61.41	95.86	90.31	16.66	21.19	15.28	82.5267	17.71
ENSMUSG00000024960	Plcb3	phospholipase C, beta 3 [Source:MGI Symbol;Acc:MGI:104778]	0.293	-1.77166	8.24866e-23	1.13753e-20	yes	down	223.99	251.5	218.84	94.11	108.55	90.04	231.443	97.5667
ENSMUSG00000025059	Gk	glycerol kinase [Source:MGI Symbol;Acc:MGI:106594]	0.065	-3.94535	1.0556e-22	1.43618e-20	yes	down	50.45	62.68	87.55	4.07	10.45	4.92	66.8933	6.48
ENSMUSG00000011034	Slc5a1	solute carrier family 5 (sodium/glucose cotransporter), member 1 [Source:MGI Symbol;Acc:MGI:107678]	0.04	-4.63218	1.59048e-22	2.14949e-20	yes	down	251.01	908.6	620.98	26.16	43.24	39.03	593.53	36.1433
ENSMUSG00000051339	2900026A02Rik	RIKEN cDNA 2900026A02 gene [Source:MGI Symbol;Acc:MGI:1920194]	0.325	-1.6202	2.12861e-22	2.83889e-20	yes	down	54.74	57.42	57.32	24.38	30.16	27.1	56.4933	27.2133
ENSMUSG00000032105	Pdzd3	PDZ domain containing 3 [Source:MGI Symbol;Acc:MGI:2429554]	0.212	-2.23825	4.15723e-22	5.5082e-20	yes	down	25.72	30.79	25.43	9.5	8.77	7.16	27.3133	8.47667
ENSMUSG00000030004	Nat8	N-acetyltransferase 8 (GCN5-related) [Source:MGI Symbol;Acc:MGI:1915646]	0.001	-10.4066	1.15289e-21	1.50783e-19	yes	down	25.68	47.52	39.11	0.13	0	0	37.4367	0.0433333
ENSMUSG00000079494	Nat8f5	N-acetyltransferase 8 (GCN5-related) family member 5 [Source:MGI Symbol;Acc:MGI:1916299]	0.007	-7.15071	1.4512e-21	1.88582e-19	yes	down	9.16	18.44	15.35	0.31	0.15	0	14.3167	0.153333
ENSMUSG00000038751	Ptk6	PTK6 protein tyrosine kinase 6 [Source:MGI Symbol;Acc:MGI:99683]	0.085	-3.56332	1.98841e-21	2.5512e-19	yes	down	15.28	30.51	20.57	2.36	4.02	2.13	22.12	2.83667
ENSMUSG00000050761	Gp1bb	glycoprotein Ib, beta polypeptide [Source:MGI Symbol;Acc:MGI:107852]	0.061	-4.03236	2.11094e-21	2.69139e-19	yes	down	33.31	24.41	32.35	3.74	1.21	2.97	30.0233	2.64
ENSMUSG00000047728	BC025446	cDNA sequence BC025446 [Source:MGI Symbol;Acc:MGI:2385015]	0.052	-4.26648	2.87041e-21	3.63681e-19	yes	down	40.78	109.33	75.87	7.13	7.39	3.98	75.3267	6.16667
ENSMUSG00000034449	Dhrs11	dehydrogenase/reductase (SDR family) member 11 [Source:MGI Symbol;Acc:MGI:2652816]	0.214	-2.22179	5.54994e-21	6.81869e-19	yes	down	256.92	288.33	281.16	89.95	71.79	97.74	275.47	86.4933
ENSMUSG00000028307	Aldob	aldolase B, fructose-bisphosphate [Source:MGI Symbol;Acc:MGI:87995]	0.041	-4.61653	9.13901e-21	1.11606e-18	yes	down	512.83	2127.75	1278.79	76.03	70.38	92.67	1306.46	79.6933
ENSMUSG00000021474	Sfxn1	sideroflexin 1 [Source:MGI Symbol;Acc:MGI:2137677]	0.218	-2.19913	1.5012e-20	1.77967e-18	yes	down	65.98	92.04	80.26	23.12	27.22	26.29	79.4267	25.5433
ENSMUSG00000029618	Ocm	oncomodulin [Source:MGI Symbol;Acc:MGI:97401]	0	-11.2671	1.49684e-20	1.77967e-18	yes	down	70.4	44.36	63.23	0	0	0.09	59.33	0.03
ENSMUSG00000005107	Slc2a9	solute carrier family 2 (facilitated glucose transporter), member 9 [Source:MGI Symbol;Acc:MGI:2152844]	0.175	-2.51272	1.48383e-20	1.77967e-18	yes	down	18.29	23.28	24.53	5.7	3.28	4.11	22.0333	4.36333
ENSMUSG00000041237	Pklr	pyruvate kinase liver and red blood cell [Source:MGI Symbol;Acc:MGI:97604]	0.172	-2.53993	1.50119e-20	1.77967e-18	yes	down	124.12	208.44	168.35	45.4	71.4	68.45	166.97	61.75
ENSMUSG00000006345	Ggt1	gamma-glutamyltransferase 1 [Source:MGI Symbol;Acc:MGI:95706]	0.025	-5.29717	1.94453e-20	2.29184e-18	yes	down	329.92	481.87	414.57	26.3	4.99	17.04	408.787	16.11
ENSMUSG00000074261	Erich4	glutamate rich 4 [Source:MGI Symbol;Acc:MGI:3646269]	0.019	-5.72592	1.99695e-20	2.34001e-18	yes	down	50.32	94.02	77.86	1.29	0.6	4.28	74.0667	2.05667
ENSMUSG00000092243	Gm7030	predicted gene 7030 [Source:MGI Symbol;Acc:MGI:3647514]	0.018	-5.77067	2.19251e-20	2.5544e-18	yes	down	2.01	4.41	2.69	0.02	0.15	0.15	3.03667	0.106667
ENSMUSG00000030934	Oat	ornithine aminotransferase [Source:MGI Symbol;Acc:MGI:97394]	0.158	-2.66423	2.22399e-20	2.57626e-18	yes	down	471.71	468.24	581.81	91.4	105.19	156.32	507.253	117.637
ENSMUSG00000032080	Apoa4	apolipoprotein A-IV [Source:MGI Symbol;Acc:MGI:88051]	0	-13.4324	2.71654e-20	3.12896e-18	yes	down	51.2	7352.67	3893.74	0.35	0.81	0.42	3765.87	0.526667
ENSMUSG00000095066	Defa20	defensin, alpha, 20 [Source:MGI Symbol;Acc:MGI:1915259]	0	-11.2481	3.02825e-20	3.46829e-18	yes	down	12960.1	409.72	12612.7	5.9	6.95	2.34	8660.85	5.06333
ENSMUSG00000078439	Smim24	small integral membrane protein 24 [Source:MGI Symbol;Acc:MGI:1919523]	0.065	-3.94611	3.75255e-20	4.24982e-18	yes	down	941.43	2826.7	2304.93	203.91	186.75	201.62	2024.35	197.427
ENSMUSG00000029811	Aoc1	amine oxidase, copper-containing 1 [Source:MGI Symbol;Acc:MGI:1923757]	0.14	-2.84009	4.00208e-20	4.50723e-18	yes	down	551.13	452.22	558.52	72.55	160.2	90.56	520.623	107.77
ENSMUSG00000038209	Itln1	intelectin 1 (galactofuranose binding) [Source:MGI Symbol;Acc:MGI:1333831]	0.002	-9.37899	4.31953e-20	4.83787e-18	yes	down	1592.66	213.54	1523.78	0.83	5.47	1.43	1109.99	2.57667
ENSMUSG00000027524	Edn3	endothelin 3 [Source:MGI Symbol;Acc:MGI:95285]	0.083	-3.58446	4.51068e-20	5.02421e-18	yes	down	15.97	14.9	30.27	3.06	1.92	2.29	20.38	2.42333
ENSMUSG00000039886	Tmem120a	transmembrane protein 120A [Source:MGI Symbol;Acc:MGI:2686991]	0.153	-2.71072	7.85751e-20	8.70424e-18	yes	down	96.57	172.06	129.39	30.32	31.67	28.46	132.673	30.15
ENSMUSG00000052396	Mogat2	monoacylglycerol O-acyltransferase 2 [Source:MGI Symbol;Acc:MGI:2663253]	0.021	-5.56152	7.96193e-20	8.77197e-18	yes	down	148.33	389.55	319.97	14.44	2.57	9.33	285.95	8.78
ENSMUSG00000040264	Gbp2b	guanylate binding protein 2b [Source:MGI Symbol;Acc:MGI:95666]	0.217	-2.2015	1.04023e-19	1.13987e-17	yes	down	4.73	4.17	4.4	1.2	1.43	1.58	4.43333	1.40333
ENSMUSG00000067813	Xkr9	X-linked Kx blood group related 9 [Source:MGI Symbol;Acc:MGI:2686466]	0.073	-3.78396	1.1679e-19	1.27288e-17	yes	down	8.93	14.16	12.82	1.7	0.72	1.4	11.97	1.27333
ENSMUSG00000056204	Pgpep1	pyroglutamyl-peptidase I [Source:MGI Symbol;Acc:MGI:1913772]	0.346	-1.53285	1.28075e-19	1.38842e-17	yes	down	31.67	38.71	34.97	21.93	16.89	16.89	35.1167	18.57
ENSMUSG00000060070	Defa26	defensin, alpha, 26 [Source:MGI Symbol;Acc:MGI:3630390]	0	-11.7218	1.37285e-19	1.48034e-17	yes	down	235.02	85.18	322.57	0	0	0	214.257	0
ENSMUSG00000018334	Ksr1	kinase suppressor of ras 1 [Source:MGI Symbol;Acc:MGI:105051]	0.201	-2.31368	4.67829e-19	4.96536e-17	yes	down	34.36	35.62	41.82	11.15	12.6	8.52	37.2667	10.7567
ENSMUSG00000056035	Cyp3a11	cytochrome P450, family 3, subfamily a, polypeptide 11 [Source:MGI Symbol;Acc:MGI:88609]	0.001	-10.7161	6.09666e-19	6.40371e-17	yes	down	23.09	384.58	214.09	0.11	0.08	0.36	207.253	0.183333
ENSMUSG00000052131	Akr1b7	aldo-keto reductase family 1, member B7 [Source:MGI Symbol;Acc:MGI:101918]	0.041	-4.61524	7.22248e-19	7.54712e-17	yes	down	57.14	192.07	92.15	9.14	4.01	7.41	113.787	6.85333
ENSMUSG00000024424	Ttc39c	tetratricopeptide repeat domain 39C [Source:MGI Symbol;Acc:MGI:1919997]	0.066	-3.92428	8.23448e-19	8.56049e-17	yes	down	6.39	17.35	11.35	1.79	1.19	0.88	11.6967	1.28667
ENSMUSG00000048440	Cyp4f16	cytochrome P450, family 4, subfamily f, polypeptide 16 [Source:MGI Symbol;Acc:MGI:1917351]	0.19	-2.39604	9.91193e-19	1.01997e-16	yes	down	88.99	105.36	126.54	26.45	35.89	32.15	106.963	31.4967
ENSMUSG00000049303	Syt12	synaptotagmin XII [Source:MGI Symbol;Acc:MGI:2159601]	0.05	-4.32201	1.01822e-18	1.04249e-16	yes	down	2.51	4.33	3.88	0.14	0.2	0.43	3.57333	0.256667
ENSMUSG00000068299	Nat8f4	N-acetyltransferase 8 (GCN5-related) family member 4 [Source:MGI Symbol;Acc:MGI:1922791]	0.078	-3.67306	1.05842e-18	1.0782e-16	yes	down	26.32	62.63	39.39	3.44	6.94	5.33	42.78	5.23667
ENSMUSG00000028976	Slc2a5	solute carrier family 2 (facilitated glucose transporter), member 5 [Source:MGI Symbol;Acc:MGI:1928369]	0.031	-5.02206	1.1749e-18	1.19088e-16	yes	down	12.37	43.27	26.33	1.76	1.85	2.77	27.3233	2.12667
ENSMUSG00000030472	Ceacam18	carcinoembryonic antigen-related cell adhesion molecule 18 [Source:MGI Symbol;Acc:MGI:1919681]	0.119	-3.0742	1.78823e-18	1.79461e-16	yes	down	18	22.29	29.02	2.67	4.66	4.94	23.1033	4.09
ENSMUSG00000038332	Sesn1	sestrin 1 [Source:MGI Symbol;Acc:MGI:2155278]	0.168	-2.57529	2.12754e-18	2.11419e-16	yes	down	44.46	52.96	55.78	11.76	9.4	16.22	51.0667	12.46
ENSMUSG00000042195	Slc35f2	solute carrier family 35, member F2 [Source:MGI Symbol;Acc:MGI:1919272]	0.122	-3.03515	2.59056e-18	2.56175e-16	yes	down	31.37	61.85	49.45	7.74	10.95	7.03	47.5567	8.57333
ENSMUSG00000020638	Cmpk2	cytidine monophosphate (UMP-CMP) kinase 2, mitochondrial [Source:MGI Symbol;Acc:MGI:99830]	0.172	-2.5398	2.62727e-18	2.58544e-16	yes	down	14.26	17.37	17.81	3.91	3.2	5.13	16.48	4.08
ENSMUSG00000025027	Xpnpep1	X-prolyl aminopeptidase (aminopeptidase P) 1, soluble [Source:MGI Symbol;Acc:MGI:2180003]	0.102	-3.29711	3.32354e-18	3.25482e-16	yes	down	182.75	398.85	393.87	53.95	54.25	48.79	325.157	52.33
ENSMUSG00000062064	Slc2a7	solute carrier family 2 (facilitated glucose transporter), member 7 [Source:MGI Symbol;Acc:MGI:3650865]	0.004	-7.83095	3.60153e-18	3.49331e-16	yes	down	1.84	8.16	5.98	0.03	0.06	0.01	5.32667	0.0333333
ENSMUSG00000023571	C1qtnf12	C1q and tumor necrosis factor related 12 [Source:MGI Symbol;Acc:MGI:1914639]	0.12	-3.05897	3.64747e-18	3.52102e-16	yes	down	34.01	60.99	64.3	9.05	8.95	10.44	53.1	9.48
ENSMUSG00000006567	Atp7b	ATPase, Cu++ transporting, beta polypeptide [Source:MGI Symbol;Acc:MGI:103297]	0.023	-5.46527	4.40527e-18	4.2324e-16	yes	down	1.21	3.83	2.81	0.04	0.16	0.1	2.61667	0.1
ENSMUSG00000058618	AY761184	cDNA sequence AY761184 [Source:MGI Symbol;Acc:MGI:3611585]	0	-11.286	4.45979e-18	4.26456e-16	yes	down	1151.41	645.15	3654.23	1.22	2.15	0	1816.93	1.12333
ENSMUSG00000039682	Lap3	leucine aminopeptidase 3 [Source:MGI Symbol;Acc:MGI:1914238]	0.068	-3.8786	5.41334e-18	5.15207e-16	yes	down	183.23	511.84	602.75	39.56	41.76	41.88	432.607	41.0667
ENSMUSG00000045441	Gprin3	GPRIN family member 3 [Source:MGI Symbol;Acc:MGI:1924785]	0.256	-1.96485	6.32445e-18	5.93561e-16	yes	down	5.33	4.62	6.13	1.73	2.07	2.42	5.36	2.07333
ENSMUSG00000048186	Bend7	BEN domain containing 7 [Source:MGI Symbol;Acc:MGI:2443100]	0.061	-4.03992	6.31592e-18	5.93561e-16	yes	down	24.11	20.94	26.58	2.47	0.87	3.18	23.8767	2.17333
ENSMUSG00000029162	Khk	ketohexokinase [Source:MGI Symbol;Acc:MGI:1096353]	0.052	-4.26351	6.76939e-18	6.32392e-16	yes	down	98.36	361.3	241.56	23.1	21.42	23.38	233.74	22.6333
ENSMUSG00000028940	Hes2	hes family bHLH transcription factor 2 [Source:MGI Symbol;Acc:MGI:1098624]	0.109	-3.19627	1.41975e-17	1.30824e-15	yes	down	8.66	17.09	16.39	1.65	2.19	1.16	14.0467	1.66667
ENSMUSG00000020733	Slc9a3r1	solute carrier family 9 (sodium/hydrogen exchanger), member 3 regulator 1 [Source:MGI Symbol;Acc:MGI:1349482]	0.148	-2.75446	1.44183e-17	1.32256e-15	yes	down	564.89	790.39	859.46	202.05	126.86	160.82	738.247	163.243
ENSMUSG00000055670	Zzef1	zinc finger, ZZ-type with EF hand domain 1 [Source:MGI Symbol;Acc:MGI:2444286]	0.3	-1.73616	1.65428e-17	1.51061e-15	yes	down	41.18	57.33	45.54	22.49	20.91	20.65	48.0167	21.35
ENSMUSG00000070738	Dgkd	diacylglycerol kinase, delta [Source:MGI Symbol;Acc:MGI:2138334]	0.446	-1.16604	1.75946e-17	1.59945e-15	yes	down	53.37	50.48	48.43	34.73	36.15	34.08	50.76	34.9867
ENSMUSG00000034781	Gna11	guanine nucleotide binding protein, alpha 11 [Source:MGI Symbol;Acc:MGI:95766]	0.269	-1.89627	1.85243e-17	1.67645e-15	yes	down	265.37	261.68	267.75	118.01	84.63	100.95	264.933	101.197
ENSMUSG00000041079	Rwdd2b	RWD domain containing 2B [Source:MGI Symbol;Acc:MGI:1858215]	0.182	-2.45995	2.01033e-17	1.80324e-15	yes	down	34.4	56.72	43.42	9.6	13.63	12.6	44.8467	11.9433
ENSMUSG00000086040	Wipf3	WAS/WASL interacting protein family, member 3 [Source:MGI Symbol;Acc:MGI:3044681]	0.187	-2.41541	2.29238e-17	2.03821e-15	yes	down	6.6	6.97	7.2	2.43	1.56	1.7	6.92333	1.89667
ENSMUSG00000022757	Tfg	Trk-fused gene [Source:MGI Symbol;Acc:MGI:1338041]	0.181	-2.46844	2.64449e-17	2.33083e-15	yes	down	126.66	224.05	188.17	46.1	48.23	47.94	179.627	47.4233
ENSMUSG00000074441	Gm15292	predicted gene 15292 [Source:MGI Symbol;Acc:MGI:3708769]	0.001	-10.76	2.93686e-17	2.56621e-15	yes	down	184.04	97.14	295.03	0	0	0.44	192.07	0.146667
ENSMUSG00000040111	Gramd1b	GRAM domain containing 1B [Source:MGI Symbol;Acc:MGI:1925037]	0.088	-3.5054	3.14988e-17	2.72882e-15	yes	down	14.02	28.57	35.38	2.7	4.72	3.09	25.99	3.50333
ENSMUSG00000035041	Creb3l3	cAMP responsive element binding protein 3-like 3 [Source:MGI Symbol;Acc:MGI:2384786]	0.016	-6.00687	3.72614e-17	3.21431e-15	yes	down	35.87	239.51	210.01	3.95	1.61	5.07	161.797	3.54333
ENSMUSG00000026175	Vil1	villin 1 [Source:MGI Symbol;Acc:MGI:98930]	0.161	-2.63488	5.46183e-17	4.59428e-15	yes	down	778.79	1281.7	1310.1	301.94	249.18	257.27	1123.53	269.463
ENSMUSG00000037031	Tspan15	tetraspanin 15 [Source:MGI Symbol;Acc:MGI:1917673]	0.425	-1.2348	5.4571e-17	4.59428e-15	yes	down	71.84	74.58	61.58	36.1	42.68	43.08	69.3333	40.62
ENSMUSG00000046697	Enpp7	ectonucleotide pyrophosphatase/phosphodiesterase 7 [Source:MGI Symbol;Acc:MGI:3027917]	0	-12.4297	6.81608e-17	5.70974e-15	yes	down	11.18	551.8	1062.18	0.22	0.2	0.05	541.72	0.156667
ENSMUSG00000043822	Adamtsl5	ADAMTS-like 5 [Source:MGI Symbol;Acc:MGI:1913798]	0.22	-2.18286	7.49677e-17	6.2541e-15	yes	down	16.95	19.8	17.92	5.1	5.56	5.41	18.2233	5.35667
ENSMUSG00000030761	Myo7a	myosin VIIA [Source:MGI Symbol;Acc:MGI:104510]	0.16	-2.64691	8.77459e-17	7.2901e-15	yes	down	14.72	26.1	19.68	7.51	6.06	4.18	20.1667	5.91667
ENSMUSG00000041126	H2afv	H2A histone family, member V [Source:MGI Symbol;Acc:MGI:1924855]	0.335	-1.57725	9.90024e-17	8.19174e-15	yes	down	111.28	129.34	121.24	46.26	70.41	57.61	120.62	58.0933
ENSMUSG00000074439	Defa5	defensin, alpha, 5 [Source:MGI Symbol;Acc:MGI:99583]	0	-12.5532	1.15174e-16	9.45264e-15	yes	down	2839.61	460.73	3054.4	1.57	0	0	2118.25	0.523333
ENSMUSG00000094362	Defa33	defensin, alpha, 33 [Source:MGI Symbol;Acc:MGI:5434357]	0	-12.0525	1.32898e-16	1.08633e-14	yes	down	8974.49	110.27	6069.25	1.12	0.7	3.4	5051.34	1.74
ENSMUSG00000009145	Dqx1	DEAQ RNA-dependent ATPase [Source:MGI Symbol;Acc:MGI:2136388]	0.301	-1.73012	1.37751e-16	1.12148e-14	yes	down	21.33	22.86	22.83	9.11	9.01	10.67	22.34	9.59667
ENSMUSG00000057596	Trim30d	tripartite motif-containing 30D [Source:MGI Symbol;Acc:MGI:3035181]	0.171	-2.54504	1.50825e-16	1.22301e-14	yes	down	22.59	24.29	24.16	3.83	8.73	5.38	23.68	5.98
ENSMUSG00000040432	Ltb4r2	leukotriene B4 receptor 2 [Source:MGI Symbol;Acc:MGI:1888501]	0.033	-4.93143	2.43814e-16	1.96135e-14	yes	down	2.03	11.05	6.18	0.3	0.56	0.49	6.42	0.45
ENSMUSG00000067049	Unc93a	unc-93 homolog A [Source:MGI Symbol;Acc:MGI:1933250]	0.008	-7.05531	3.13246e-16	2.50993e-14	yes	down	0.85	5.26	6.29	0.01	0.04	0.04	4.13333	0.03
ENSMUSG00000026304	Rab17	RAB17, member RAS oncogene family [Source:MGI Symbol;Acc:MGI:104640]	0.157	-2.67021	3.58843e-16	2.80868e-14	yes	down	57.95	77.94	69.87	18.3	10.5	18.96	68.5867	15.92
ENSMUSG00000010307	Tmem86a	transmembrane protein 86A [Source:MGI Symbol;Acc:MGI:1915143]	0.059	-4.08837	4.26404e-16	3.32464e-14	yes	down	34.3	128.26	128.2	8.14	8.57	9.15	96.92	8.62
ENSMUSG00000074305	Peak1	pseudopodium-enriched atypical kinase 1 [Source:MGI Symbol;Acc:MGI:2442366]	0.317	-1.65605	4.43324e-16	3.44332e-14	yes	down	97.48	96.29	47.64	26.72	28.87	28.24	80.47	27.9433
ENSMUSG00000029330	Cds1	CDP-diacylglycerol synthase 1 [Source:MGI Symbol;Acc:MGI:1921846]	0.354	-1.49684	5.07089e-16	3.92355e-14	yes	down	88.37	92.95	78.75	46.82	41.21	46.42	86.69	44.8167
ENSMUSG00000020681	Ace	angiotensin I converting enzyme (peptidyl-dipeptidase A) 1 [Source:MGI Symbol;Acc:MGI:87874]	0.042	-4.58012	5.52749e-16	4.24444e-14	yes	down	88.49	438.42	407.05	17.6	28.32	16.02	311.32	20.6467
ENSMUSG00000030682	Cdipt	CDP-diacylglycerol--inositol 3-phosphatidyltransferase (phosphatidylinositol synthase) [Source:MGI Symbol;Acc:MGI:105491]	0.363	-1.46288	6.16128e-16	4.69554e-14	yes	down	119.76	124.02	131.67	58.54	79.58	63.22	125.15	67.1133
ENSMUSG00000025075	Habp2	hyaluronic acid binding protein 2 [Source:MGI Symbol;Acc:MGI:1196378]	0.006	-7.37904	6.57441e-16	4.973e-14	yes	down	8.75	1.27	7.06	0.02	0.11	0	5.69333	0.0433333
ENSMUSG00000027983	Cyp2u1	cytochrome P450, family 2, subfamily u, polypeptide 1 [Source:MGI Symbol;Acc:MGI:1918769]	0.079	-3.66686	6.85947e-16	5.16934e-14	yes	down	5.73	2.04	3.75	0.85	0.46	0.24	3.84	0.516667
ENSMUSG00000006360	Crip1	cysteine-rich protein 1 (intestinal) [Source:MGI Symbol;Acc:MGI:88501]	0.196	-2.34889	7.80679e-16	5.86145e-14	yes	down	4479.34	4767.08	5671.09	1227.18	2002.59	1118.56	4972.5	1449.44
ENSMUSG00000026922	Agpat2	1-acylglycerol-3-phosphate O-acyltransferase 2 (lysophosphatidic acid acyltransferase, beta) [Source:MGI Symbol;Acc:MGI:1914762]	0.256	-1.96674	8.12616e-16	6.05638e-14	yes	down	212.61	190.69	186.06	80.66	56.08	84.16	196.453	73.6333
ENSMUSG00000030834	Abcc6	ATP-binding cassette, sub-family C (CFTR/MRP), member 6 [Source:MGI Symbol;Acc:MGI:1351634]	0.225	-2.15162	1.13229e-15	8.3773e-14	yes	down	3.83	3.71	3.43	2.16	1.28	0.66	3.65667	1.36667
ENSMUSG00000023755	Rhebl1	Ras homolog enriched in brain like 1 [Source:MGI Symbol;Acc:MGI:1916409]	0.12	-3.06042	1.23905e-15	9.10071e-14	yes	down	8.86	16.35	15.02	2.43	2.43	2.34	13.41	2.4
ENSMUSG00000003585	Sec14l2	SEC14-like lipid binding 2 [Source:MGI Symbol;Acc:MGI:1915065]	0.02	-5.64856	1.38826e-15	1.01599e-13	yes	down	13.86	130.91	99.01	2.5	1.32	3.49	81.26	2.43667
ENSMUSG00000065956	Defa37	defensin, alpha, 37 [Source:MGI Symbol;Acc:MGI:3705236]	0.001	-10.5776	1.42826e-15	1.0415e-13	yes	down	4245.65	879.37	4555.67	3.64	5.42	0	3226.9	3.02
ENSMUSG00000040706	Agmat	agmatine ureohydrolase (agmatinase) [Source:MGI Symbol;Acc:MGI:1923236]	0.006	-7.32746	1.59186e-15	1.1484e-13	yes	down	3.33	10.78	6.05	0.1	0.1	0	6.72	0.0666667
ENSMUSG00000020600	Slc7a15	solute carrier family 7 (cationic amino acid transporter, y+ system), member 15 [Source:MGI Symbol;Acc:MGI:3045351]	0.044	-4.50095	1.62811e-15	1.16625e-13	yes	down	16.42	59.54	71.54	1.58	2.36	1.11	49.1667	1.68333
ENSMUSG00000066595	Flvcr1	feline leukemia virus subgroup C cellular receptor 1 [Source:MGI Symbol;Acc:MGI:2444881]	0.118	-3.08898	1.84773e-15	1.31429e-13	yes	down	13.44	23.9	30.99	3.88	4.44	3.51	22.7767	3.94333
ENSMUSG00000031410	Nxf7	nuclear RNA export factor 7 [Source:MGI Symbol;Acc:MGI:2159343]	0.138	-2.85648	2.11652e-15	1.50021e-13	yes	down	6.09	2.95	6.05	0.52	0.9	1.2	5.03	0.873333
ENSMUSG00000031402	Mpp1	membrane protein, palmitoylated [Source:MGI Symbol;Acc:MGI:105941]	0.076	-3.71168	2.37238e-15	1.67571e-13	yes	down	228.58	280.01	290.79	49.26	19.15	17.6	266.46	28.67
ENSMUSG00000046456	Tmem150b	transmembrane protein 150B [Source:MGI Symbol;Acc:MGI:2679718]	0.248	-2.01	2.44884e-15	1.72371e-13	yes	down	24.69	31.74	32	11.88	8.94	9.36	29.4767	10.06
ENSMUSG00000040498	Igsf23	immunoglobulin superfamily, member 23 [Source:MGI Symbol;Acc:MGI:1917330]	0.092	-3.43928	4.35634e-15	3.03477e-13	yes	down	58.24	146.94	131.28	13.39	22.98	14.05	112.153	16.8067
ENSMUSG00000034936	Arl4d	ADP-ribosylation factor-like 4D [Source:MGI Symbol;Acc:MGI:1933155]	0.258	-1.95575	4.46674e-15	3.10102e-13	yes	down	33.61	26.85	35.65	13.88	10.62	11.63	32.0367	12.0433
ENSMUSG00000028159	Dapp1	dual adaptor for phosphotyrosine and 3-phosphoinositides 1 [Source:MGI Symbol;Acc:MGI:1347063]	0.188	-2.41219	4.98893e-15	3.45172e-13	yes	down	10.66	14.23	12.17	2.43	4.85	2.31	12.3533	3.19667
ENSMUSG00000096410	Ighv1-19	immunoglobulin heavy variable V1-19 [Source:MGI Symbol;Acc:MGI:4439779]	0.164	-2.61039	5.83991e-15	4.02676e-13	yes	down	989.78	1225.8	1326.88	383.08	193.02	302.08	1180.82	292.727
ENSMUSG00000086712	AI427809	expressed sequence AI427809 [Source:MGI Symbol;Acc:MGI:2140270]	0.102	-3.29035	6.00805e-15	4.12865e-13	yes	down	14.65	27.22	29.77	2.52	3.12	3.35	23.88	2.99667
[truncated: 1,424 more rows]
