# Supplementary material for: Transcriptomic and Proteomic Study on the High-Fat Diet Combined With AOM/DSS-Induced Adenomatous Polyps in Mice
Source: Front Oncol. 2021 Aug 26;11:736225. doi: 10.3389/fonc.2021.736225 (PMC8427437; doi:10.3389/fonc.2021.736225)
Supplement: Supplementary file 2 [file Table_2.xlsx]

## Sheet: Sheet1
Gene name	targets related to intestinal adenoma	CRA-related genes
St6galnac6	MSH6	Sult1a1
Slc35a1	MLH1	Slc2a1
Foxd2	MSH2	Hk2
Sult1a1	APC	Selenbp1
Slc2a1	PMS2	Cbs
Hk2	POLE	Mecom
Selenbp1	POLD1	Ccn3
Nxpe2	AIP	Glis3
Lrrc8e	MEN1	S100a1
Cbs	AXIN2	Slc1a4
Cbr3	KRAS	Aqp8
Mecom	MUTYH	Pparg
Samd12	TP53	Areg
Aldh3b2	CTNNB1	Tlr1
Ccn3	MLH3	Gpnmb
Fut2	BRAF	Clec3b
Parm1	PIK3CA	Abcc1
Hoxaas3	GREM1	Slc16a9
Foxd2os	GNAS	Slc4a7
Far1	PTEN	Ctsl
Ildr1	CDH1	Ephb2
Fam57a	CCND1	Sstr1
Glis3	AKT1	St3gal3
Slc17a9	EPCAM	S100a6
Etv5	SMAD4	Arsb
Kcnk1	PMS1	Spdef
Prcp	MCC	Hgfac
Cyp2d34	DCC	Hoxa9
S100a1	TGFBR2	Lipg
Lpo	RET	Hsd11b2
Hk1	ERBB2	Tlr2
Zbtb10	MIR21	Egr1
R3hdm4	BRCA2	Igfbp5
Pla2g10	PLAG1	Igfbp2
Slc1a4	NRAS	Nox1
Tmem189	FLCN	Gys1
Plet1	GPR101	Pik3r3
Tgoln1	IGF2	Cd248
Klk1	USP8	Sptbn2
Akr1b8	EP300	Penk
Ppp1r3b	BAX	Rap1gap
Tinagl1	ATM	Agr2
Acsl3	CDC73	Galnt12
Zbtb7c	CDKN1B	Plcb4
Tmem171	PPARG	Stc2
Aqp8	BUB1	Sstr2
Shisa2	MET	B3gnt6
Pparg	CDKN2A	Fah
Ticam1	GALNT12	Phc1
Areg	AURKA	Sdc2
Gm15401	BUB1B	Folr2
Tlr1	FBXW7	Pf4
C2cd4b	PALB2	Slc16a1
Sybu	RB1	Sfrp2
Gpnmb	PLA2G2A	Mmp15
Klhdc7a	HNF1A	Nr4a1
Igdcc4	SRC	Smpd1
Sidt1	CDKN1A	Etv4
Eya2	FGFR2	Abcc3
Tnni1	MT-CO1	Ackr3
Pfkl	FGFR3	Nrp2
Clec3b	PRKAR1A	Dhcr7
Ccl8	CTNNA1	Slc45a3
Abcc1	MIRLET7A1	Igfbp6
Car1	MIR143	Serpinb5
Fcna	MSH3	Dusp1
Gstm2	MT-CO2	Fam162a
Isg20	HMGA2	Rgcc
Cwh43	PIK3R1	Cxcl12
Slc16a9	MIR145	Noxa1
Enpp5	MIR34A	Hsd3b2
Hoxa10	SMAD7	Cd44
Lyz2	SOX9	Satb2
Ethe1	BLM	Tcf7l1
Tmem63a	MIR126	Atp2a3
Scnn1b	PTPRJ	Muc2
Gne	ARID1A	Boc
2610528A11Rik	MT-CYB	Cavin3
Vsig2	DLC1	Sox10
Kctd17	PDGFRL	Calb2
S100a13	TLR2	Serpinf1
Slc25a35	EGFR	Gfap
Nsmf	MIR203A	Tlr5
Vldlr	RAD54B	Ccn1
Slc4a7	PTGS2	Hes1
Abo	MT-ND4L	Postn
Arhgef28	PTPN12	Reg4
Zfp750	IGF1	Il1rn
Mkx	MIR192	Cav2
Fxyd3	MIR26A1	Nacad
Sgsm3	BRIP1	Lgals3
Itga7	PKHD1	Cckar
Wnk4	MIR141	Sfrp4
Cryz	GNAI2	Slc7a6
Car2	FZD3	Abcc4
Slc5a3	AMER1	Htr4
Tspan33	INS-IGF2	Prdx6
Prnp	DMD	Blnk
Stk38l	CDKN2B	Gstm1
Hoxa11	MIR451A	Acsl4
Ctsl	C11orf65	Hmox1
Ephb2	HRAS	Jun
Gsdmc4	MIR215	Pdgfd
Pqlc1	MYO1B	Mt3
Creb3l1	RBFOX1	Reep5
Sstr1	MIR140	Piezo1
Gm49527	VEGFA	Ass1
Clmn	MIR34C	Srgap1
Col28a1	MIR34B	Anxa1
Rgl3	MIR100	Bace2
St3gal3	SLC9A9	Atoh1
Scara5	MIR342	Pla2g4a
Eif2ak4	BCL10	Edn1
S100a6	MGMT	Adam9
Gm10109	TOE1	Vcan
AA467197	MTHFR	Ndrg2
Pla2g3	MT-ND1	Ccdc80
Sprr2a3	TCERG1	Prom1
Cd177	BMPR1A	Cd109
St6galnac4	KRT7	Dab2
Cela1	MIR127	Ano1
Paqr8	MIR15A	Galnt3
Plet1os	MUC1	Cd34
Tnfrsf21	CHEK2	Mapk15
Tppp	MYC	Rapgef3
Arsb	RNF43	Phlda1
Spdef	SST	Gfra2
Fam129a	CASR	Mmp19
Tph1	KRT20	Lgals1
Hgfac	PRL	Aldh2
Epn3	CEACAM5	Ntrk2
Hoxa7	INS	Foxa2
Omp	CDKN2C	Pcdhgc3
Gm12551	GH1	Pomgnt2
Gng7	MMP9	Azgp1
Cyp2c55	MUC5AC	Pir
Cd320	GSTP1	Pygb
Cep131	GSTM1	Macc1
Hoxa9	VDR	Itga5
Gna14	CDX2	Tnxb
Gfpt2	TGFB1	Sema3f
Golm1	MDM2	Igf2bp1
Lipg	CHGA	Ptpn13
Capn5	TYMS	Mcc
Scarb1	NTHL1	Efemp2
Hsd11b2	SMAD3	Gpc1
Prrg3	MMP2	Igfbp4
Iqsec1	VIM	Ceacam1
Tnfaip8	XRCC1	Dgkg
Oit1	IL6	Tgfbr2
Ica1	GCM2	Cdkn1c
Tcaf2	POMC	Tlr4
B3galt2	EGF	Gprc5a
Appl2	ESR1	Retnlb
Greb1l	MMP7	Tnk2
Cmah	PTTG1	Ror2
Dixdc1	MKI67	Muc16
Tlr2	NAT2	Foxa1
Gm30613	IGFBP3	Myo1b
Rnf130	HIF1A	Smo
Cbr2	MIR16-1	Fgf2
Ephx4	MUC6	Serpine2
Sprr2a1	TERT	Tnfrsf1b
Rab3d	STK11	Ier3
Atp11a	ODC1	Hmga2
Dgkh	BCL2	S100a4
Cd24a	NF1	Plk2
Dagla	KRT19	Acss2
Ly6g6e	EPHX1	Vim
Sprr2a2	CYP1A1	Il1r1
Fads3	CRP	Mthfr
Rarres2	COLCA2	Ffar2
Mansc1	SDHB	Fnip2
Mfap3l	LGALS3	Vegfb
Ap1s3	OGG1	Htra1
Ugt1a6a	AMACR	Ptn
Hoxd11	TNF	Egf
Slc48a1	LIFR	Cd276
Lgals12	MUC2	Ptprs
Fcgr2b	MINPP1	Rassf10
Egr1	TCF7L2	Ptprz1
Igfbp5	SDHD	F13a1
Igfbp2	FGF2	Sox9
Nox1	ABCB1	Gcnt3
Abhd8	THADA	Nupr1
Chodl	STAT3	Col15a1
Adam23	CRCS2	Anxa5
Prn	ESR2	Ephb3
Mettl7a1	COLCA1	Cav1
Setbp1	CRCS5	Ptprn2
Shisa3	CRCS6	Serpine1
Gsdmc2	TSC1	Timp2
Gys1	CRCS11	Kit
Pik3r3	CRCS9	Rbp4
Cd248	LEP	Wnt11
Emp2	CYP2C9	Adm
Sptbn2	IL1B	Appl1
Penk	ADIPOQ	Cd14
Gal3st2c	CD44	Retreg1
Myoc	CXCL8	Ednra
Cmtm8	IFNG	Fgfr1
Rnf11	NQO1	Slc16a7
Mrps6	CRCS7	Thbs1
Phka1	CRCS8	Cd83
Rap1gap	BRCA1	Nos1
Ern2	SSTR2	Stim1
Sdk1	PLAGL2	Ogn
Ttc39a	BIRC5	Rassf6
Kazald1	SERPINB5	Foxp1
Agr2	PPARD	Opcml
Agpat4	BMP4	Cpe
Galnt12	MTR	Efemp1
Plcb4	CASP3	Hpse
C1qtnf6	FAS	Arl3
Stc2	CRNDE	Cryab
Slc44a3	GAST	Soat1
Sptssb	CYP1A2	Nes
Golph3l	MAPK1	Kank1
Cdhr1	SEMA4A	Adamtsl1
Impdh1	HNF4A	Ptgs2
Olfr78	SSTR5	Hspg2
Sstr2	NTRK1	Hspa1a
B3gnt6	SMAD2	Fzd8
Fah	PLAGL1	Id4
Ly6a	NKX2-1	Zfhx3
Pllp	MIR93	Gdf15
Nicn1	SYP	Ccl2
Phc1	PCNA	Wif1
Fbln2	VHL	Lox
6430548M08Rik	UGT1A1	Wwtr1
Apol6	KRT8	Dlc1
Pacsin3	CYP17A1	Cldn1
Sdc2	SDHC	Tagln
Ergic1	NME1	Eln
Folr2	GSTT1	Gfi1
Pf4	CEACAM3	Alb
Trim46	PTGS1	Gli2
Dnajc10	ERCC2	Afap1
Fam107b	FAN1	Oma1
Mid1ip1	MIR24-1	Gfra1
Slc16a1	MEG3	Timp3
Sfrp2	MIR483	Tcf21
Mmp15	PTH	Fan1
Gsdmcl2	MTOR	Lpl
Pkia	ERCC6	Rspo1
Sfxn5	NAT1	Tead4
Glt1d1	CYP1B1	Gpc3
Slc50a1	SFRP1	Dapk1
Cyp39a1	TYMP	Hdac1
Clec14a	FASLG	S100b
Sorbs2	IDH1	Usp13
Nr4a1	XRCC3	Tgfb2
Ebf1	MMP1	Glul
Smpd1	MIR19A	Cntn3
Bspry	KRT18	Sparc
Sfxn3	KIT	Pkdrej
Etv4	DRD2	Eya4
Slc20a1	DPYD	Ccl7
Abcc3	E2F1	Adhfe1
Ackr3	BCL2L1	Vcam1
Snx24	CRH	Igf1
AC154652.2	EZH2	Col5a2
Tor3a	CD274	Ptprt
Msi2	ALOX12	Epdr1
Fam114a1	CCKBR	Angpt1
Stard10	HGF	Tat
Nrp2	SNAI1	Gad2
Clec10a	TFF3	Fzd2
Stard5	FHIT	Atp2b4
Dhcr7	KDR	Gsn
Pcca	GHRHR	Nqo1
Slc45a3	TP73	Cdh13
Capg	HPGD	Wnt5b
Slc2a10	PLAUR	Muc3a
Utp14b	ERCC1	Fn1
Igfbp6	GHRH	Acta2
Serpinb5	TGFBR1	Sema3a
Fcho1	TSC2	Clu
Casd1	DNMT1	Cd9
Vps13c	LGR5	Mmp11
Ffar4	DICER1	Cdh3
Dusp1	CTSB	Fer1l4
Wfdc2	JUN	Thbd
Spata6	MIR200C	Pdpn
Rarg	AXIN1	Fosl1
Zdhhc8	PTGER4	Muc1
Fam162a	CTLA4	Chsy3
Pi16	LEPR	St6gal1
Synj2	CDK2	Alpl
Pdia5	IGF1R	Notch3
Best2	H19	Pdx1
Slc25a40	PROM1	Dcn
Tbc1d4	MALAT1	Foxd3
Agtrap	TNFRSF1A	Hspb1
Tspan1	S100A4	Tff2
Ccn2	BMP6	Opn3
Rgcc	LHCGR	Ptk7
Gm38910	RAF1	Enah
Cxcl12	MUC12	Sox21
Noxa1	CXCR4	Wnt16
Hsd3b2	CCAT2	Gdf5
Gmpr	NCAM1	Thbs2
Cd44	CALCA	Ptgis
Zdhhc1	MIR221	Fgf18
P4ha1	TIMP1	Ptger3
Ramp1	SLC26A3	Gnai1
Ces1g	HOTAIR	Chl1
Chst1	SLC2A1	Col5a1
Nipal2	PDPN	Dusp10
Satb2	MIR17	Scg5
Tcf7l1	NOTCH1	Snai2
Wfdc18	RASSF1	Plcb1
Atp2a3	BMP2	Fzd1
1810043G02Rik	MUC16	Sned1
Pla2g15	IRS1	Dhrs9
C1galt1	PRKACA	Fgfr2
Sike1	CXCL12	Wnt10b
Muc2	LHPP	Gli3
Boc	CASP8	Ackr1
1700066B19Rik	CTSD	Ar
Wdr60	PAX8	Klf12
Cavin3	CYP3A4	Prkg1
Ldlrad3	ELAVL1	Zeb2
Sox10	G6PC1	Phldb1
Myo3a	TFF1	Fgfr4
Iffo2	SPP1	Fzd10
Hebp2	ALDH2	Pvt1
Ocrl	ALDH1A1	Hhex
Calb2	NTS	Enpp2
Xpnpep3	REG4	Cnn1
Mctp2	RUNX3	Reck
Slc35g2	RPS6KB1	Col1a1
4930523C07Rik	TLR4	Ms4a1
Kiz	CYP19A1	Mmp12
Serpinf1	DPP4	Fgf7
Mboat2	CYP2E1	Hcar2
Ckmt2	TGFA	Fzd3
Slfn4	CEACAM6	Tns1
Adam15	PTP4A3	Prkacb
Agpat5	IL10	Eno2
Arhgap20	VEGFC	Grp
Gfap	SFRP2	Krt14
Anxa3	NOS2	Nlgn3
4921536K21Rik	MAPK14	Mal
AC141639.2	FOLH1	Bmp6
Scnn1a	SSTR1	Myh11
Galnt4	APEX1	Ngf
Wwp1	IGFBP2	Kiss1r
Tlr5	MIR222	Fgf1
P2rx4	DNMT3B	Haglr
Acsf2	MAP2K1	Syne1
Kcnh3	KLF4	Fos
Ccn1	MMP11	Grpr
Hes1	NUDT1	Adra1a
Pcp4l1	KEAP1	Hotairm1
Nefm	MIR149	Crabp1
Pmm1	GSK3B	Olr1
Postn	PLAU	Tshr
Nefl	LEF1	Cald1
Lynx1	CDK4	Anpep
Serpinh1	RARB	Ccl25
Ces1d	XRCC2	Enpep
Reg4	TIMP2	Olfm4
Sprr1a	IL2	Gata5
Il1rn	RAD51	Treh
Ccl21b	IFI27	Defa3
Ccdc85b	YAP1	Dpp4
S100a14	GNRH1	Tm6sf2
Cd99l2	NFKB1	Ace2
Cav2	CCND2	Abcc2
Nacad	AFP	Nos2
Ninj1	TNFRSF10B	Mme
Gm38416	KITLG	Myrf
Kcnd3	CEACAM7	Mgam
Cdk17	ITGA5	Apob
Lgals3	HDAC2	Mmp7
Gga2	GUCY2C	Guca2b
Tcaf1	GHSR	Mlxipl
Cckar	AR	Cps1
Vit	GHRL	Dab1
Rgs16	NFE2L2	Nr1h3
Grhl2	IDH2	Slc5a1
Zan	EXO1	Aldob
Sfrp4	MUC4	Pklr
Nipa1	PPP2R1B	Ggt1
Slc7a6	CDX1	Aoc1
Abcc4	NOD2	Edn3
Htr4	CDKN2B-AS1	Pgpep1
Hoxd10	HSD11B2	Sesn1
Gm11430	DAPK1	Slc9a3r1
Mark1	MACC1	Dgkd
Prdx6	GHR	Vil1
Pitpnm3	CEACAM1	Enpp7
Usp53	PTPRT	Defa5
Blnk	CCNB1	Ace
Fam43a	AREG	Habp2
Cgnl1	PRKD1	Faah
Ppa2	CAV1	Plekhg6
Srgap3	TCF4	Il22ra1
Fndc1	ALOX15	Fbp1
5730419F03Rik	CDH13	Apoc3
1810065E05Rik	MAPK3	Acsl5
Gstm1	PRLR	Plin3
Sdr42e1	MIR182	Tnfsf10
Acsl4	TIMP3	Selenop
Loxl1	MIR223	Cdkn1a
Endod1	THBS1	Pdzk1
Hmox1	MMP14	Aqp3
Maged1	TPX2	Slc2a2
Scgb1b3	KLF5	Cfi
Jun	UGT1A6	Erbb3
Pdgfd	INSR	St3gal4
Frmd6	ERBB4	Slc39a14
Rab13	CDK6	Ada
Tmem38b	MCM7	Cd82
Kif21a	SERPINA3	Dpyd
Tmeff1	SEC23B	Epha2
Nbeal2	EPHA3	Xdh
Dusp3	PARP1	Hnf1a
Mt3	MME	Bcar1
Reep5	NDRG1	Ddhd1
Slc8a1	WRN	Angptl4
Slc35e4	KLLN	Slc6a18
Piezo1	USF3	Chka
Trim6	SLCO1B3	Ext1
Clybl	CA9	Reg3a
Ass1	KLF6	Chchd7
Higd1a	SOCS1	Lasp1
Inpp5f	TNFSF10	Calm1
Pdzk1ip1	PKM	Lgals9
Srgap1	S100B	Numb
Gabrp	ERBB3	Gls
Anxa1	EPHB2	Fabp1
B3gnt9	MIR27A	Irak2
Bace2	PTGER2	Gata4
Gm44507	GDF15	Actb
Ighg2c	ENO2	Esrra
Bik	MIR142	Myo5b
Camta1	WNT2	Cldn7
Sycn	FSCN1	Cdh17
Atoh1	IL1RN	Adcy8
Serpina3n	SERPINE1	Spsb1
Hapln1	SATB2	Gsr
Cadm4	MMP3	Spint1
Gm44985	SHH	Ttc22
Prpf40b	CDH17	Ghrl
Pla2g4a	BAG1	A1cf
Rab15	FOS	Ido1
Olfml2b	GPX2	Afp
Zc2hc1a	TG	Anxa2
Tst	GLI1	Sema4a
Myo19	IFNA2	Itga3
Dynlt3	MUC3A	Agrn
P4ha2	MIR150	Tymp
Edn1	PPARA	Lct
Adam9	IL4	Cd74
A4gnt	DKK1	Iqgap2
Nenf	JAK1	Rnpep
Tfcp2l1	IL6R	Msi1
Tenm4	ALB	Pmaip1
E230025N22Rik	FGFR1	Npepps
Cntn1	WNT1	B2m
Ddah2	MIR132	Tbx3
Vamp4	CREB1	Slc3a2
Utp20	PAK1	Ephx2
Ttc21b	FGFR4	Bach1
Cpne8	RAC1	Sord
9030619P08Rik	GPX1	Dhfr
1700001O22Rik	EREG	Pycard
Dnaja4	CHGB	Map3k6
Vcan	CD24	Slc25a22
Angel1	PGR	Tapbpl
Pkdcc	SOD2	Dll1
Ndrg2	WNT5A	Stat1
Itm2a	ATP1A1	Cd8a
A530072M11Rik	ITGB1	Rhod
Hsd17b14	TIAM1	Eps8
Vipr2	CDKN3	Cdkn2b
Ccdc80	PIK3CB	Ptprh
Smim14	XIAP	S100a10
Prom1	H2AC18	Wnt3
Celsr1	UMPS	Alpi
Cyp2d9	TMEFF2	Pax8
Phlda3	FN1	Tkt
Nt5c2	ABCC2	Ccl5
Tacr2	CCNA2	Aimp2
Cd109	MIR20A	Tnik
Epop	NRP1	Krt20
Gyg	LAMC2	Cck
Dab2	KRT14	Dpep1
Eomes	REN	Max
5830416I19Rik	FLT4	Psmb9
Steap4	JUP	Stk24
Fstl1	BAK1	Mall
Nt5dc3	SEPTIN9	E2f2
Capn2	GRP	Glud1
Csdc2	PCAT1	Lipe
Hoxa3	PRKCD	Npy
Hid1	CHKA	Ezr
Nol3	BCL2L11	Apaf1
Sh3pxd2b	WNT6	Psmb8
Selenom	UCA1	Stat2
Ano1	GUCA2A	Prlr
Anks6	E2F4	Slc37a4
Flywch2	COX5A	Rmrp
Akr1c18	IL17A	Fmn1
Fxyd1	FOXP3	Bak1
Gm47708	CTBP1	LHPP
Galnt3	WNT8B	Cyp1b1
Raet1e	TOP1	Map2k2
Gpt2	MIR106B	Pla2g2a
1500009L16Rik	CLMAT3	Ubd
Cd34	TOP2A	Scp2
Mapk15	ITGAV	Bcl11b
Fam174b	MIR7-3	Nr1i3
Rapgef3	CASP9	Galnt6
Phlda1	SYNE1	Tsc22d3
Snupn	IRS2	Il2rb
Gfra2	SSTR3	Sgpl1
Amt	ABCG2	Upk3a
Plekhd1	MIRLET7F1	Tnfrsf1a
Mmp19	PSG2	Ptgdr
Lgals1	MAPRE1	Tmem238l
Aldh2	EPDR1	Cyp27a1
P3h4	FOXM1	Slc1a1
Wwc2	FLT1	Adipor2
Fam124a	ALOX5	Casp7
Galnt5	ANXA5	Gjb1
Mfap5	EZR	Coro2a
Ntrk2	PDCD4	Axin2
Hist1h1c	CYP11A1	Thpo
Stxbp6	LGALS1	Mia2
Pdlim4	SOX2	Tfrc
Mat2a	DPEP1	Inpp5b
Foxa2	AKT2	Sgk1
Hao2	TP63	Gsta1
Arhgap24	CSE1L	Asah2
Hlcs	PTK2	Pfkfb3
Nans	CYP24A1	Gata6
Tk2	TWIST1	Ube2c
Adgrg1	LRP1	Cyp17a1
Satb1	PDGFRA	Ptprr
Zfp618	TCF3	Fas
Parva	VEGFD	Cat
Rprm	RHOA	Adprm
Tmem200b	FASN	Atp1a1
Sirt5	CFLAR	Mmp10
Sema3c	ABCC1	Il12rb1
Mettl7b	WIF1	Aprt
Kcnma1	KLK3	Prdx1
Hyal1	DNMT3A	Slc23a1
Pcdhgc3	SIRT1	Jak2
Slc37a2	IGFBP1	Mxd1
Piwil4	CLDN7	Abcg2
Hpd	MCL1	Fabp2
Syt13	MMP13	Lyn
Hivep3	RPS20	Gsdme
Kcne2	IFNA1	Acta1
Lgi4	POLB	Epha1
Gm20219	SLC5A8	Irf1
Wfdc17	CYP2D6	Mafb
B3galt5	IL1A	Sphk1
Ccdc157	WNT10A	Gpx4
Fam13a	LOX	Sst
Rcn3	PVT1	Cdk8
Aph1b	MAPK8	Smoc2
Cdr2l	PTHLH	Hsd17b4
Frmd4b	CYCS	Ldha
Gm37969	MAP2K4	Phlpp2
Tmco3	MAP2K2	Ucn3
Slc44a2	HDAC1	Arg2
Colec12	TLR9	Got1
Krt87	CLU	Otop2
Tppp3	PHLPP1	Cdca8
Ptpro	TNFRSF10A	Rhou
Vav3	HSPA4	Prf1
Pomgnt2	CYP27B1	Abca1
9130410C08Rik	TGFB2	Muc13
Fgf10	BSG	Zg16
Fcrls	NTN1	Vnn1
Lrriq3	CACNA1G	Spn
Ceacam12	MRE11	Gpt
Lypd6b	PIK3R2	Ctsz
Btbd8	CCL2	Aqp1
Rimkla	CCND3	Gtf2b
Cd300ld3	DDIT3	Bhmt
Rgs17	H4-16	Nr0b2
Osr1	DEAF1	Brip1
Ncoa7	SHMT1	Lgr5
Sgsm2	SLC19A1	Nab2
Azgp1	ACSL5	Dhcr24
Pir	SP1	Cemip
Plekhb1	MBD4	Cdh23
Pygb	MAP2K5	Gpx2
Ppp1r3d	DACT1	Ltf
Macc1	ICAM1	Bcl3
Spon2	SPINK1	Mep1a
Itga5	ALK	Tap2
Tnxb	PTGES	Mx1
Sema3f	HLTF	Gzmb
Igf2bp1	CES2	Il33
Rassf9	SLIT2	Tnfaip3
Cadm3	ZEB1	Hpgd
Sytl4	RHEB	Vwa2
Ptpn13	TFRC
Cntnap1	SETD2
Mcc	CDK1
Efemp2	EPHB6
Gpc1	WNT4
Trp53i11	DVL1
Rcan3	ETS1
5330417C22Rik	CLDN1
Rhbdl3	MIR32
Shroom4	TGFB3
Shisal1	FUT4
Vmac	LGALS3BP
Gm33424	CCAT1
Ugt8a	MTA1
Mfsd6	EGR1
Rph3al	PIK3CG
Cdc42ep3	KCNQ1OT1
Armcx6	CD55
Car11	HMOX1
Tmem231	PTPN13
Zfp667	MIR31
Tom1	MIR15B
Ampd3	HLA-A
Fjx1	MYB
Gpr37l1	PRKCA
A030001D20Rik	HMGB1
Fam129b	MTHFD1
Igfbp4	ARRB1
Baiap2	ST14
Ceacam1	GRB2
Pls3	RASSF2
Galc	TRIM28
Gpsm1	DHFR
Paqr5	MIR146A
Mctp1	GRK2
Rida	ARAF
Dgkg	IL4R
Six5	RELA
Gm15912	TDGF1
Tgfbr2	CCR5
Bbs7	ENG
C4b	LGALS4
Cdkn1c	INHA
Tlr4	MIR18A
Gprc5a	PHLPP2
Ripk2	PRKACB
Retnlb	MIR196B
Zfhx4	LRP2
Tnk2	UGT1A7
Vgll3	CD34
Gpr153	NR3C1
Ror2	PDGFRB
Pknox2	HDAC9
Vsig1	MIR25
Hilpda	PIK3R3
Fndc5	MELK
Muc16	STAT1
Lrfn4	RECK
Scmh1	TKT
Gpr20	GAL
Foxa1	BAD
Rep15	MIR139
Myo1b	ANGPT2
Arhgef38	BMI1
Mrgprf	TGM2
Pou3f3	KMT2C
Smo	HSPA5
Fgf2	AKT3
Serpine2	ANXA2
Tnfrsf1b	MIR135B
Ier3	CSF2
Hmga2	MPO
Rnf150	CYP2C19
S100a4	ATG5
Hbb-bs	HPSE
Tex9	ACTC1
Emilin2	IGFBP7
Ak5	ZEB2
Ccdc149	MIR204
Fstl3	FOXO3
Gas7	POLE2
Ccl21a	PRSS1
Kif5c	GAPDH
Plk2	FZD7
Pam	LINC00858
Acss2	SELE
Gm37145	CDC42
Fer	CNC2
Mettl7a3	CDO1
Slit3	FZD6
Vim	IGF2R
Nceh1	CXCR2
Smim6	LASP1
Pappa2	PIK3CD
Hbb-bt	NFKBIA
Zfp9	TLR3
Il1r1	B2M
Mthfr	MUC20
Ffar2	ANXA1
Fnip2	SNAI2
Fggy	CXCL1
Vegfb	LYVE1
Slc25a23	ZNF148
Islr	VIP
Htra1	ROS1
Akr1c13	CASC2
Rab11fip5	FZD4
Fkbp7	SERPINB9
Dbn1	HLA-G
Zfp612	IL7
Crtap	STAT5A
Nexmif	MIR92A1
Hba-a2	PRMT1
Csrp2	IQGAP1
Ptn	KLRK1
Gm47404	NTRK3
Arhgef37	ITGA2
Spsb4	NLRP6
Cavin1	WNT16
Rasef	GADD45A
Ttc39aos1	WNT3A
Egf	KDM1A
Hba-a1	PTPRU
E230034D01Rik	HMGCR
Cxxc5	BBC3
Thsd4	MIR137
1700020L24Rik	UHRF1
Cd276	CDH2
Scnn1g	GLI3
Creb3l4	SELENOP
Fam189a2	HSPB1
Plp1	LRP6
Adamts2	HDC
Zfpm2	MIR193A
Gm44250	HPRT1
Nlrp10	S100A11
Ift57	MIR107
Ak4	LRP5
Gpam	TCF7
Ptprs	AKAP9
Lrrc42	PRKCZ
Zc3h6	PXN
Tspan11	TAGLN
D630045J12Rik	USP28
Katnal1	CD82
Plac9b	CHI3L1
Trim36	SETDB1
Ccpg1os	SLC37A4
L3hypdh	CCR6
Bbx	CLCA1
Asrgl1	ABCA1
Nphp1	VCAM1
Rsu1	GFAP
2510046G10Rik	CHEK1
Rnf39	LLGL1
Rsph9	ST6GAL1
Rassf10	TMEM238L
Gm26917	MAPK9
Chrdl1	WNT2B
Gm37087	MIR130B
Prr36	SERPINA1
Dym	FPGS
Cma1	BECN1
Spry4	PIK3R5
Nptxr	EPHA2
Pcsk1n	KRT17
Pdzd7	S100A1
Ccl9	TPBG
Gm1965	HSD11B1
Ptprz1	TNFRSF9
4732465J04Rik	ACSL4
Tmem109	AKAP12
A630023A22Rik	PLK4
Syt7	NAMPT
Klhl7	LDHA
Sorbs3	FAP
Akr1c21	JAK2
Tyro3	HSP90AA1
Sorcs1	MTDH
Clec11a	XRCC6
Srl	IRS4
9030616G12Rik	MIR29B1
Sgsm1	S100A9
Cpn1	GAS5
Dok7	MIR497
Fat2	NEAT1
Ighv3-4	PAX2
Mmp28	RUNX1T1
Palmd	CDKN1C
Tdrd1	CCL20
Col16a1	SLC29A1
Slc7a11	PTGES2
F13a1	MAP3K6
4933406C10Rik	IKBKB
Pcdhgc4	CASC8
Acsm3	MTHFD1L
Chrnb4	MIR224
Sox9	ACVR2A
Arfgef3	HK2
Gcnt3	XRCC5
Ermp1	ARMC5
Nupr1	HLA-B
Amotl1	FCGR3A
Gpm6b	SOS1
Akap2	CTNND1
Dpt	DCLK1
Bnipl	PLK1
Lrrc51	BID
Col15a1	TJP1
Bag2	TNS4
Mgarp	MIR199A1
Atp2c2	SLC16A7
Pibf1	ALCAM
Cdsn	MAGEA1
Slc39a8	MIR338
Arhgef10l	PECAM1
Mgll	NANOG
4930447F24Rik	CSMD3
Anxa5	PTPN11
Ephb3	PDGFD
Cav1	CTTN
C3	MIR375
Stx19	MIR155
Htr2b	CASP10
Galntl6	CXCL5
Enpp6	BTRC
Shisa7	YBX1
Pogk	BIRC3
Rbms1	MIR200A
Ifi27l2a	H2AX
Ighv5-16	ZFP36L1
1110051M20Rik	MMP12
Rgs11	MIR124-1
Slc1a5	DCN
Mrc1	KRT5
Tmem168	WNT11
Pon3	HSP90B1
Aim2	MIR30A
Dync1i1	MT-ND6
Ccdc122	FADD
Ptprn2	LGR6
Pcdh17	CDCP1
Dennd4a	QKI
Serpine1	ZFP36L2
Gm14137	WNT7A
Sync	PDX1
P4ha3	MIR133B
Dram1	ACACA
Rhbdf1	MIR195
Eml1	FZD1
Hoxd9	MIR214
Nek7	UCHL1
Maml3	JAG1
Timp2	EIF5A2
Sqor	HOXB8
Fhl1	ITGB4
Calhm5	ATF3
Tmx4	PDCD1
Lzts2	MIR200B
Kit	GCNT3
Steap3	SDF4
Panct2	KAT5
Ppp1r15a	CDC25C
Rbp4	MIR191
Ceacam10	ABCB5
Lingo1	TINCR
Wnt11	POU5F1
Kctd1	XIST
Vangl1	BNIP3
Zbtb4	FGF7
3100003L05Rik	MIR29A
Gm7334	ABL1
Adm	FANCG
Mcub	CD276
Appl1	NOX1
Cd14	MIR135A1
Cttnbp2nl	MIR27B
Ttl	FOSL1
Retreg1	SNHG16
Cttnbp2	ADAM17
Tbc1d2	FCGR2A
Ednra	EPHA1
Stk32a	NR3C2
Afm	IL13
Ccdc125	FZD10
Fgfr1	HOXB6
Map6	P2RX7
Socs5	CD80
Naaladl2	STUB1
Unc13c	HNRNPK
Trim3	SPHK1
Slc16a7	RPL6
AC140413.1	ABCC3
Armcx3	SERPINB2
Thbs1	MIR320A
Peli2	RALGDS
Kctd7	FZD8
Vill	PTPA
Cd83	SRSF6
Proca1	TLR5
Rfx2	AGER
Gm36161	HSPA8
Alas2	KDM4C
Rhox5	TCF7L1
Nos1	TUSC7
Stim1	ANTXR1
Cyp2c69	GSDME
Gm12992	ITGB3
Hunk	TUBB2A
Atg16l2	APOB
Pdzd4	MAP2K3
Pcolce	HOTTIP
Ptpn9	TEK
Hacd4	AGTR1
Vangl2	MIR10B
Smim10l2a	TLR7
Trim29	SAT1
Sult1c2	CSNK1A1
Gm47345	CSNK2A1
Sppl2a	TXN
Ogn	NEUROD1
G0s2	ENPP7
Rasd1	TLR1
Inf2	PIK3R4
Rassf6	CSK
Fam49a	CREBBP
Col8a1	CD86
Foxp1	WDCP
Bmt2	CD248
9130024F11Rik	LCT
Adra2a	MIR24-2
Fhad1	CCL5
Hmgn3	WNT9A
D330045A20Rik	PMAIP1
Opcml	PPARGC1A
2510009E07Rik	ZFAS1
Amigo2	ZNF217
Gm16136	LMNB2
Cpe	HNRNPA1
Kcna6	GAA
Rpl27-ps3	SF3A1
Efemp1	SELP
Hpse	MAD2L1
Arl3	MIR106A
Abca12	CABLES1
Pde10a	ENDOG
Gas6	ADORA3
Emp3	CHUK
Cbfa2t3	NUAK1
Enpp4	SNHG1
Cryab	TNIK
Ift81	DDB2
Soat1	WNT5B
Nes	TMSB4X
Cdh19	SNHG6
Mboat1	SI
Kank1	RBM10
Kank2	RRM2
Rab23	ARHGEF4
Trabd2b	NFATC1
Scn1b	CYTOR
Lrrn2	EIF4G1
Stac	FABP1
Exd1	OTOP2
Tmem8b	ILK
Bin1	NORAD
Gm20460	TLR10
Ier2	MIR23B
Tsga10	MIR23A
Kcp	ADORA1
Dnase1l2	GTF2B
Adamtsl1	SPRY4-IT1
Ripply1	DIABLO
Slc24a3	IFNB1
Itgbl1	WT1
Peli3	MIR133A1
G430049J08Rik	EPHB4
Gdf10	CAHM
Ptgs2	DES
Cfap45	GUSB
Gm10382	MIR22
9130204K15Rik	CASP7
Tmem45a	MIR144
Setd4	TUG1
Maged2	BANCR
Mmp17	ASCL2
Smtn	DANCR
1700003E16Rik	HAVCR2
Hspg2	ACTB
Fkbp9	MIR196A1
Lpcat1	LIMS1
Slc16a2	ADM
Sdc3	SCG2
Inmt	TBX19
Zfp575	ZEB1-AS1
Slc22a15	PRNCR1
Fam161a	NUMB
Zfp532	CPZ
Kcne3	GZMB
Hspa1a	PTP4A1
Fa2h	GUCA2B
Trim45	MIR183
4732471J01Rik	HULC
9130227L01Rik	CBR3-AS1
Fzd8	CDH3
Id4	RALA
Prkaa2	MIR181A2
Zfhx3	FUT6
Ppp1r14a	MIR125A
Gm43189	SCG5
Gdf15	CCN4
Zc2hc1c	RPL34-DT
Cfap36	DUXAP9
Tmprss5	FABP6
Ccl2	RHPN2
Fosb	WNT3
Wif1	MIR9-1
Lox	MIR675
Akr1c19	LAMC1-AS1
Lamb2	MIR181A1
Pla2g10os	AFAP1-AS1
Slc36a4	NLRP3
March3	SNHG5
Slc4a3	FUT3
Gm48768	GHET1
Sgtb	CD40
Wwtr1	PLG
Foxp2	WNT10B
Fmod	LINC-ROR
Slc6a14	FEZF1-AS1
Ccdc28b	CACNA1D
Kcnk6	CASP2
Ttc26	CLIC1
Cyp2d10	ABCC8
Col5a3	CD8A
Nectin4	MIR625
Dlc1	BCAR1
Zfp385a	CALR
Cldn1	SHBG
Pdp1	MIR96
Lrrc4b	RALB
Pon1	GAPLINC
Foxred2	YES1
Tagln	XPO1
Lpcat2	PANDAR
Armcx2	IGFBP6
4933439K11Rik	TNFRSF10D
Trim68	NF2
Eln	WNT9B
Plppr2	FAT4
Hepacam2	PSMB7
Gsdmc3	IL15
3110039I08Rik	MLANA
Lrrn4cl	MIR103A1
Stard8	AGO2
Gfi1	MIR372
Zfp334	WNT7B
Pdlim7	MIR205
Alb	ALPP
Medag	HNF1A-AS1
4930556M19Rik	TP53COR1
Trem2	COMT
Plxnb1	HOXA11-AS
Plac9a	HOTAIRM1
Gli2	GPA33
Afap1	CASP5
Phf24	KL
Col3a1	MAMDC2-AS1
Ints6l	LEF1-AS1
Slc45a4	MIR422A
Scgb2b10	LRIG1
Fign	MIR424
Phf11b	WNT8A
Rem1	GRPR
Ahnak2	FURIN
Gm13657	MIR455
Col25a1	MIR28
Scd2	SLC25A25-AS1
B430319F04Rik	MIR296
Rcan2	MIR29C
Auts2	MIR31HG
Myadm	LNCRNA-ATB
Zfp583	NGFR
Btg3	GPRC5D-AS1
Lvrn	TPO
Mapk8ip1	LINC00460
Rab7b	LINC01133
Gm48416	SBDSP1
Trim44	ICOSLG
Oma1	REEP5
Gfra1	LINC01630
M5C1000I18Rik	LCK
Bvht	BLACAT1
Mypop	SNHG12
Hcn2	PLIN2
Tspan2	SOX5
Rin2	RHO
Camk1	FTX
Cdc42bpa	MIR490
Angpt4	ASS1
Sptbn4	MIR29B2
Fam149a	MIR129-2
Gm45774	NNT-AS1
Ttyh1	MGAT5
Chst4	CCNE1
Dusp18	MIR345
Ehf	FBXL19-AS1
Nrep	SNHG20
Timp3	MCM2
Glcci1	MIR128-2
1700052K11Rik	ADCYAP1
Tcf21	MIRLET7B
Cpq	GADD45G
Unc119	SNHG17
Prelid2	VIM-AS1
Slc8b1	FOXP4-AS1
Lims2	DUXAP10
Fan1	LINC01527
Drd3	PINCR
2610301B20Rik	HSPD1
Gm10826	SOX2-OT
Celsr2	NCRUPAR
Gsta3	FANCC
Lpl	BCAR4
Kif12	GFRA1
Rspo1	SULT1A1
Cers4	MIR339
Osgin2	KISS1
Pltp	MYH1
Gnal	MIR454
Gm21847	PURPL
Pacsin1	HOXA-AS2
Orc1	PPP2R1A
Diras2	MIR99A
Tead4	MIR26B
Gpc3	CD4
Sostdc1	TFDP1
N4bp3	MIR328
Dapk1	LINC00538
Hdac1	CASC11
C1qtnf3	CASC19
Ighv8-8	PCSK2
S100b	LINC00261
Usp13	LINC00472
Mpp2	BCYRN1
4930520O04Rik	DLEU7-AS1
Tgfb2	SNHG3
Plekhg3	HEIH
A530020G20Rik	HIF1A-AS1
Gja5	LINC00659
Tle6	TUSC8
Gm38345	SCT
Gm14410	ZNF582-DT
Cd300ld	ZNF331
Igfals	MIR95
Sema3g	IL6ST
Dpysl3	MIR542
Glul	ENSG00000278769
Gpr137b	WSPAR
Tmod2	PTENP1
Tmem119	LGALS9
Sncg	DPP10-AS1
Colq	LINC01507
Acads	LINC01618
Irgc1	LINC01617
Cacng7	BTG3-AS1
Cntn3	AHR
0610040F04Rik	MIR324
Kcnip1	REV3L
Sparc	MIR10A
Tmem35a	AIFM1
H60c	OSMR
Trnp1	MACROD2-AS1
Pcdhga12	RAD54L
Cd209f	APPL1
Zfp316	MIRLET7G
Papss2	NOTCH2
Pkdrej	RICTOR
Fbxo32	HOXB-AS3
Pkhd1l1	POU5F1P4
Cutal	LINC02223
Slc6a17	SEC63P1
Eya4	CXCL3
Ccl7	MTRR
Foxa3	IQANK1
Wls	PSMA7
Gdf11	RAD51D
Tm4sf1	FANCE
Pygm	SOX21-AS1
4632428C04Rik	HIPK1-AS1
Adhfe1	GABPB1-AS1
Vcam1	EHHADH-AS1
Igf1	MROCKI
Hist1h1e	LINC02446
Gabarapl1	LINC02086
Fam220a	ENSG00000237588
Plk3	ENSG00000257241
Gsap	ENSG00000260196
Col5a2	ENSG00000266680
Ptprt	MIR212
Glis2	CCK
Ccdc170	MNX1-AS1
Fbxo10	CALB2
Epdr1	C10orf143
Il17d	SGO1
Aox1	NOTCH3
Angpt1	DLGAP4-AS1
Scgb2b20	IL11
Ccdc66	ACP3
Kctd18	DDX53
Pcolce2	FGF1
Akr1c12	TTK
Bean1	PRDM2
Fbxo21	NGF
Acly	SPATA13
Olfr558	RAD23B
Lyl1	PHKA2
Cracr2a	PTCH1
Ly6g6d	NPTN-IT1
Tat	FGF4
Hmgcs2	MIR7-1
Gad2	RXRA
Mpp3	MIR128-1
Fzd2	CIRBP
Cxcl13	U2AF1
Scara3	HLA-C
Atp2b4	ADH1C
Msrb3	NFIB
Slc17a2	APOE
Gsn	FGF7P5
Tceal1	FER1L4
Slc6a11	CYLD
Casc4	NDC80
Cacnb1	PRKAR1B
Gm28309	UGT2B7
Loxl4	F2
Aebp1	CRHR1
Tctn2	MIR197
Tmem40	GSEC
Lrp8	MUC3B
Ctxn3	AOC4P
Nqo1	KRR1
Dennd2c	XPC
Lefty1	CDC20
Scn7a	CHCHD7
Adrb3	GPC3
2310069B03Rik	ACE
Fam19a5	MIRLET7E
Astn1	AGTR2
Ankdd1b	PLCD1
Cys1	MPG
Kcne4	CRYGC
5730596B20Rik	TP53TG1
Fam222a	H3-2
Pdlim3	LINC-PINT
Fam161b	RNY1
Gm17189	LINC01567
Numbl	RNY3
1700030K09Rik	BACE1-AS
Efcab1	RBM5-AS1
Rian	DACOR1
Sod3	KRT15
Adam11	MIR103A2
Mycbpap	MUC5B
Negr1	MUC15
Galnt18	CDK8
Lama4	CRTC1
Hoxaas2	TP53BP1
Olfm1	MUC13
Dlg4	AGR2
Hddc3	MIR185
Rtl3	SERPINI1
Cdh13	VARS2
1700016K19Rik	GGT1
Zfp37	RAD51C
Agtr1a	PHF7
Rapgef4	CEP76
Samd13	PROS1
Dio2	MIR138-2
Tdrp	PKD1
Hspb11	PAX4
Ror1	MUC17
Wnt5b	HTR4
Enho	AFAP1
Muc3a	SLC10A2
Fn1	MIR9-3
Slc2a13	TERC
Klk1b4	MUC21
Tceal9	SERPINC1
Acta2	ADH1B
Sema3a	HMGA1
Elfn2	SKP2
Ankrd24	PITX1
B3gnt5	TFE3
Cracr2b	PRKAR2B
Ptges3l	GCG
Gm4081	PIP
Evi5l	HFE
Gm48898	CPE
Gm10699	CENPE
Cd68	GSTA1
Stmn2	NR1H2
Ikzf2	BICC1
Dzip1l	MYH11
Pcdhgc5	GATA5
Art2a-ps	CSF3
Chst11	DMBT1
Rbpjl	HBEGF
Plekha4	SASS6
Ehd2	ERCC5
Clu	MLXIPL
Cd9	NOS3
Mmp11	MUC7
Gsdmc	RUNX2
Arhgap28	SMARCB1
9530018H14Rik	EIF4EBP1
Rnf227	MIR136
Apold1	TNC
Cdh3	NCOA3
Pdzrn3	NBN
Fam217b	TNFRSF1B
Syt10	CAMKV
Tmem200a	KANK1
Hpn	NAPSA
Traf1	EDN1
Mill2	VAMP1
Serpinb8	VTI1A
Fer1l4	GLUL
Sema3d	AGL
Rab3b	GSTM3
Gnaz	CYP7A1
C1s1	TH
Thbd	FBN1
S100a16	CETN2
Wdr19	CETN3
Gm29103	FH
Stum	CRTC3
Pdpn	CLDN8
Fgd1	NTSR1
Gm44420	KRT10
Hoxa2	RAD51L3-RFFL
Fosl1	SLCO1B1
Nlgn2	PTPRC
Mdga1	MUCL1
Kansl2-ps	MUC19
Scel	RAD50
Wscd2	LIG4
Sgce	BCL9L
Jph2	RETN
Fam83e	AP2S1
Muc1	DDX6
Chsy3	MIR218-1
St6gal1	BARD1
Celf5	S100A6
Alpl	FCGBP
Chrm1	EDNRA
Fez1	PCSK1
Notch3	ANXA10
Sh3bgr	LCN2
Gpr15	PRR5
Pdx1	KCNK12
Kbtbd3	GNB3
Dcn	MIR503
Purg	B3GNT6
Btn1a1	SCGN
Sh3bgrl2	SOD1
Fam13c	SERPINB6
Lrrk2	CYP3A5
9830144P21Rik	MIR506
9030622O22Rik	AVPR2
Prickle1	ACTR3
Il17re	EVL
Foxd3	BLK
Xirp1	KLF11
Ttll10	SREBF1
Zfp40	TNXB
Itih5	B3GAT1
Ccl6	SCAF1
Gm15787	SFTPC
Trove2	CGA
4930509E16Rik	CEP135
Capn6	ZW10
Hspb1	MIS12
Lca5	MIR423
Tff2	ANXA6
Fhod3	SLC45A3
Slc40a1	PKD2
Npr2	CLDN4
Echdc3	CDKN2D
S100g	MIF
Gsdmcl-ps	GPX3
Arhgef17	HSD3B2
Tmem44	EWSR1
Padi2	EIF2B2
Xkr4	FBXO11
Irak3	FGFBP1
Opn3	PRKCB
Ptk7	RPTOR
Pcnx4	KLK6
Syt6	VWF
Itgb8	E2F2
Mtss1l	TBL1X
Fkbp14	MIR122
Nexn	SDHA
Gm36640	HNRNPD
Kcna1	GPT
Ddr2	FOXE1
Hsbp1l1	CYP2A6
Enah	FMO3
Zfp536	PTPRH
Rab27b	S100A8
Kcnf1	RASGRP1
Sox21	HLA-DRB1
E130311K13Rik	SF1
Rai2	APEX2
Hsd17b2	LAMC1
Klhdc8a	ERCC4
AB124611	NPY
Hspa1b	MTAP
Plod2	SPARC
Siglec1	RNASEL
Wnt16	IL36A
Psapl1	EIF3H
Sytl2	PRKAR2A
Gdf5	NDRG2
Gm20521	SLCO2A1
B4galt2	CALD1
Svopl	CD36
Msrb2	MAPRE2
Tpm2	EIF4E
Aoc3	TF
Gulp1	KRT16
Thbs2	THBS3
Lmx1a	RPS6
Gpr137b-ps	MIR582
Tubb4a	CMKLR1
Pde7a	BOK
Galnt16	NDUFA13
Klhdc8b	ALDOA
Scn3b	SPN
Nfe2l3	PTPN3
Car12	SFRP4
D630033O11Rik	NTRK2
Ptgis	LPAR1
Gm12503	ZNRF3
Grin3a	FOLR1
Triqk	SCGB1A1
Fgf18	ING2
Ptger3	MBD2
Kcnip4	CSF1
Gm2274	LALBA
Rsph1	MFGE8
Angptl2	NCOA1
Ppp1r3c	PTPRG
Drp2	COL4A1
Gnai1	SLIT1
Gnpnat1	PRKG1
Cilp	NR0B2
Oas1d	POR
Sv2b	RPL27A
Fam131a	RIPK1
Mpdz	LYN
Chl1	CLDN11
Hsd3b3	RRM2B
Col5a1	GNRHR
Slc2a12	CLDN3
5930430L01Rik	CCND2-AS1
Olfml1	NCOA2
Grik5	SLC9A3R1
Repin1	CGB3
Tmem218	CBS
C2cd4c	RNASE1
Ctla2a	S100A10
Copz2	CDC5L
Slc12a8	MAP2
Gm3716	ACTG2
Ighg1	TFF2
Peg10	MIR532
Dusp10	PTPRN2
Amhr2	SMARCA4
Scg5	TNFRSF6B
Gm15446	ITGA9
Art3	RINT1
Nova1	MYCN
Tmem100	ADIPOR1
Snai2	BTC
Tmem169	RRAGC
Bbs5	CSF1R
Plcb1	PRIMA1
Nfatc4	CEBPB
Map9	IL2RA
Prune2	TSPO
Fzd1	INHBA
Gm43719	BIRC7
Sned1	PTPRR
Zmynd12	PTK2B
Csgalnact2	GPX4
P3h2	PPP1R13L
Dhrs9	APAF1
Nphp3	KISS1R
Cacna1b	ADGRV1
Fgfr2	MIR148A
Wnt10b	TET2
Mns1	MST1R
Pianp	ADCY1
Ptafr	APRT
Ank1	REG1A
Kcnj5	PRSS8
Fam83c	EBAG9
Khdrbs3	NES
Cyp4f17	AVP
Adamts4	EPAS1
Cav3	SPINT1
Npy1r	TNS1
Msantd3	GALR1
Chadl	ACP1
Zfp775	LTA
Gli3	KCNH2
Sall1	TXNRD1
Grik3	MIR129-1
Aqp4	SDC1
Syn2	HOOK1
Syt8	ATP5F1B
Nr1h5	CXADR
Aqp12	ETV4
Csad	RELCH
Ackr1	WNK1
Gm8416	NEDD4
Gm11496	XRRA1
Gm9780	GGH
Nxpe5	AXL
Ar	WWOX
A530084C06Rik	STMN1
Evc2	ATF1
Col1a2	SELENBP1
Tbc1d16	GATA4
Fbxo17	CD46
Slco5a1	PRKACG
Kcna2	ACAP1
Nudt11	NRG1
Ttll6	CD9
Zfp248	EYA4
Rnf112	KRT9
Clmp	PRRT2
4931440F15Rik	PRKDC
Ptgir	EGLN1
Gm26883	YY1
Snx33	AIMP2
Ppp1r9a	GATA6
Srpk3	BMP3
Prdm6	GSTT2
Luzp2	CSMD2
S1pr2	HABP2
Rps27rt	SLC29A2
Hs3st3b1	MED12
Ak1	GATA3
Klf12	GDNF
Gspt2	CFTR
Elmod1	PPIG
Map1a	ADCY8
Matn2	SAA1
Ly6g6c	PLAT
Csmd1	TYK2
Lrit3	ACTG1
Prkg1	KLK10
Asb11	CES1
Zeb2	PGF
Adgra2	PRKCE
Cacna2d1	ELN
Gm45193	CHD1
Cntn4	TCHP
Cacna2d2	MAP1LC3A
Slc2a6	TACSTD2
Nrbp2	GATA2
Phldb1	CCKAR
Fgfr4	IRF1
St3gal5	IL12B
Zfp931	MICA
Kif26a	PHC1
Gm18310	AHI1
Adcyap1r1	CEACAM4
Fzd10	LRRFIP2
Has1	SNHG15
Svep1	DNALI1
Ptpn14	DMRTA1
A4galt	THBD
Wdr35	COPS5
AC113491.1	HNF1B
Zfp786	VWA2
Pvt1	PRDX1
Mamld1	DUSP10
Zfp521	RPS27A
Gm20659	LAMA5
Scrn1	ESRP1
Hhex	PHLDB1
Sobp	IL23R
Sulf1	DAXX
Larp6	PITX2
Wdr31	STAT6
Dmc1	DLL3
Enpp2	FTO
Gm14327	EPHA7
Mia	PSMB9
Mpp6	THBS2
1700007E05Rik	RBL1
Gm30238	ERG
Myo5c	FEN1
Cnn1	CEMIP
Reck	ESM1
Arhgap44	DNAH8
Bcan	SMAD6
9130221F21Rik	GJA1
AC098880.2	REG3A
9330188P03Rik	FSHR
Minar2	MAGEA3
Tmem120b	NPM1
Ntng1	EPHX2
Col1a1	JUND
Fbxl16	IL33
Ms4a1	DEPTOR
Radil	BMP7
Ch25h	CNR1
Nrxn1	RBP4
Phf19	MIR30C1
Cspg5	PRKN
Cdk5r2	EFS
Zfp185	MIR194-1
Zfp467	MYBPC3
Tspan12	FOXG1
Pnmal2	POU5F1B
Matn4	FGF23
Il22ra2	HES1
Tdrd12	CAT
Foxn1	TBX3
Cntn6	NKX3-1
Asb4	CTSH
Lrrtm1	MLST8
Gm15663	LEPQTL1
AC124502.4	UCP2
A230056P14Rik	PTPN1
Tacr3	LETM1
4932443L11Rik	CA1
Grem2	COL4A6
Sdcbp2	FOXF1
Vat1l	TP53I3
Sparcl1	VPS13B
Ugdh	HLA-DRA
Gm17655	UGT1A
Nudt10	MSX1
Sgk2	CRABP1
Ift74	ALG9
Prss53	FZD5
Klb	BIRC2
Cd300ld4	OMA1
Hey2	HRH2
Mmp12	BHMT
Fgf7	TNS3
Hcar2	FOXO1
Iglon5	SHC1
Kirrel	CTSL
Gm11816	PTK7
5031434O11Rik	SIRT7
Armcx4	ADIPOR2
Fzd3	PSG9
6720489N17Rik	PRDM5
Aspn	RSPO3
Tns1	HLA-DQB1
Ulbp1	SNED1
2310034G01Rik	LIMA1
Gm11346	F5
Gm45838	CCL4
Gstk1	EGFL7
Cpb2	MIR335
Pcdh18	NR2F2
Kcnn1	SH2B3
Prkacb	SDC2
Eno2	MBP
Mpv17l	CTNNBIP1
Grp	UBC
Fam184a	PSMA2
Gm26527	GNAI1
Grhl1	RHOU
Krt14	AKT1S1
Pygo1	CD109
Mfap4	IL1RL1
Pcdhga2	HSPH1
Gm26892	NOS1
Lmna	ATG16L1
Nlgn3	CTSE
Cklf	UCN
Frrs1l	MAPKAPK2
Ighv1-49	PDGFB
Mal	GLS
Bmp6	TIGAR
Stxbp1	PSCA
Kcnh8	ITGA6
D930048N14Rik	PDGFA
Zfp11	CAPN10
Zfp72	ACER3
Myh11	EPM2AIP1
Gm44275	ABHD16A
Hoxd4	MED25
Slc4a1	APC2
Zfp493	EDNRB
4833407H14Rik	RAN
Rrad	THPO
Fgf12	BCL2A1
Amph	FRZB
Col9a2	TXNDC5
1700010I14Rik	SRSF3
Lurap1	CST3
Ngf	PSMB8
Acyp2	RSPO1
Kank4	IL2RB
Tmprss2	DEF6
Gm13270	GC
C130021I20Rik	NCOR1
Zfp78	SMC1A
Diaph2	EPO
Usp27x	SLC7A4
Kiss1r	PPM1H
Slc27a1	MRGBP
Trim47	AGT
Klhl8	SLC23A1
Efcab7	KCNH1
Cfap206	LIF
Rgs4	TFAM
Fgf1	SGPL1
Haglr	PDPK1
Speg	IL18
Syne1	LRRC4
Tle2	ADCY10
Fos	RASA1
Cacng4	NEIL1
Aspg	DIP2B
Sema3e	KLK7
2210408I21Rik	ANGPT1
Crispld1	PRDX5
Fndc4	RNF34
Grpr	VEGFB
Gxylt2	VCAN
Tpsg1	PAK5
Sat2	ADRM1
Gfra3	NRP2
Eid2b	IL23A
Slc26a1	TUFM
Plxdc1	CCL26
Adra1a	ATRX
Hydin	NEIL2
Gm8579	SULF2
Tbc1d19	NID1
Hmgcll1	CYP2C8
Marcksl1-ps4	RARA
Riiad1	MSI1
Popdc2	IL12A
Sytl1	HCRTR2
Grid2	S100P
Dnaic1	ARFGEF2
Fam155a	BLZF1
Clvs1	SGK1
Pcdhgb8	FBP1
Ccdc106	MFSD1
Klf2	PTGDR
Hotairm1	CXXC4
Nkain1	SLC25A21
Olfr509	FGF19
Pcdhb17	CGB7
Atp1a2	SRGAP1
Calr3	PGPEP1
Crabp1	NKX2-3
Olr1	CCNH
Serpina3c	DYNLRB1
Tnfsf11	LINC00673
1810008I18Rik	SLC2A2
Ablim2	CCN1
Tshr	RPS15
Prss36	MYCBP
Cald1	ORMDL1
Plekhd1os	PRSS58
Abtb2	HNRNPCL2
Creb5	PRLHR
Cd300e	CLDN2
Anpep	PGA3
Slc6a19	PGA5
Ccl25	PGA4
Lgals2	MKRN3
Enpep	GFI1B
Apoa1	RASAL1
Olfm4	TFAP2A
Slc26a6	HAO1
Defa23	PITX1-AS1
Clca4b	ETV6
Ms4a18	ROR2
Gata5	SERPINA7
Mep1b	SETD6
Mttp	ZNF146
Cndp2	GJB2
Slc7a9	CDH15
Xpnpep2	GSN
Aspa	ZMIZ1
Defa17	ITCH
Gal3st2	PLCB1
Defa24	IGF2BP3
Clec2h	HIC1
Maf	TPI1
Fam213b	CCNG1
Npc1l1	RBP3
Defa29	ANKS1A
Treh	CTIF
Defa3	POLD3
Defa30	DIDO1
Dpp4	CUL4A
Fam20a	HHIP
Gm17783	TFAP2C
Soat2	POFUT1
Fam234b	COL11A1
Sult2b1	USP13
Tm6sf2	ACP2
Slc30a2	ATOH1
Ace2	KCNQ1
Defa36	XBP1
Abcg8	CRACD
Depdc7	RPL19
Abcc2	RSPO2
Sis	NTSR2
Pepd	CHL1
Dnm1	ANPEP
Rdh7	FNIP2
Cobl	SMAD5
Tm4sf5	MZF1
Nos2	TPT1
Bcl2l15	SLC6A3
Baiap2l2	KRT1
Mme	PTPRS
Myrf	MDK
Pm20d1	CXCR5
Mgam	PBRM1
Hnf4g	SMIM20
Tm4sf4	LFNG
Tubal3	TNFRSF10C
Apob	ADNP
Cndp1	TNFSF15
Dgat1	EGLN3
Lyz1	CLPTM1L
Slc43a2	RAB5A
Snph	CUX1
Tgfbi	SORT1
Myrfl	CLDN18
Slc5a11	ABCC4
Anxa13	BMP5
Ldb3	PTGIS
Mmp7	BCL11B
Guca2b	DFFA
Mlxipl	PKN1
Fam84a	TRAP1
Cyp4f14	DLG2
Pipox	IL5
Slc6a20a	STK4
Lmbr1l	FKBP5
AC100212.9	DPM1
Pla2g12b	HLA-DQA1
Slc25a15	DDX46
Aldh9a1	MYNN
Naaladl1	TMBIM1
Igsf9	F2RL1
Prepl	ALOX15B
Rhbg	PRKAA1
Gm42570	GPER1
Fmo4	CALU
Cps1	PTPRK
Proz	RETREG1
Slc16a10	CCR2
Slc7a7	NUPR1
Far2	LAPTM4B
Tkfc	ZNF432
Myo1a	CAV2
Defa22	RBBP5
Dab1	SMAD9
Tcn2	CUL2
Gm10499	AHCY
Sowaha	SLPI
Cyp4v3	RAP1A
Nr1h3	DHCR24
Abcg5	HSPE1
Gm45606	PAEP
G6pc	POSTN
Prodh	PYGB
Tmem86b	MIR410
Defa21	KLF12
Dennd5b	ING4
C130074G19Rik	DAB2
Defa2	MSLN
Exoc3l4	LDLR
Slc52a3	DACH1
Plcb3	HDAC3
Gk	IL22
Slc5a1	SNAP25
2900026A02Rik	LINC01475
Pdzd3	PLEK
Nat8	ID1
Nat8f5	DDX17
Ptk6	ACTA2
Gp1bb	MIR181B1
BC025446	UBD
Dhrs11	SLC36A1
Aldob	BMPR1B
Sfxn1	PIM3
Ocm	GSTA2
Slc2a9	NKX2-8
Pklr	ABL2
Ggt1	MIR760
Erich4	FDXR
Gm7030	NR4A2
Oat	MED13L
Apoa4	OGN
Defa20	SLC37A3
Smim24	FADS1
Aoc1	NXN
Itln1	B9D2
Edn3	MYRF
Tmem120a	PLEKHG6
Mogat2	ZMIZ1-AS1
Gbp2b	STC1
Xkr9	STARD13
Pgpep1	TAP2
Defa26	HRH1
Ksr1	PSMD10
Cyp3a11	LUM
Akr1b7	TUBA1B
Ttc39c	ACVRL1
Cyp4f16	TNFAIP3
Syt12	FERMT1
Nat8f4	HSPA1A
Slc2a5	SUFU
Ceacam18	PC
Sesn1	AHSG
Slc35f2	MECP2
Cmpk2	NEDD9
Xpnpep1	RFC3
Slc2a7	ITGB2
C1qtnf12	ATP2A3
Atp7b	IL13RA1
AY761184	IHH
Lap3	LPL
Gprin3	SLC23A2
Bend7	CATSPER3
Khk	SLC25A28
Hes2	CABLES2
Slc9a3r1	PARP11
Zzef1	GPATCH1
Dgkd	GREM1-AS1
Gna11	TFPI2
Rwdd2b	KRT13
Wipf3	ZNF292
Tfg	ZCCHC14
Gm15292	WEE1
Gramd1b	SIX1
Creb3l3	NPRL2
Vil1	SRPX2
Tspan15	ESRRA
Enpp7	PTGFR
Adamtsl5	RUNX1
Myo7a	TBXA2R
H2afv	OLFM4
Defa5	PRMT5
Defa33	SOX4
Dqx1	LOC110594336
Trim30d	EFNA1
Ltb4r2	ADAM12
Unc93a	MBIP
Rab17	CRY2
Tmem86a	MAL
Peak1	RPSA
Cds1	SMO
Ace	PLCB4
Cdipt	IRF8
Habp2	GOT1
Cyp2u1	DNMBP
Crip1	CFI
Agpat2	EPS8
Abcc6	ADRB2
Rhebl1	LTF
Sec14l2	PROX1
Defa37	ECE1
Agmat	TSPAN8
Slc7a15	RAP1GAP
Flvcr1	DSC2
Nxf7	SLC25A5
Mpp1	SCO1
Tmem150b	HLA-DPB1
Igsf23	ATXN2
Arl4d	RPL10A
Dapp1	PNKD
Ighv1-19	FHL3
AI427809	CDCA8
[truncated: 1,637 more rows]
