# Supplementary material for: Transcriptomic and Proteomic Study on the High-Fat Diet Combined With AOM/DSS-Induced Adenomatous Polyps in Mice
Source: Front Oncol. 2021 Aug 26;11:736225. doi: 10.3389/fonc.2021.736225 (PMC8427437; doi:10.3389/fonc.2021.736225)
Supplement: Supplementary file 3 [file Table_3.xlsx]

## Sheet: Sheet1
Category	Term	Count	%	PValue	Genes	List Total	Pop Hits	Pop Total	Fold Enrichment	Bonferroni	Benjamini	FDR
GOTERM_BP_DIRECT	GO:0007165~signal transduction	89	14.8829	3.01258e-12	DGKG	PTPRT	SPARC	DGKD	CD83	ADM	FGF1	ADRA1A	FGF2	EPS8	SPN	PYCARD	THBD	FGF7	EDNRA	LGALS1	CHL1	SMPD1	RASSF6	TNFSF10	SOX9	JAK2	MAP3K6	CD34	PRKACB	PRKG1	APPL1	ANXA1	IGFBP5	EDN3	IGFBP4	DAPK1	SPHK1	IGFBP2	ANXA5	TNFRSF1A	TLR1	AR	GPRC5A	KIT	S100A6	PPARG	ROR2	PLCB1	RAPGEF3
GOTERM_BP_DIRECT	GO:0045944~positive regulation of transcription from RNA polymerase II promoter	69	11.5385	4.26012e-08	FOXA1	SERPINE1	TCF21	FGF1	BACH1	FGF2	GLI3	GLI2	HHEX	SOX9	NOS1	FOXD3	KLF12	EDN1	HNF1A	FOS	SOX10	ETV4	DCN	FOXP1	TNFRSF1A	AR	ZEB2	SFRP2	PAX8	SMO	IRF1	CDH13	PPARG	TLR4	TLR2	NOTCH3	HDAC1	SATB2	NR1I3	GLIS3	GATA6	GATA5	GATA4	DLL1	HES1	ATOH1	SPDEF	ESRRA	EGR1
GOTERM_BP_DIRECT	GO:0042493~response to drug	51	8.52843	2.67087e-20	CDKN1A	ADRA1A	AQP1	CDH3	LGALS1	SMPD1	TIMP2	B2M	ABCC4	ABCC1	ANXA1	ITGA3	IGFBP2	SORD	FOS	TGFBR2	SFRP2	LOX	CAT	PPARG	ABCG2	HDAC1	GATA6	LPL	GATA4	PTN	ATP1A1	PTGS2	THBS1	HSD11B2	LDHA	BAK1	FZD1	ABCA1	LYN	TGFB2	JUN	AOC1	FZD3	STAT1	PDX1	VEGFB	GAD2	MTHFR	ASS1
GOTERM_BP_DIRECT	GO:0043066~negative regulation of apoptotic process	45	7.52508	9.95511e-10	CDKN1A	HDAC1	GATA6	HSPB1	THBS1	GLI3	AQP1	GLI2	WNT11	SOX9	ATOH1	IER3	NQO1	CD74	ANXA1	BCL11B	ANGPT1	DUSP1	PLK2	SPHK1	ANXA5	VEGFB	HMGA2	DHCR24	IGF1	NGF	SOX10	MT3	PRLR	TBX3	FABP1	DAB2	SMO	CAT	ALB	CLDN7	BCL3	IL2RB	DPEP1	FAS	GHRL	ANGPTL4	CRYAB	CD44	LTF
GOTERM_BP_DIRECT	GO:0008284~positive regulation of cell proliferation	45	7.52508	2.09652e-09	HDAC1	ADM	PTN	FGF1	FGF2	THBS1	DLL1	AREG	DPP4	FGF7	PDGFD	HES1	SOX9	LYN	WWTR1	NTRK2	WNT10B	TGFB2	EDN1	EDN3	EGF	PDX1	FN1	CCK	IGF1	S100B	TBX3	TSHR	TGFBR2	FABP1	FOSL1	MLXIPL	AR	SFRP2	CLDN7	KIT	FGF18	ID4	CD248	FGFR4	FOLR2	EPHA1	FGFR2	NOX1	FGFR1
GOTERM_BP_DIRECT	GO:0008285~negative regulation of cell proliferation	42	7.02341	4.96849e-10	CDKN1A	SERPINE2	HDAC1	ADM	PTGS2	FGF2	ADRA1A	DLL1	GLI3	SLC9A3R1	BRIP1	GPNMB	TIMP2	CYP1B1	BAK1	IGFBP6	JAK2	ENPP7	LYN	TGFB2	CDKN2B	JUN	BCL11B	PDX1	DHCR24	SSTR1	AXIN2	SSTR2	FOSL1	SFRP4	AIMP2	AR	AZGP1	SFRP2	RGCC	SST	IRF1	DLC1	CD9	CDH13	ROR2	TLR2	587	396	16792
GOTERM_BP_DIRECT	GO:0007155~cell adhesion	41	6.85619	1.05414e-07	PTPRT	COL15A1	NRP2	PTPRS	TNXB	THBS2	THBS1	CDH3	GPNMB	CHL1	BOC	CYP1B1	CCL2	OLR1	HES1	CD34	HABP2	OPCML	POSTN	VCAM1	MUC16	ITGA3	PCDHGC3	FN1	OLFM4	COL1A1	AZGP1	VCAN	CEACAM1	CXCL12	COL5A1	PTK7	CD9	ACKR3	ADAM9	CDH13	CNTN3	ITGA5	CDH17	CD44	BCAR1	587	459	16792	2.55526
GOTERM_BP_DIRECT	GO:0008283~cell proliferation	37	6.18729	2.23104e-08	USP13	REG3A	ENPEP	RETNLB	ELN	NAB2	FGF1	GRPR	AREG	GLI2	EPS8	HHEX	EDNRA	THPO	NPY	PRDX1	PDPN	LIPG	BAK1	GLUL	CD34	APPL1	CD276	CD74	TGFB2	IGFBP4	SERPINF1	IGF1	PDZK1	AXIN2	S100B	MT3	AR	DAB2	MXD1	BCAR1	RAPGEF3	587	366	16792	2.89191	8.51105e-05	4.47969e-06	4.27772e-06
GOTERM_BP_DIRECT	GO:0006954~inflammatory response	37	6.18729	5.49051e-08	PTGER3	TNFAIP3	PTGS2	THBS1	PYCARD	CCL7	IRAK2	CCL5	BLNK	CCL2	OLR1	CD14	LGALS9	PTGDR	CCL25	LYN	ANXA1	IGFBP4	EPHX2	SPHK1	FOS	TNFRSF1B	BMP6	TNFRSF1A	TLR1	VNN1	CXCL12	KIT	FAS	ACKR1	FOLR2	TLR5	TLR4	NOX1	PF4	EPHA2	TLR2	587	379	16792	2.79272	0.000209441	9.26133e-06	8.84378e-06
GOTERM_BP_DIRECT	GO:0001525~angiogenesis	35	5.85284	3.88779e-13	COL15A1	ENPEP	NRP2	SERPINE1	FGF1	PTGS2	TYMP	ANPEP	CYP1B1	CCL2	HMOX1	EPHB2	EPHB3	SEMA4A	TGFB2	JUN	ANGPT1	ANXA2	EGF	CAV1	FN1	VEGFB	FZD8	HSPG2	CEACAM1	FGF18	MMP19	ACKR3	ITGA5	ANGPTL4	EPHA1	FGFR2	NOX1	RAPGEF3	FGFR1	587	223	16792	4.48981	1.48327e-09	6.71813e-10	6.41524e-10
GOTERM_BP_DIRECT	GO:0010628~positive regulation of gene expression	34	5.68562	1.70925e-10	CDH3	WNT11	ERBB3	AGR2	LGALS9	APOB	CD34	WNT3	NTRK2	TGFB2	GSN	ITGA3	EPHX2	CAV1	FN1	HMGA2	NGF	WNT16	MT3	NR0B2	ACTA2	SFRP4	AR	ACTA1	RGCC	SMO	KIT	VIM	EZR	FGFR4	TLR4	PF4	HSPA1A	TLR2	587	262	16792	3.71229	6.52078e-07	9.31539e-08	8.89541e-08
GOTERM_BP_DIRECT	GO:0001666~response to hypoxia	29	4.8495	9.53744e-12	ADM	THBS1	DPP4	HSD11B2	LDHA	MUC1	EDNRA	PENK	CCL2	HMOX1	NOS1	EGR1	TGFB2	POSTN	VCAM1	PKLR	NOS2	APAF1	CAV1	VEGFB	MTHFR	MT3	TGFBR2	CXCL12	CAT	ANGPTL4	CRYAB	ADA	TLR2	587	172	16792	4.82318	3.63855e-08	7.27707e-09	6.94898e-09
GOTERM_BP_DIRECT	GO:0030198~extracellular matrix organization	29	4.8495	2.27438e-10	SPARC	ELN	SERPINE1	FGF2	THBS1	SOX9	POSTN	VCAM1	ITGA3	FN1	HSPG2	SERPINB5	DCN	GFAP	COL1A1	SMOC2	VCAN	CCDC80	COL5A1	SPINT1	LOX	COL5A2	BCL3	ITGA5	HPSE	AGRN	RECK	CD44	NOX1	587	196	16792	4.23259	8.67675e-07	1.08459e-07	1.0357e-07
GOTERM_BP_DIRECT	GO:0030335~positive regulation of cell migration	28	4.68227	2.58338e-10	CEMIP	SEMA3F	FGF1	THBS1	WNT11	CCL7	GPNMB	CCL5	PDGFD	JAK2	LYN	SEMA4A	EDN1	WNT5B	SPHK1	IGF1	RHOD	VIL1	COL1A1	DAB2	KIT	NUMB	CDH13	SNAI2	ITGA5	ROR2	EPHA1	BCAR1	587	184	16792	4.35316	9.85558e-07	1.09506e-07	1.04569e-07
GOTERM_BP_DIRECT	GO:0007568~aging	26	4.34783	6.00095e-10	CDKN1C	ADM	FGF2	ADRA1A	CASP7	PENK	TIMP2	CCL2	BAK1	NQO1	JUN	MMP7	VCAM1	IGFBP5	APAF1	SERPINF1	IGFBP2	FOS	TNFRSF1B	DCN	ASS1	TGFBR2	CAT	KRT14	CRYAB	ADA	587	165	16792	4.50769	2.28936e-06	2.08124e-07	1.98741e-07
GOTERM_BP_DIRECT	GO:0070374~positive regulation of ERK1 and ERK2 cascade	25	4.1806	1.01196e-08	FGF1	FGF2	ADRA1A	PYCARD	CCL7	GPNMB	THPO	CCL5	PDGFD	CCL2	LGALS9	CCL25	CD74	JUN	MAP2K2	ANGPT1	PLA2G2A	VEGFB	MT3	FGF18	ACKR3	FGFR4	TLR4	CD44	FGFR2	587	175	16792	4.08664	3.86056e-05	2.57376e-06	2.45772e-06
GOTERM_BP_DIRECT	GO:0032496~response to lipopolysaccharide	24	4.01338	1.33507e-08	JUN	EDN1	VCAM1	SPARC	HDAC1	ADM	FOS	PTGS2	DCN	FOXP1	TNFRSF1A	THBD	DUSP10	CPS1	PENK	FAS	ALPL	LGALS9	JAK2	APOB	TLR4	IDO1	PF4	TLR2	587	164	16792	4.18631	5.09318e-05	3.15086e-06	3.00881e-06
GOTERM_BP_DIRECT	GO:0090090~negative regulation of canonical Wnt signaling pathway	23	3.84615	5.5835e-08	FZD1	EGR1	WWTR1	WNT5B	HDAC1	IGFBP4	CAV1	IGFBP2	AXIN2	MCC	SOX10	PSMB8	GLI3	PSMB9	SFRP4	DAB2	SFRP2	WNT11	GPC3	SNAI2	IGFBP6	SOX9	ROR2	587	163	16792	4.0365	0.000212988	9.26133e-06	8.84378e-06
GOTERM_BP_DIRECT	GO:0042127~regulation of cell proliferation	23	3.84615	5.30974e-07	ESRRA	JUN	ANXA1	NOS2	TFRC	TNK2	PLA2G4A	GRPR	TNFRSF1B	TGFBR2	TNFRSF1A	ACE2	HHEX	ERBB3	KIT	FAS	GHRL	SOX9	DHCR7	JAK2	SGK1	LGR5	PF4	587	185	16792	3.55648	0.00202362	5.95784e-05	5.68923e-05
GOTERM_BP_DIRECT	GO:0007584~response to nutrient	21	3.51171	5.28293e-13	ABCA1	NQO1	VCAM1	PKLR	APAF1	STAT1	IGFBP2	ACSL4	SSTR1	SSTR2	ADIPOR2	ASS1	TGFBR2	LDHA	CCKAR	SFRP2	SST	LIPG	PPARG	SLC37A4	ARSB	587	74	16792	8.11805	2.01525e-09	6.71813e-10	6.41524e-10
GOTERM_BP_DIRECT	GO:0018108~peptidyl-tyrosine phosphorylation	21	3.51171	3.79476e-07	LYN	NTRK2	MAP2K2	EGF	FGF1	FGF2	FGF7	EFEMP1	ERBB3	KIT	FGF18	ROR2	EPHB2	JAK2	IL12RB1	FGFR4	EPHA1	FGFR2	EPHB3	EPHA2	FGFR1	587	153	16792	3.92638	0.00144665	4.38697e-05	4.18918e-05
GOTERM_BP_DIRECT	GO:0002576~platelet degranulation	19	3.17726	1.57764e-08	LYN	ABCC4	TGFB2	SPARC	EGF	SERPINE1	VEGFB	FN1	F13A1	IGF1	CLU	THBS1	CLEC3B	SELENOP	ALB	CD9	TIMP3	CALM1	PF4	587	103	16792	5.27692	6.01851e-05	3.34372e-06	3.19297e-06
GOTERM_BP_DIRECT	GO:0045766~positive regulation of angiogenesis	19	3.17726	9.24516e-08	PTGIS	SPHK1	SERPINE1	GATA6	HSPB1	GATA4	ADM	FGF1	FGF2	THBS1	AQP1	TGFBR2	SFRP2	CYP1B1	HMOX1	ANGPTL4	EPHA1	CD34	RAPGEF3	587	115	16792	4.72629	0.00035264	1.41081e-05	1.3472e-05
GOTERM_BP_DIRECT	GO:0050900~leukocyte migration	18	3.01003	1.14471e-06	LYN	CD74	SLC16A1	ANGPT1	ITGA3	CAV1	FN1	SLC3A2	SPN	COL1A1	THBD	SLC7A6	CEACAM1	OLR1	ITGA5	APOB	CD34	CD44	587	122	16792	4.22063	0.00435754	0.000114923	0.000109741
GOTERM_BP_DIRECT	GO:0048661~positive regulation of smooth muscle cell proliferation	17	2.84281	1.42191e-10	ABCC4	NOTCH3	JUN	EDN1	STAT1	IGF1	PTGS2	FGF2	THBS1	TGFBR2	FOXP1	CCL5	PDGFD	CDH13	HMOX1	FGFR2	NOX1	587	60	16792	8.10517	5.42457e-07	9.04095e-08	8.63334e-08
GOTERM_BP_DIRECT	GO:0051384~response to glucocorticoid	16	2.67559	4.78852e-09	IL1RN	SPARC	GOT1	DUSP1	TAT	IGFBP2	PDX1	ADM	S100B	PTGS2	AREG	BMP6	HSD11B2	FAS	ADAM9	ALPL	587	65	16792	7.04159	1.8268e-05	1.30487e-06	1.24604e-06
GOTERM_BP_DIRECT	GO:0030324~lung development	16	2.67559	4.59947e-08	SPARC	ITGA3	SLC23A1	PTN	FGF1	FGF2	GLI3	GLI2	RBP4	LOX	PDPN	FGF18	GPC3	HES1	DHCR7	FGFR2	587	76	16792	6.02242	0.000175455	8.35571e-06	7.97899e-06
GOTERM_BP_DIRECT	GO:0032355~response to estradiol	16	2.67559	5.47548e-07	FOXA1	ESRRA	NQO1	POSTN	ANXA1	DUSP1	IGFBP2	PTN	PTGS2	AREG	ASS1	COL1A1	MMP15	CAT	PENK	CRYAB	587	91	16792	5.02971	0.00208672	5.96827e-05	5.69919e-05
GOTERM_BP_DIRECT	GO:0071456~cellular response to hypoxia	16	2.67559	1.11208e-06	EDN1	PTGIS	GATA6	PTN	S100B	PTGS2	MT3	AQP1	FABP1	NPEPPS	RGCC	UCN3	FAM162A	STC2	PMAIP1	HMOX1	587	96	16792	4.76775	0.00423361	0.000114665	0.000109495
GOTERM_BP_DIRECT	GO:0071300~cellular response to retinoic acid	15	2.50836	1.08504e-07	LYN	ABCA1	WNT10B	WNT5B	SERPINF1	FZD10	AQP1	COL1A1	MUC1	WNT11	PTK7	CCL2	PPARG	SOX9	WNT3	587	70	16792	6.12996	0.000413855	1.53311e-05	1.46399e-05
GOTERM_BP_DIRECT	GO:0022617~extracellular matrix disassembly	15	2.50836	3.18215e-07	GSN	MMP7	ELN	HTRA1	FN1	HSPG2	DCN	MMP10	MMP12	MMP11	MMP15	CTSL	TIMP2	MMP19	CD44	587	76	16792	5.64601	0.00121325	3.91609e-05	3.73954e-05
GOTERM_BP_DIRECT	GO:0042542~response to hydrogen peroxide	14	2.34114	1.40406e-08	JUN	DUSP1	STAT1	AREG	COL1A1	FOSL1	LDHA	STK24	CAT	ADAM9	HMOX1	BAK1	CRYAB	ADA	587	51	16792	7.85276	5.35633e-05	3.15086e-06	3.00881e-06
GOTERM_BP_DIRECT	GO:0009612~response to mechanical stimulus	14	2.34114	9.23328e-08	POSTN	JUN	STAT1	IGFBP2	GATA4	THBS1	DCN	TGFBR2	GLI2	FOSL1	ACTA1	CXCL12	CCL2	PPARG	587	59	16792	6.78798	0.000352187	1.41081e-05	1.3472e-05
GOTERM_BP_DIRECT	GO:0016525~negative regulation of angiogenesis	14	2.34114	1.72174e-07	SEMA4A	SPARC	STAT1	SERPINF1	PTN	THBS2	THBS1	DCN	HHEX	RGCC	CCL2	GHRL	PF4	EPHA2	587	62	16792	6.45953	0.00065663	2.34588e-05	2.24011e-05
GOTERM_BP_DIRECT	GO:0008217~regulation of blood pressure	14	2.34114	3.09138e-07	EDN1	ACE	EPHX2	ATP1A1	PTGS2	DLL1	ACTA2	EDNRA	NPY	HMOX1	PPARG	SGK1	CD34	NOX1	587	65	16792	6.16139	0.00117867	3.91609e-05	3.73954e-05
GOTERM_BP_DIRECT	GO:0014068~positive regulation of phosphatidylinositol 3-kinase signaling	14	2.34114	3.09138e-07	NTRK2	TGFB2	ANGPT1	IGF1	WNT16	DCN	ERBB3	CCL5	PDGFD	KIT	CAT	SOX9	JAK2	FGFR1	587	65	16792	6.16139	0.00117867	3.91609e-05	3.73954e-05
GOTERM_BP_DIRECT	GO:0042060~wound healing	14	2.34114	3.67298e-06	TGFB2	SPARC	WNT5B	FN1	FGF2	DCN	GLI3	TGFBR2	CDH3	LOX	ERBB3	PTK7	TFF3	TFF2	587	80	16792	5.00613	0.0139147	0.000341766	0.000326358
GOTERM_BP_DIRECT	GO:0060070~canonical Wnt signaling pathway	14	2.34114	5.60216e-06	FZD1	WNT10B	FZD3	TCF7L1	FZD2	EGF	FZD8	FZD10	CDH3	WNT11	SMO	PTK7	SNAI2	WNT3	587	83	16792	4.82519	0.0211455	0.000479876	0.00045824
GOTERM_BP_DIRECT	GO:0016266~O-glycan processing	13	2.17391	8.82104e-07	GALNT12	GALNT6	ST6GAL1	MUC16	GALNT3	MUC3A	MUC1	MUC2	B3GNT6	ST3GAL4	MUC13	GCNT3	ST3GAL3	587	60	16792	6.19807	0.00335957	9.34786e-05	8.92641e-05
GOTERM_BP_DIRECT	GO:0030855~epithelial cell differentiation	13	2.17391	4.8792e-06	FZD1	TAGLN	FZD2	TCF21	UPK3A	VIL1	LGALS3	MUC1	DHRS9	KRT14	GSTA1	PPARG	FGFR2	587	70	16792	5.31263	0.018442	0.000443194	0.000423212
GOTERM_BP_DIRECT	GO:0071260~cellular response to mechanical stimulus	13	2.17391	5.68795e-06	MMP7	ATP1A1	PTGS2	BMP6	AQP1	TNFRSF1A	COL1A1
GOTERM_BP_DIRECT	GO:0051591~response to cAMP	12	2.00669	3.73929e-07	COL1A1	FOSL1	THBD	LDHA	JUN	SPARC	PKLR	DUSP1	STAT1	MMP19	FOS	AREG	587	46	16792	7.46256	0.00142552	4.38697e-05	4.18918e-05
GOTERM_BP_DIRECT	GO:0050680~negative regulation of epithelial cell proliferation	12	2.00669	3.04078e-06	CDKN1C	WNT10B	AR	TGFB2	CDKN2B	SFRP2	GPC3	PTN	SOX9	MCC	GDF5	FGFR2	587	56	16792	6.12996	0.0115336	0.00029745	0.00028404
GOTERM_BP_DIRECT	GO:0045165~cell fate commitment	11	1.83946	3.25286e-06	WNT10B	WNT11	WNT5B	GATA6	GATA5	GATA4	PPARG	ROR2	WNT16	WNT3	FGFR2	587	46	16792	6.84068	0.012333	0.000310242	0.000296254
Category	Term	Count	%	PValue	Genes	List Total	Pop Hits	Pop Total	Fold Enrichment	Bonferroni	Benjamini	FDR
KEGG_PATHWAY	hsa05200:Pathways in cancer	57	9.53177	2.05274e-11	CDKN1A	SLC2A1	FZD10	FGF1	FGF2	GLI3	GLI2	FGF7	EDNRA	MECOM	PRKACB	APPL1	MAP2K2	WNT5B	DAPK1	ITGA3	FOS	AXIN2	WNT16	TGFBR2	AR	PLCB4	PAX8	SMO	KIT	PPARG	PLCB1	MAX	HDAC1	PTGER3	PIK3R3	PTGS2	ADCY8	GNAI1	WNT11	E2F2	WNT3	FZD1	WNT10B	TGFB2	CDKN2B	JUN	FZD3	TCF7L1	FZD2
KEGG_PATHWAY	hsa05205:Proteoglycans in cancer	39	6.52174	9.20664e-12	CDKN1A	SDC2	PIK3R3	FZD10	FGF2	THBS1	ACTB	WNT11	ERBB3	CTSL	GPC1	GPC3	TIMP3	PRKACB	WNT3	FZD1	WNT10B	TGFB2	FZD3	MAP2K2	FZD2	WNT5B	CAV2	CAV1	FN1	FZD8	IGF1	WNT16	HSPG2	DCN	SMO	FAS	ITGA5	HPSE	EZR	TLR4	CD44	FGFR1	TLR2	381	200	6879	3.52075	2.34769e-09	2.34769e-09
KEGG_PATHWAY	hsa04151:PI3K-Akt signaling pathway	36	6.02007	0.000308435	PHLPP2	CDKN1A	TNXB	PIK3R3	FGF1	THBS2	FGF2	THBS1	GYS1	FGF7	PDGFD	JAK2	MAP2K2	ANGPT1	ITGA3	EGF	FN1	VEGFB	IGF1	NGF	PRLR	COL1A1	NR4A1	COL5A1	COL5A2	KIT	IL2RB	FGF18	ITGA5	FGFR4	SGK1	TLR4	FGFR2	FGFR1	EPHA2	TLR2	381	345	6879	1.88401	0.0756486	0.00524339	0.00460596
KEGG_PATHWAY	hsa04010:MAPK signaling pathway	30	5.01672	0.000128287	PTPRR	MAX	HSPB1	FGF1	FGF2	FGF7	DUSP10	MECOM	CD14	MAP3K6	PRKACB	NTRK2	TGFB2	JUN	MAP2K2	EGF	IL1R1	DUSP1	PLA2G4A	FOS	NGF	TGFBR2	TNFRSF1A	NR4A1	FGF18	FAS	FGFR4	FGFR2	FGFR1	HSPA1A	381	253	6879	2.14092	0.0321859	0.00327131	0.00287362
KEGG_PATHWAY	hsa04015:Rap1 signaling pathway	27	4.51505	8.22669e-05	PIK3R3	FGF1	ADCY8	FGF2	THBS1	GNAI1	RAP1GAP	ACTB	FGF7	PDGFD	MAP2K2	ANGPT1	EGF	VEGFB	IGF1	NGF	PLCB4	KIT	FGF18	PLCB1	FGFR4	CALM1	FGFR2	BCAR1	RAPGEF3	FGFR1	EPHA2	381	210	6879	2.32137	0.0207604	0.00233089	0.00204753
KEGG_PATHWAY	hsa05166:HTLV-I infection	27	4.51505	0.0016062	CDKN1A	SLC2A1	PIK3R3	FZD10	ADCY8	WNT11	E2F2	PRKACB	WNT3	FZD1	EGR1	WNT10B	TGFB2	CDKN2B	JUN	FZD3	FZD2	VCAM1	WNT5B	IL1R1	FZD8	FOS	WNT16	TGFBR2	TNFRSF1A	FOSL1	IL2RB	381	254	6879	1.91924	0.336291	0.020612	0.0181062
KEGG_PATHWAY	hsa05206:MicroRNAs in cancer	27	4.51505	0.0079615	NOTCH3	CDKN1A	SLC45A3	TNXB	PTGS2	THBS1	GLS	ERBB3	IGF2BP1	CYP1B1	E2F2	HMOX1	TIMP3	BAK1	WNT3	TGFB2	ABCC1	FZD3	MAP2K2	HMGA2	SERPINB5	ZEB2	VIM	ITGA5	EZR	RECK	CD44	381	286	6879	1.7045	0.869751	0.0620582	0.0545139
KEGG_PATHWAY	hsa04390:Hippo signaling pathway	26	4.34783	6.18179e-07	SERPINE1	FZD10	AFP	FGF1	AREG	ACTB	GLI2	WNT11	RASSF6	WNT3	FZD1	TEAD4	WWTR1	WNT10B	TGFB2	FZD3	TCF7L1	FZD2	WNT5B	FZD8	AXIN2	WNT16	GDF5	BMP6	TGFBR2	SNAI2	381	151	6879	3.10883	0.000157623	3.94089e-05	3.4618e-05
KEGG_PATHWAY	hsa04024:cAMP signaling pathway	25	4.1806	0.000214394	PTGER3	PIK3R3	ATP1A1	HTR4	ADCY8	GNAI1	GLI3	HCAR2	LIPE	EDNRA	NPY	FFAR2	SOX9	PRKACB	ABCC4	JUN	MAP2K2	ATP2B4	SSTR1	FOS	SSTR2	TSHR	GHRL	CALM1	RAPGEF3	381	198	6879	2.27969	0.0532083	0.00402744	0.00353783
KEGG_PATHWAY	hsa04550:Signaling pathways regulating pluripotency of stem cells	23	3.84615	7.15302e-06	FZD1	WNT10B	FZD3	ZFHX3	MAP2K2	FZD2	WNT5B	FZD8	PIK3R3	FZD10	HNF1A	IGF1	AXIN2	WNT16	FGF2	TBX3	WNT11	ID4	JAK2	FGFR4	WNT3	FGFR2	FGFR1	381	140	6879	2.9662	0.00182236	0.000260574	0.000228897
KEGG_PATHWAY	hsa04310:Wnt signaling pathway	21	3.51171	6.20619e-05	FZD1	WNT10B	FZD3	JUN	TCF7L1	FZD2	MMP7	WNT5B	FZD8	FZD10	AXIN2	WNT16	FOSL1	SFRP4	PLCB4	SFRP2	WNT11	WIF1	PLCB1	PRKACB	WNT3	381	138	6879	2.74752	0.0157017	0.00197822	0.00173773
KEGG_PATHWAY	hsa04014:Ras signaling pathway	21	3.51171	0.0244001	MAP2K2	ANGPT1	EGF	PLA2G2A	VEGFB	PLA2G4A	PIK3R3	IGF1	NGF	FGF1	FGF2	FGF7	PDGFD	KIT	FGF18	CALM1	FGFR4	PRKACB	FGFR2	EPHA2	FGFR1	381	226	6879	1.67769	0.998162	0.144698	0.127107
KEGG_PATHWAY	hsa04916:Melanogenesis	20	3.34448	1.71245e-06	FZD1	WNT10B	FZD3	TCF7L1	EDN1	MAP2K2	FZD2	WNT5B	FZD8	FZD10	ADCY8	WNT16	GNAI1	PLCB4	WNT11	KIT	CALM1	PLCB1	PRKACB	WNT3	381	100	6879	3.61102	0.00043658	7.27792e-05	6.39315e-05
KEGG_PATHWAY	hsa04810:Regulation of actin cytoskeleton	20	3.34448	0.0226948	MAP2K2	GSN	ITGA3	EGF	FN1	PIK3R3	IQGAP2	FGF1	FGF2	ACTB	ENAH	FGF7	PDGFD	FGF18	ITGA5	EZR	FGFR4	FGFR2	BCAR1	FGFR1	381	210	6879	1.71954	0.997131	0.14115	0.123991
KEGG_PATHWAY	hsa05202:Transcriptional misregulation in cancer	19	3.17726	0.00477815	CDKN1A	SLC45A3	HPGD	MAX	HDAC1	GZMB	HMGA2	IGF1	WNT16	ETV4	TGFBR2	HHEX	SPINT1	PAX8	IL2RB	PPARG	CD14	NUPR1	PROM1	381	167	6879	2.05418	0.705168	0.0466835	0.0410082
KEGG_PATHWAY	hsa04020:Calcium signaling pathway	18	3.01003	0.019834	NOS2	SPHK1	PTGER3	ATP2A3	ATP2B4	HTR4	GRPR	ADCY8	ADRA1A	EDNRA	PLCB4	CCKAR	STIM1	ERBB3	NOS1	CALM1	PLCB1	PRKACB	381	179	6879	1.8156	0.993955	0.133096	0.116916
KEGG_PATHWAY	hsa05142:Chagas disease (American trypanosomiasis)	17	2.84281	0.000165418	TGFB2	JUN	ACE	NOS2	SERPINE1	PIK3R3	FOS	GNAI1	TGFBR2	TNFRSF1A	PLCB4	CCL5	FAS	CCL2	PLCB1	TLR4	TLR2	381	104	6879	2.95132	0.0413077	0.00383469	0.00336851
KEGG_PATHWAY	hsa05146:Amoebiasis	17	2.84281	0.000207675	ARG2	TGFB2	NOS2	IL1R1	FN1	HSPB1	PIK3R3	COL1A1	MUC2	PLCB4	COL5A1	COL5A2	CD14	PLCB1	TLR4	PRKACB	TLR2	381	106	6879	2.89563	0.0515846	0.00402744	0.00353783
KEGG_PATHWAY	hsa04066:HIF-1 signaling pathway	16	2.67559	0.000221115	CDKN1A	EDN1	MAP2K2	PFKFB3	NOS2	ANGPT1	TFRC	EGF	SERPINE1	SLC2A1	PIK3R3	IGF1	ENO2	HK2	HMOX1	TLR4	381	96	6879	3.00919	0.05483	0.00402744	0.00353783
KEGG_PATHWAY	hsa05217:Basal cell carcinoma	15	2.50836	8.29477e-07	FZD1	WNT10B	FZD3	TCF7L1	FZD2	WNT5B	FZD8	FZD10	AXIN2	WNT16	GLI3	GLI2	WNT11	SMO	WNT3	381	54	6879	5.01531	0.000211494	4.23033e-05	3.71606e-05
KEGG_PATHWAY	hsa04640:Hematopoietic cell lineage	14	2.34114	0.000889679	MME	TFRC	IL1R1	ITGA3	THPO	CD8A	ANPEP	KIT	CD9	CD14	ITGA5	MS4A1	CD34	CD44	381	87	6879	2.90542	0.203055	0.0141793	0.0124555
KEGG_PATHWAY	hsa04668:TNF signaling pathway	14	2.34114	0.00580298	JUN	EDN1	VCAM1	PIK3R3	TNFAIP3	FOS	PTGS2	TNFRSF1B	TNFRSF1A	CASP7	CCL5	BCL3	FAS	CCL2	381	107	6879	2.36235	0.773287	0.0528486	0.0464239
KEGG_PATHWAY	hsa04611:Platelet activation	14	2.34114	0.026849	LYN	PLA2G4A	PIK3R3	ADCY8	GNAI1	ACTB	COL1A1	PLCB4	STIM1	COL5A1	COL5A2	PLCB1	PRKACB	PRKG1	381	130	6879	1.9444	0.999032	0.154924	0.13609
KEGG_PATHWAY	hsa01200:Carbon metabolism	13	2.17391	0.021566	ACSS2	PKLR	GOT1	MTHFR	GPT	ENO2	HK2	GLUD1	CPS1	CAT	ALDOB	TKT	FBP1	381	113	6879	2.07714	0.996149	0.141009	0.123867
KEGG_PATHWAY	hsa03320:PPAR signaling pathway	12	2.00669	0.000989222	FABP1	CYP27A1	FABP2	SCP2	ACSL5	LPL	APOC3	OLR1	NR1H3	ACSL4	PPARG	ANGPTL4	381	67	6879	3.23375	0.223048	0.0148383	0.0130345
KEGG_PATHWAY	hsa04976:Bile secretion	12	2.00669	0.00127141	ABCC3	ABCC4	ABCC2	AQP8	SLC2A1	SLC5A1	ATP1A1	ADCY8	NR0B2	PRKACB	ABCG2	AQP1	381	69	6879	3.14002	0.27705	0.0180116	0.0158219
KEGG_PATHWAY	hsa05218:Melanoma	12	2.00669	0.00161663	CDKN1A	FGF7	MAP2K2	EGF	PDGFD	FGF18	PIK3R3	E2F2	IGF1	FGF1	FGF2	FGFR1	381	71	6879	3.05157	0.338056	0.020612	0.0181062
KEGG_PATHWAY	hsa01230:Biosynthesis of amino acids	12	2.00669	0.00181599	ARG2	PKLR	GOT1	CPS1	CBS	TAT	GPT	ALDOB	ENO2	TKT	GLUL	ASS1	381	72	6879	3.00919	0.370921	0.0220513	0.0193706
KEGG_PATHWAY	hsa04512:ECM-receptor interaction	12	2.00669	0.00803106	COL1A1	TNXB	COL5A1	ITGA3	COL5A2	FN1	ITGA5	THBS2	AGRN	THBS1	HSPG2	CD44	381	87	6879	2.49036	0.872059	0.0620582	0.0545139
KEGG_PATHWAY	hsa04974:Protein digestion and absorption	12	2.00669	0.00873848	DPP4	COL1A1	ACE2	COL15A1	MME	COL5A1	MEP1A	ELN	SLC1A1	COL5A2	SLC3A2	ATP1A1	381	88	6879	2.46206	0.89334	0.0655386	0.0575712
KEGG_PATHWAY	hsa05133:Pertussis	11	1.83946	0.00780347	PYCARD	CASP7	JUN	NOS2	IRF1	FOS	CD14	ITGA5	CALM1	TLR4	GNAI1	381	75	6879	2.64808	0.864352	0.0620582	0.0545139
KEGG_PATHWAY	hsa05215:Prostate cancer	11	1.83946	0.0225911	AR	CDKN1A	TCF7L1	MAP2K2	EGF	PDGFD	PIK3R3	E2F2	IGF1	FGFR2	FGFR1	381	88	6879	2.25689	0.997053	0.14115	0.123991
KEGG_PATHWAY	hsa00220:Arginine biosynthesis	10	1.67224	4.25419e-07	GLUD1	ARG2	GOT1	NOS2	CPS1	GPT	NOS1	GLUL	ASS1	GLS	381	20	6879	9.02756	0.000108476	3.61606e-05	3.17646e-05
KEGG_PATHWAY	hsa04923:Regulation of lipolysis in adipocytes	10	1.67224	0.00326963	LIPE	NPY	PTGER3	PIK3R3	ADCY8	PTGS2	PRKACB	GNAI1	TSHR	PRKG1	381	56	6879	3.22413	0.566178	0.0347398	0.0305165
KEGG_PATHWAY	hsa04115:p53 signaling pathway	10	1.67224	0.0108278	CDKN1A	CD82	APAF1	SESN1	SERPINE1	FAS	PMAIP1	IGF1	THBS1	SERPINB5	381	67	6879	2.69479	0.937722	0.0788882	0.0692979
KEGG_PATHWAY	hsa04971:Gastric acid secretion	10	1.67224	0.018414	PLCB4	SST	ATP1A1	SSTR2	CALM1	ADCY8	PLCB1	EZR	PRKACB	GNAI1	381	73	6879	2.4733	0.991256	0.126907	0.111479
KEGG_PATHWAY	hsa05144:Malaria	9	1.50502	0.00494296	TGFB2	VCAM1	SDC2	CCL2	ACKR1	THBS2	THBS1	TLR4	TLR2	381	49	6879	3.31625	0.717359	0.0466835	0.0410082
KEGG_PATHWAY	hsa04913:Ovarian steroidogenesis	9	1.50502	0.00494296	HSD3B2	PLA2G4A	CYP1B1	IGF1	ADCY8	PTGS2	PRKACB	BMP6	CYP17A1	381	49	6879	3.31625	0.717359	0.0466835	0.0410082
KEGG_PATHWAY	hsa04730:Long-term depression	9	1.50502	0.0165717	LYN	PLCB4	MAP2K2	PLA2G4A	IGF1	NOS1	PLCB1	GNAI1	PRKG1	381	60	6879	2.70827	0.985895	0.117383	0.103113
KEGG_PATHWAY	hsa05230:Central carbon metabolism in cancer	9	1.50502	0.023706	MAP2K2	KIT	SLC2A1	SLC2A2	PIK3R3	FGFR2	HK2	FGFR1	GLS	381	64	6879	2.539	0.997797	0.143929	0.126432
KEGG_PATHWAY	hsa05219:Bladder cancer	8	1.33779	0.00653732	CDKN1A	MAP2K2	DAPK1	EGF	E2F2	THBS1	UPK3A	TYMP	381	41	6879	3.52295	0.812221	0.0574833	0.0504952
KEGG_PATHWAY	hsa04973:Carbohydrate digestion and absorption	8	1.33779	0.00748228	MGAM	SLC2A2	PIK3R3	SLC5A1	ATP1A1	LCT	SLC37A4	HK2	381	42	6879	3.43907	0.852681	0.0620582	0.0545139
KEGG_PATHWAY	hsa04950:Maturity onset diabetes of the young	7	1.17057	0.00244569	HHEX	PKLR	PDX1	SLC2A2	HES1	HNF1A	FOXA2	381	26	6879	4.86099	0.464426	0.0283478	0.0249016
[truncated: 51 more columns]
