# Supplementary material for: Transcriptomic and Proteomic Study on the High-Fat Diet Combined With AOM/DSS-Induced Adenomatous Polyps in Mice
Source: Front Oncol. 2021 Aug 26;11:736225. doi: 10.3389/fonc.2021.736225 (PMC8427437; doi:10.3389/fonc.2021.736225)
Supplement: Supplementary file 4 [file Table_4.xlsx]

## Sheet: s table 4
Accession	FC(ADH/Control)	Log2FC(ADH/Control)	P_value(ADH/Control)	Regulate	Significant	ADH	Control	Control1	Control2	Control3	ADH_1	ADH_2	ADH_3	Description	ko_id	ko_name	go	pathways	cog	pfam	subloc	uni_peptide	coverage	mw	fdr
ENSMUSP00000112770.2	5.05376	2.33736	0.01797	up	yes	9.87	1.953	1	3.934	0.925	10	12.902	6.709	pep chromosome:GRCm38:7:28540885:28542209:1 gene:ENSMUSG00000084174.3 transcript:ENSMUST00000119180.3 gene_biotype:protein_coding transcript_biotype:protein_coding gene_symbol:Sycn description:syncollin [Source:MGI Symbol;Acc:MGI:1915666]	K19935	SYCN				PF15138.3(Syncollin:Syncollin)	lysosomal	3	51	14.6	High
ENSMUSP00000027816.4	6.29399	2.65397	0.009747	up	yes	8.371	1.33	1	2.159	0.83	10.336	5.519	9.258	pep chromosome:GRCm38:1:174330518:174332873:1 gene:ENSMUSG00000026531.4 transcript:ENSMUST00000027816.4 gene_biotype:protein_coding transcript_biotype:protein_coding gene_symbol:Mptx1 description:mucosal pentraxin 1 [Source:MGI Symbol;Acc:MGI:1913539]						PF00354.14(Pentaxin:Pentaxin family); PF13385.3(Laminin_G_3:Concanavalin A-like lectin/glucanases superfamily)	lysosomal	6	66	24.5	High
ENSMUSP00000087756.4	2.68542	1.42515	0.03393	up	yes	4.917	1.831	1	3.73	0.764	5.309	4.838	4.604	pep chromosome:GRCm38:16:14194535:14291372:-1 gene:ENSMUSG00000018830.10 transcript:ENSMUST00000090287.4 gene_biotype:protein_coding transcript_biotype:protein_coding gene_symbol:Myh11 description:myosin, heavy polypeptide 11, smooth muscle [Source:MGI Symbol;Acc:MGI:102643]	K10352	MYH	GO:0016459(cellular_component:myosin complex); GO:0035639(molecular_function:purine ribonucleoside triphosphate binding); GO:0003674(molecular_function:molecular_function); GO:0005488(molecular_function:binding); GO:0043167(molecular_function:ion binding); GO:1901363(molecular_function:heterocyclic compound binding); GO:0001883(molecular_function:purine nucleoside binding); GO:0001882(molecular_f…	mmu04530(Tight junction)	COG5022(Z:Cytoskeleton )	PF01576.16(Myosin_tail_1:Myosin tail); PF00063.18(Myosin_head:Myosin head (motor domain)); PF02736.16(Myosin_N:Myosin N-terminal SH3-like domain)	cytoplasmic	2	62	227	High
ENSMUSP00000102482.2	2.94658	1.55904	0.02676	up	yes	4.523	1.535	1	2.693	0.912	3.739	5.82	4.009	pep chromosome:GRCm38:4:103018114:103026842:-1 gene:ENSMUSG00000066090.5 transcript:ENSMUST00000106869.2 gene_biotype:protein_coding transcript_biotype:protein_coding gene_symbol:Insl5 description:insulin-like 5 [Source:MGI Symbol;Acc:MGI:1346085]	K05255	RLN				PF00049.15(Insulin:Insulin/IGF/Relaxin family)	ER	6	34	16.7	High
ENSMUSP00000109997.3	2.55266	1.352	0.01669	up	yes	4.12	1.614	1	2.789	1.053	4.028	4.566	3.767	pep chromosome:GRCm38:16:58470212:58524185:-1 gene:ENSMUSG00000022747.17 transcript:ENSMUST00000114357.9 gene_biotype:protein_coding transcript_biotype:protein_coding gene_symbol:St3gal6 description:ST3 beta-galactoside alpha-2,3-sialyltransferase 6 [Source:MGI Symbol;Acc:MGI:1888707]	K03792	SIAT10, ST3GAL6		mmu00601(Glycosphingolipid biosynthesis - lacto and neolacto series)		PF00777.15(Glyco_transf_29:Glycosyltransferase family 29 (sialyltransferase))	ER	8	27	37.8	High
ENSMUSP00000142508.1	2.68633	1.42564	0.03647	up	yes	3.871	1.441	1	2.322	1.002	3.591	2.911	5.112	pep chromosome:GRCm38:3:123106603:123236147:-1 gene:ENSMUSG00000050315.14 transcript:ENSMUST00000198584.1 gene_biotype:protein_coding transcript_biotype:protein_coding gene_symbol:Synpo2 description:synaptopodin 2 [Source:MGI Symbol;Acc:MGI:2153070]						PF00595.21(PDZ:PDZ domain (Also known as DHR or GLGF)); PF05556.8(Calsarcin:Calcineurin-binding protein (Calsarcin))	nuclear	1	47	116.5	High
ENSMUSP00000097170.3	4.46443	2.15847	0.02855	up	yes	3.997	0.8953	1	0.805	0.881	5.581	2.381	4.029	pep chromosome:GRCm38:2:113746164:113758646:-1 gene:ENSMUSG00000074934.3 transcript:ENSMUST00000099575.3 gene_biotype:protein_coding transcript_biotype:protein_coding gene_symbol:Grem1 description:gremlin 1, DAN family BMP antagonist [Source:MGI Symbol;Acc:MGI:1344337]			GO:0033157(biological_process:regulation of intracellular protein transport); GO:0051049(biological_process:regulation of transport); GO:0048263(biological_process:determination of dorsal identity); GO:0048260(biological_process:positive regulation of receptor-mediated endocytosis); GO:0098772(molecular_function:molecular function regulator); GO:0032386(biological_process:regulation of intracellu…			PF03045.12(DAN:DAN domain)	plasma membrane	7	44	20.7	High
ENSMUSP00000110420.2	2.43081	1.28144	0.01067	up	yes	3.408	1.402	1	2.28	0.927	3.339	3.535	3.35	pep chromosome:GRCm38:X:56779723:56793340:1 gene:ENSMUSG00000023092.16 transcript:ENSMUST00000114772.8 gene_biotype:protein_coding transcript_biotype:protein_coding gene_symbol:Fhl1 description:four and a half LIM domains 1 [Source:MGI Symbol;Acc:MGI:1298387]	K14365	FHL1, SLIM1		mmu04630(Jak-STAT signaling pathway)		PF00412.19(LIM:LIM domain)	cytoplasmic	17	65	33.5	High
ENSMUSP00000049640.3	3.20673	1.6811	0.004315	up	yes	3.335	1.04	1	0.948	1.171	3.459	2.61	3.937	pep chromosome:GRCm38:1:174833785:174921819:-1 gene:ENSMUSG00000050069.3 transcript:ENSMUST00000055294.3 gene_biotype:protein_coding transcript_biotype:protein_coding gene_symbol:Grem2 description:gremlin 2, DAN family BMP antagonist [Source:MGI Symbol;Acc:MGI:1344367]			GO:0032502(biological_process:developmental process); GO:0005125(molecular_function:cytokine activity); GO:0080090(biological_process:regulation of primary metabolic process); GO:0019222(biological_process:regulation of metabolic process); GO:0031326(biological_process:regulation of cellular biosynthetic process); GO:0048585(biological_process:negative regulation of response to stimulus); GO:0060…			PF03045.12(DAN:DAN domain); PF00007.19(Cys_knot:Cystine-knot domain)	plasma membrane	3	35	19.3	High
ENSMUSP00000034590.2	2	1	0.04372	up	yes	2.642	1.321	1	2.152	0.81	2.864	2.297	2.766	pep chromosome:GRCm38:9:45929619:45936058:-1 gene:ENSMUSG00000032085.5 transcript:ENSMUST00000034590.3 gene_biotype:protein_coding transcript_biotype:protein_coding gene_symbol:Tagln description:transgelin [Source:MGI Symbol;Acc:MGI:106012]	K20526	TAGLN			COG5199(Z:Cytoskeleton )	PF00307.28(CH:Calponin homology (CH) domain); PF00402.15(Calponin:Calponin family repeat)	cytoplasmic	17	82	22.6	High
ENSMUSP00000031447.7	2.11067	1.0777	0.02108	up	yes	2.651	1.256	1	1.865	0.904	2.524	3.084	2.344	pep chromosome:GRCm38:5:96793385:96845966:1 gene:ENSMUSG00000029484.12 transcript:ENSMUST00000031447.11 gene_biotype:protein_coding transcript_biotype:protein_coding gene_symbol:Anxa3 description:annexin A3 [Source:MGI Symbol;Acc:MGI:1201378]	K17089	ANXA3				PF00191.17(Annexin:Annexin)	cytoplasmic	21	67	36.4	High
ENSMUSP00000078088.6	2.03239	1.02317	0.03021	up	yes	2.573	1.266	1	1.905	0.894	2.62	2.146	2.953	pep chromosome:GRCm38:18:15389496:15403758:-1 gene:ENSMUSG00000024411.11 transcript:ENSMUST00000079081.7 gene_biotype:protein_coding transcript_biotype:protein_coding gene_symbol:Aqp4 description:aquaporin 4 [Source:MGI Symbol;Acc:MGI:107387]	K09866	AQP4		mmu04962(Vasopressin-regulated water reabsorption); mmu04976(Bile secretion)	COG0580(G:Carbohydrate transport and metabolism )	PF00230.17(MIP:Major intrinsic protein)	peroxisomal	4	14	34.5	High
ENSMUSP00000135892.1	3.22136	1.68767	0.04077	up	yes	2.896	0.899	1	0.804	0.893	1.592	3.799	3.298	pep chromosome:GRCm38:5:136274455:136566351:-1 gene:ENSMUSG00000029705.17 transcript:ENSMUST00000176778.7 gene_biotype:protein_coding transcript_biotype:protein_coding gene_symbol:Cux1 description:cut-like homeobox 1 [Source:MGI Symbol;Acc:MGI:88568]						PF02376.12(CUT:CUT domain); PF00046.26(Homeobox:Homeobox domain)	nuclear	1	7	164.1	High
ENSMUSP00000102957.1	2.26926	1.18223	0.03124	up	yes	2.621	1.155	1	1.596	0.87	2.27	3.401	2.191	pep chromosome:GRCm38:3:90538885:90542927:1 gene:ENSMUSG00000074457.10 transcript:ENSMUST00000107334.7 gene_biotype:protein_coding transcript_biotype:protein_coding gene_symbol:S100a16 description:S100 calcium binding protein A16 [Source:MGI Symbol;Acc:MGI:1915110]			GO:0043169(molecular_function:cation binding); GO:0043167(molecular_function:ion binding); GO:0003674(molecular_function:molecular_function); GO:0005488(molecular_function:binding); GO:0046872(molecular_function:metal ion binding); GO:0005509(molecular_function:calcium ion binding)			PF01023.16(S_100:S-100/ICaBP type calcium binding domain)	cytoplasmic	2	19	14.3	High
ENSMUSP00000153607.1	2.06462	1.04588	0.04596	up	yes	2.492	1.207	1	1.256	1.364	2.133	3.361	1.983	pep chromosome:GRCm38:13:60601947:60762802:1 gene:ENSMUSG00000021559.14 transcript:ENSMUST00000226059.1 gene_biotype:protein_coding transcript_biotype:protein_coding gene_symbol:Dapk1 description:death associated protein kinase 1 [Source:MGI Symbol;Acc:MGI:1916885]	K08803	DAPK	GO:2001234(biological_process:negative regulation of apoptotic signaling pathway); GO:2001236(biological_process:regulation of extrinsic apoptotic signaling pathway); GO:2001237(biological_process:negative regulation of extrinsic apoptotic signaling pathway); GO:0080090(biological_process:regulation of primary metabolic process); GO:0019222(biological_process:regulation of metabolic process); GO:…	mmu04140(Autophagy - animal); mmu05200(Pathways in cancer); mmu05219(Bladder cancer)		PF00069.22(Pkinase:Protein kinase domain); PF12796.4(Ank_2:Ankyrin repeats (3 copies)); PF13857.3(Ank_5:Ankyrin repeats (many copies)); PF13637.3(Ank_4:Ankyrin repeats (many copies)); PF13606.3(Ank_3:Ankyrin repeat); PF07714.14(Pkinase_Tyr:Protein tyrosine kinase); PF00023.27(Ank:Ankyrin repeat); PF00531.19(Death:Death domain); PF16095.2(COR:C-terminal of Roc, COR, domain); PF06293.11(Kdo:Lipopol…	cytoplasmic	1	1	161.3	Low
ENSMUSP00000027677.7	1.89929	0.925462	0.0323	up	yes	2.414	1.271	1	1.968	0.844	2.424	2.323	2.494	pep chromosome:GRCm38:1:135729147:135752232:1 gene:ENSMUSG00000026421.14 transcript:ENSMUST00000027677.7 gene_biotype:protein_coding transcript_biotype:protein_coding gene_symbol:Csrp1 description:cysteine and glycine-rich protein 1 [Source:MGI Symbol;Acc:MGI:88549]	K09377	CSRP	GO:0016337(biological_process:single organismal cell-cell adhesion); GO:1901363(molecular_function:heterocyclic compound binding); GO:0043229(cellular_component:intracellular organelle); GO:0003674(molecular_function:molecular_function); GO:0008270(molecular_function:zinc ion binding); GO:0003676(molecular_function:nucleic acid binding); GO:0005924(cellular_component:cell-substrate adherens junct…			PF00412.19(LIM:LIM domain)	cytoplasmic	13	65	20.6	High
ENSMUSP00000064163.6	1.88696	0.916061	0.02657	up	yes	2.387	1.265	1	1.911	0.883	2.454	2.39	2.317	pep chromosome:GRCm38:6:29433276:29461883:1 gene:ENSMUSG00000068699.12 transcript:ENSMUST00000065090.7 gene_biotype:protein_coding transcript_biotype:protein_coding gene_symbol:Flnc description:filamin C, gamma [Source:MGI Symbol;Acc:MGI:95557]	K04437	FLNA	GO:0048468(biological_process:cell development); GO:0043229(cellular_component:intracellular organelle); GO:0043228(cellular_component:non-membrane-bounded organelle); GO:0003674(molecular_function:molecular_function); GO:0005488(molecular_function:binding); GO:0044877(molecular_function:macromolecular complex binding); GO:0005924(cellular_component:cell-substrate adherens junction); GO:0005925(c…	mmu04010(MAPK signaling pathway); mmu04510(Focal adhesion); mmu05132(Salmonella infection); mmu05205(Proteoglycans in cancer)	COG5069(Z:Cytoskeleton )	PF00630.16(Filamin:Filamin/ABP280 repeat); PF00307.28(CH:Calponin homology (CH) domain); PF16640.2(Big_3_5:Bacterial Ig-like domain (group 3))	cytoplasmic	120	69	290.9	High
ENSMUSP00000029919.5	2.28895	1.19468	0.02118	up	yes	2.527	1.104	1	1.448	0.863	2.914	1.841	2.825	pep chromosome:GRCm38:3:145003817:145032776:-1 gene:ENSMUSG00000028255.6 transcript:ENSMUST00000029919.6 gene_biotype:protein_coding transcript_biotype:protein_coding gene_symbol:Clca1 description:chloride channel accessory 1 [Source:MGI Symbol;Acc:MGI:1346342]	K05027	CLCA1		mmu04972(Pancreatic secretion); mmu04924(Renin secretion)		PF08434.8(CLCA:Calcium-activated chloride channel); PF13519.3(VWA_2:von Willebrand factor type A domain); PF00092.25(VWA:von Willebrand factor type A domain)	ER	41	60	100	High
ENSMUSP00000064934.5	1.76814	0.822232	0.04238	up	yes	2.242	1.268	1	1.899	0.905	2.3	2.052	2.375	pep chromosome:GRCm38:7:24743983:24760311:-1 gene:ENSMUSG00000052212.6 transcript:ENSMUST00000063956.6 gene_biotype:protein_coding transcript_biotype:protein_coding gene_symbol:Cd177 description:CD177 antigen [Source:MGI Symbol;Acc:MGI:1916141]	K06552	CD177, PRV1				PF00021.18(UPAR_LY6:u-PAR/Ly-6 domain)	plasma membrane	4	5	87	High
ENSMUSP00000022519.8	2.29473	1.19832	0.01984	up	yes	2.437	1.062	1	1.22	0.967	2.081	3.151	2.078	pep chromosome:GRCm38:14:34085981:34100571:1 gene:ENSMUSG00000021950.15 transcript:ENSMUST00000022519.14 gene_biotype:protein_coding transcript_biotype:protein_coding gene_symbol:Anxa8 description:annexin A8 [Source:MGI Symbol;Acc:MGI:1201374]	K17096	ANXA8				PF00191.17(Annexin:Annexin)	cytoplasmic	6	23	36.7	High
ENSMUSP00000025561.7	1.92643	0.945932	0.02228	up	yes	2.252	1.169	1	1.743	0.763	2.306	2.292	2.158	pep chromosome:GRCm38:19:20373428:20390944:-1 gene:ENSMUSG00000024659.15 transcript:ENSMUST00000025561.7 gene_biotype:protein_coding transcript_biotype:protein_coding gene_symbol:Anxa1 description:annexin A1 [Source:MGI Symbol;Acc:MGI:96819]	K17091	ANXA1				PF00191.17(Annexin:Annexin)	cytoplasmic	20	68	38.7	High
ENSMUSP00000133268.1	1.85068	0.888057	0.03136	up	yes	2.169	1.172	1	1.658	0.858	2.424	1.815	2.268	pep chromosome:GRCm38:4:111919555:111950358:1 gene:ENSMUSG00000078599.9 transcript:ENSMUST00000165046.1 gene_biotype:protein_coding transcript_biotype:protein_coding gene_symbol:Skint8 description:selection and upkeep of intraepithelial T cells 8 [Source:MGI Symbol;Acc:MGI:3651523]						PF13927.3(Ig_3:Immunoglobulin domain); PF07686.14(V-set:Immunoglobulin V-set domain); PF07679.13(I-set:Immunoglobulin I-set domain)	lysosomal	1	2	45.1	Medium
ENSMUSP00000104314.2	2.76862	1.46917	0.003664	up	yes	2.453	0.886	1	0.926	0.732	2.513	2.003	2.843	pep chromosome:GRCm38:11:68209364:68400823:-1 gene:ENSMUSG00000020902.12 transcript:ENSMUST00000108674.8 gene_biotype:protein_coding transcript_biotype:protein_coding gene_symbol:Ntn1 description:netrin 1 [Source:MGI Symbol;Acc:MGI:105088]	K06843	NTN1	GO:0007165(biological_process:signal transduction); GO:0051656(biological_process:establishment of organelle localization); GO:0031345(biological_process:negative regulation of cell projection organization); GO:0031344(biological_process:regulation of cell projection organization); GO:0071840(biological_process:cellular component organization or biogenesis); GO:0031346(biological_process:positive…	mmu04360(Axon guidance)		PF00055.14(Laminin_N:Laminin N-terminal (Domain VI)); PF01759.18(NTR:UNC-6/NTR/C345C module); PF00053.21(Laminin_EGF:Laminin EGF domain)	cytoplasmic	2	4	67.8	High
ENSMUSP00000034096.4	1.61107	0.688017	0.04554	up	yes	2.038	1.265	1	1.355	1.439	2.186	1.58	2.347	pep chromosome:GRCm38:8:95715881:95719010:1 gene:ENSMUSG00000031671.11 transcript:ENSMUST00000034096.5 gene_biotype:protein_coding transcript_biotype:protein_coding gene_symbol:Setd6 description:SET domain containing 6 [Source:MGI Symbol;Acc:MGI:1913333]	K05302	SETD6				PF00856.25(SET:SET domain); PF09273.8(Rubis-subs-bind:Rubisco LSMT substrate-binding)	mitochondrial	1	5	52.9	Medium
ENSMUSP00000073072.6	2.09465	1.06671	0.04308	up	yes	2.191	1.046	1	1.08	1.057	1.73	2.968	1.874	pep chromosome:GRCm38:1:131638306:131675505:1 gene:ENSMUSG00000004552.16 transcript:ENSMUST00000073350.12 gene_biotype:protein_coding transcript_biotype:protein_coding gene_symbol:Ctse description:cathepsin E [Source:MGI Symbol;Acc:MGI:107361]	K01382	CTSE		mmu04142(Lysosome)		PF00026.20(Asp:Eukaryotic aspartyl protease); PF14543.3(TAXi_N:Xylanase inhibitor N-terminal); PF07966.9(A1_Propeptide:A1 Propeptide)	lysosomal	2	5	42.9	High
ENSMUSP00000001254.5	1.8119	0.857502	0.004599	up	yes	2.071	1.143	1	1.458	0.971	2.017	2.054	2.141	pep chromosome:GRCm38:12:31438219:31473917:1 gene:ENSMUSG00000001225.12 transcript:ENSMUST00000001254.5 gene_biotype:protein_coding transcript_biotype:protein_coding gene_symbol:Slc26a3 description:solute carrier family 26, member 3 [Source:MGI Symbol;Acc:MGI:107181]	K14078	SLC26A3, DRA		mmu04978(Mineral absorption); mmu04972(Pancreatic secretion)	COG0659(P:Inorganic ion transport and metabolism )	PF00916.17(Sulfate_transp:Sulfate permease family); PF01740.18(STAS:STAS domain)	peroxisomal	9	12	83.5	High
ENSMUSP00000020497.7	1.63149	0.706192	0.02729	up	yes	1.979	1.213	1	1.443	1.196	2.241	2.074	1.621	pep chromosome:GRCm38:10:83487450:83534140:-1 gene:ENSMUSG00000020256.14 transcript:ENSMUST00000020497.13 gene_biotype:protein_coding transcript_biotype:protein_coding gene_symbol:Aldh1l2 description:aldehyde dehydrogenase 1 family, member L2 [Source:MGI Symbol;Acc:MGI:2444680]	K00289	E1.5.1.6, FTHFD		mmu00670(One carbon pool by folate)	COG1012(C:Energy production and conversion )	PF00171.19(Aldedh:Aldehyde dehydrogenase family); PF00551.16(Formyl_trans_N:Formyl transferase); PF02911.15(Formyl_trans_C:Formyl transferase, C-terminal domain)	mitochondrial	8	13	101.5	High
ENSMUSP00000031840.7	2.22391	1.1531	0.00329	up	yes	2.201	0.9897	1	0.977	0.992	1.994	2.022	2.586	pep chromosome:GRCm38:6:49036615:49058182:1 gene:ENSMUSG00000029816.10 transcript:ENSMUST00000031840.9 gene_biotype:protein_coding transcript_biotype:protein_coding gene_symbol:Gpnmb description:glycoprotein (transmembrane) nmb [Source:MGI Symbol;Acc:MGI:1934765]	K20732	GPNMB				PF00801.17(PKD:PKD domain)	lysosomal	1	3	63.6	High
ENSMUSP00000116282.2	1.89121	0.919306	0.04182	up	yes	2.086	1.103	1	1.521	0.789	2.131	2.497	1.629	pep chromosome:GRCm38:1:132026808:132067963:-1 gene:ENSMUSG00000059149.17 transcript:ENSMUST00000144548.8 gene_biotype:protein_coding transcript_biotype:protein_coding gene_symbol:Mfsd4a description:major facilitator superfamily domain containing 4A [Source:MGI Symbol;Acc:MGI:2442786]						PF07690.13(MFS_1:Major Facilitator Superfamily)	ER	1	4	56.3	High
ENSMUSP00000061062.7	1.81267	0.858114	0.01553	up	yes	2.032	1.121	1	1.311	1.052	1.856	1.802	2.438	pep chromosome:GRCm38:6:135065651:135084709:1 gene:ENSMUSG00000046733.7 transcript:ENSMUST00000050104.7 gene_biotype:protein_coding transcript_biotype:protein_coding gene_symbol:Gprc5a description:G protein-coupled receptor, family C, group 5, member A [Source:MGI Symbol;Acc:MGI:1891250]	K08468	GPRC5A				PF00003.19(7tm_3:7 transmembrane sweet-taste receptor of 3 GCPR)	Golgi apparatus	1	4	40.1	High
ENSMUSP00000103245.2	1.51364	0.598026	0.04182	up	yes	1.886	1.246	1	1.644	1.095	1.924	1.73	2.004	pep chromosome:GRCm38:4:55527143:55532466:-1 gene:ENSMUSG00000003032.8 transcript:ENSMUST00000107619.2 gene_biotype:protein_coding transcript_biotype:protein_coding gene_symbol:Klf4 description:Kruppel-like factor 4 (gut) [Source:MGI Symbol;Acc:MGI:1342287]	K17846	KLF4	GO:0034115(biological_process:negative regulation of heterotypic cell-cell adhesion); GO:0034114(biological_process:regulation of heterotypic cell-cell adhesion); GO:0019220(biological_process:regulation of phosphate metabolic process); GO:0045995(biological_process:regulation of embryonic development); GO:0019222(biological_process:regulation of metabolic process); GO:0070372(biological_process:…	mmu04550(Signaling pathways regulating pluripotency of stem cells)	COG5048(R:General function prediction only )	PF00096.23(zf-C2H2:Zinc finger, C2H2 type); PF13465.3(zf-H2C2_2:Zinc-finger double domain); PF13894.3(zf-C2H2_4:C2H2-type zinc finger)	cytoplasmic	2	9	51.8	High
ENSMUSP00000141344.1	1.65251	0.724656	0.04407	up	yes	1.945	1.177	1	1.672	0.86	1.997	1.779	2.059	pep chromosome:GRCm38:1:181905513:182019661:-1 gene:ENSMUSG00000022995.16 transcript:ENSMUST00000195059.5 gene_biotype:protein_coding transcript_biotype:protein_coding gene_symbol:Enah description:ENAH actin regulator [Source:MGI Symbol;Acc:MGI:108360]	K05746	ENAH, MENA		mmu04810(Regulation of actin cytoskeleton); mmu04360(Axon guidance)		PF00568.20(WH1:WH1 domain); PF08776.8(VASP_tetra:VASP tetramerisation domain)	cytoplasmic	11	17	83.9	High
ENSMUSP00000035642.4	1.69939	0.765014	0.04777	up	yes	1.939	1.141	1	1.642	0.78	2.061	1.709	2.048	pep chromosome:GRCm38:7:29289312:29293801:1 gene:ENSMUSG00000037166.5 transcript:ENSMUST00000048187.5 gene_biotype:protein_coding transcript_biotype:protein_coding gene_symbol:Ppp1r14a description:protein phosphatase 1, regulatory inhibitor subunit 14A [Source:MGI Symbol;Acc:MGI:1931139]	K12328	PPP1R14A, CPI17		mmu04270(Vascular smooth muscle contraction)		PF05361.9(PP1_inhibitor:PKC-activated protein phosphatase-1 inhibitor)	mitochondrial	5	43	16.6	High
ENSMUSP00000114238.3	1.38594	0.470862	0.03628	up	yes	1.774	1.28	1	1.441	1.4	1.923	1.682	1.718	pep chromosome:GRCm38:3:133112278:133234889:-1 gene:ENSMUSG00000040969.14 transcript:ENSMUST00000147041.9 gene_biotype:protein_coding transcript_biotype:protein_coding gene_symbol:Arhgef38 description:Rho guanine nucleotide exchange factor (GEF) 38 [Source:MGI Symbol;Acc:MGI:1924919]						PF00621.17(RhoGEF:RhoGEF domain); PF07653.14(SH3_2:Variant SH3 domain); PF03114.15(BAR:BAR domain); PF14604.3(SH3_9:Variant SH3 domain); PF00018.25(SH3_1:SH3 domain)	nuclear	1	1	87.6	High
ENSMUSP00000052126.7	1.57745	0.657597	0.02292	up	yes	1.833	1.162	1	1.499	0.987	1.958	1.682	1.86	pep chromosome:GRCm38:7:4925785:4944826:1 gene:ENSMUSG00000035279.8 transcript:ENSMUST00000057612.8 gene_biotype:protein_coding transcript_biotype:protein_coding gene_symbol:Ssc5d description:scavenger receptor cysteine rich family, 5 domains [Source:MGI Symbol;Acc:MGI:3606211]						PF00530.15(SRCR:Scavenger receptor cysteine-rich domain); PF15494.3(SRCR_2:Scavenger receptor cysteine-rich domain)	extracellular	1	1	144.5	Medium
ENSMUSP00000040451.3	1.57168	0.652307	0.03364	up	yes	1.787	1.137	1	1.524	0.887	1.887	1.685	1.79	pep chromosome:GRCm38:4:42949814:42959425:1 gene:ENSMUSG00000036052.14 transcript:ENSMUST00000037872.9 gene_biotype:protein_coding transcript_biotype:protein_coding gene_symbol:Dnajb5 description:DnaJ heat shock protein family (Hsp40) member B5 [Source:MGI Symbol;Acc:MGI:1930018]	K09511	DNAJB5			COG0484(O:Posttranslational modification, protein turnover, chaperones )	PF01556.15(DnaJ_C:DnaJ C terminal domain); PF00226.28(DnaJ:DnaJ domain)	cytoplasmic	8	27	43	High
ENSMUSP00000054583.7	1.60749	0.684813	0.0231	up	yes	1.802	1.121	1	1.454	0.908	1.882	1.627	1.898	pep chromosome:GRCm38:15:85205949:85286535:1 gene:ENSMUSG00000006369.14 transcript:ENSMUST00000057410.13 gene_biotype:protein_coding transcript_biotype:protein_coding gene_symbol:Fbln1 description:fibulin 1 [Source:MGI Symbol;Acc:MGI:95487]	K17307	FBLN1_2				PF07645.12(EGF_CA:Calcium-binding EGF domain); PF12662.4(cEGF:Complement Clr-like EGF-like); PF14670.3(FXa_inhibition:Coagulation Factor Xa inhibitory site); PF12947.4(EGF_3:EGF domain)	extracellular	4	30	78	High
ENSMUSP00000021822.5	1.73238	0.792756	0.03684	up	yes	1.819	1.05	1	1.488	0.661	1.683	1.903	1.872	pep chromosome:GRCm38:13:49608046:49624501:1 gene:ENSMUSG00000021390.6 transcript:ENSMUST00000021822.6 gene_biotype:protein_coding transcript_biotype:protein_coding gene_symbol:Ogn description:osteoglycin [Source:MGI Symbol;Acc:MGI:109278]	K08126	OGN			COG4886(S:Function unknown )	PF13855.3(LRR_8:Leucine rich repeat); PF12799.4(LRR_4:Leucine Rich repeats (2 copies))	extracellular	12	45	34	High
ENSMUSP00000070848.3	1.81926	0.863356	0.01614	up	yes	1.832	1.007	1	1.348	0.673	1.877	1.699	1.919	pep chromosome:GRCm38:11:61485431:61488900:1 gene:ENSMUSG00000042436.12 transcript:ENSMUST00000064783.9 gene_biotype:protein_coding transcript_biotype:protein_coding gene_symbol:Mfap4 description:microfibrillar-associated protein 4 [Source:MGI Symbol;Acc:MGI:1342276]						PF00147.15(Fibrinogen_C:Fibrinogen beta and gamma chains, C-terminal globular domain)	lysosomal	5	22	28.9	High
ENSMUSP00000104294.2	1.96636	0.975526	0.001898	up	yes	1.847	0.9393	1	1.078	0.74	1.704	1.926	1.911	pep chromosome:GRCm38:11:69664371:69666062:-1 gene:ENSMUSG00000018774.13 transcript:ENSMUST00000108654.2 gene_biotype:protein_coding transcript_biotype:protein_coding gene_symbol:Cd68 description:CD68 antigen [Source:MGI Symbol;Acc:MGI:88342]						PF01299.14(Lamp:Lysosome-associated membrane glycoprotein (Lamp))	plasma membrane	2	5	35.9	High
ENSMUSP00000102295.1	1.40121	0.486676	0.01182	up	yes	1.617	1.154	1	1.231	1.23	1.622	1.74	1.489	pep chromosome:GRCm38:3:107938848:107943734:-1 gene:ENSMUSG00000068762.11 transcript:ENSMUST00000106684.7 gene_biotype:protein_coding transcript_biotype:protein_coding gene_symbol:Gstm6 description:glutathione S-transferase, mu 6 [Source:MGI Symbol;Acc:MGI:1309467]						PF02798.17(GST_N:Glutathione S-transferase, N-terminal domain); PF14497.3(GST_C_3:Glutathione S-transferase, C-terminal domain); PF00043.22(GST_C:Glutathione S-transferase, C-terminal domain); PF17171.1(GST_C_6:Glutathione S-transferase, C-terminal domain)	cytoplasmic	2	27	27.3	High
ENSMUSP00000021950.8	1.53339	0.616729	0.03186	up	yes	1.676	1.093	1	1.439	0.839	1.701	1.637	1.69	pep chromosome:GRCm38:13:55473429:55488111:-1 gene:ENSMUSG00000034675.17 transcript:ENSMUST00000021950.14 gene_biotype:protein_coding transcript_biotype:protein_coding gene_symbol:Dbn1 description:drebrin 1 [Source:MGI Symbol;Acc:MGI:1931838]						PF00241.17(Cofilin_ADF:Cofilin/tropomyosin-type actin-binding protein)	cytoplasmic	12	22	77.2	High
ENSMUSP00000088807.5	1.37393	0.458306	0.04166	up	yes	1.602	1.166	1	1.056	1.442	1.679	1.615	1.511	pep chromosome:GRCm38:2:26208637:26225371:-1 gene:ENSMUSG00000036327.18 transcript:ENSMUST00000091263.11 gene_biotype:protein_coding transcript_biotype:protein_coding gene_symbol:Qsox2 description:quiescin Q6 sulfhydryl oxidase 2 [Source:MGI Symbol;Acc:MGI:2387194]	K10758	QSOX				PF04777.10(Evr1_Alr:Erv1 / Alr family)	cytoplasmic	1	11	59.5	High
ENSMUSP00000049022.7	1.35264	0.435779	0.03152	up	yes	1.588	1.174	1	1.385	1.136	1.473	1.616	1.674	pep chromosome:GRCm38:2:129593555:129632228:1 gene:ENSMUSG00000037902.18 transcript:ENSMUST00000049262.13 gene_biotype:protein_coding transcript_biotype:protein_coding gene_symbol:Sirpa description:signal-regulatory protein alpha [Source:MGI Symbol;Acc:MGI:108563]	K06551	SIRPA_B1_G, CD172		mmu04380(Osteoclast differentiation)		PF07654.12(C1-set:Immunoglobulin C1-set domain); PF13927.3(Ig_3:Immunoglobulin domain); PF08205.9(C2-set_2:CD80-like C2-set immunoglobulin domain); PF07686.14(V-set:Immunoglobulin V-set domain); PF00047.22(ig:Immunoglobulin domain); PF07679.13(I-set:Immunoglobulin I-set domain); PF13895.3(Ig_2:Immunoglobulin domain)	plasma membrane	2	6	56.4	High
ENSMUSP00000048427.6	1.51413	0.598489	0.02508	up	yes	1.661	1.097	1	1.385	0.907	1.667	1.776	1.54	pep chromosome:GRCm38:14:30879200:30881610:1 gene:ENSMUSG00000042485.7 transcript:ENSMUST00000040715.7 gene_biotype:protein_coding transcript_biotype:protein_coding gene_symbol:Mustn1 description:musculoskeletal, embryonic nuclear protein 1 [Source:MGI Symbol;Acc:MGI:1913425]						PF15682.2(Mustang:Musculoskeletal, temporally activated-embryonic nuclear protein 1)	nuclear	4	45	8.9	High
ENSMUSP00000036304.6	1.48361	0.569109	0.02206	up	yes	1.629	1.098	1	1.377	0.917	1.621	1.571	1.694	pep chromosome:GRCm38:16:24393540:24992578:1 gene:ENSMUSG00000033306.15 transcript:ENSMUST00000038053.13 gene_biotype:protein_coding transcript_biotype:protein_coding gene_symbol:Lpp description:LIM domain containing preferred translocation partner in lipoma [Source:MGI Symbol;Acc:MGI:2441849]	K16676	LPP				PF00412.19(LIM:LIM domain)	cytoplasmic	20	61	65.8	High
ENSMUSP00000085913.6	1.35381	0.437021	0.0365	up	yes	1.565	1.156	1	1.405	1.062	1.635	1.564	1.495	pep chromosome:GRCm38:2:156775420:156781658:1 gene:ENSMUSG00000067818.6 transcript:ENSMUST00000088552.6 gene_biotype:protein_coding transcript_biotype:protein_coding gene_symbol:Myl9 description:myosin, light polypeptide 9, regulatory [Source:MGI Symbol;Acc:MGI:2138915]	K12755	MYL9	GO:0032432(cellular_component:actin filament bundle); GO:0016459(cellular_component:myosin complex); GO:0016337(biological_process:single organismal cell-cell adhesion); GO:0043169(molecular_function:cation binding); GO:0017022(molecular_function:myosin binding); GO:0003674(molecular_function:molecular_function); GO:0005488(molecular_function:binding); GO:0005859(cellular_component:muscle myosin …	mmu04530(Tight junction); mmu04670(Leukocyte transendothelial migration); mmu04510(Focal adhesion); mmu04024(cAMP signaling pathway); mmu04022(cGMP-PKG signaling pathway); mmu04810(Regulation of actin cytoskeleton); mmu04921(Oxytocin signaling pathway); mmu04270(Vascular smooth muscle contraction)	COG5126(D:Cell cycle control, cell division, chromosome partitioning); COG5126(Z:Cytoskeleton); COG5126(T:Signal transduction mechanisms)	PF00036.29(EF-hand_1:EF hand); PF13499.3(EF-hand_7:EF-hand domain pair); PF13405.3(EF-hand_6:EF-hand domain); PF13833.3(EF-hand_8:EF-hand domain pair); PF13202.3(EF-hand_5:EF hand)	cytoplasmic	4	77	19.8	High
ENSMUSP00000095346.3	1.30789	0.387241	0.02202	up	yes	1.525	1.166	1	1.32	1.177	1.492	1.489	1.595	pep chromosome:GRCm38:1:54472994:54557682:-1 gene:ENSMUSG00000073678.4 transcript:ENSMUST00000097739.4 gene_biotype:protein_coding transcript_biotype:protein_coding gene_symbol:Pgap1 description:post-GPI attachment to proteins 1 [Source:MGI Symbol;Acc:MGI:2443342]	K05294	PGAP1		mmu00563(Glycosylphosphatidylinositol (GPI)-anchor biosynthesis)		PF07819.10(PGAP1:PGAP1-like protein)	Golgi apparatus	9	12	104.5	High
ENSMUSP00000099483.3	1.52632	0.610053	0.03282	up	yes	1.624	1.064	1	1.392	0.801	1.63	1.588	1.653	pep chromosome:GRCm38:11:84957788:84966044:1 gene:ENSMUSG00000000805.18 transcript:ENSMUST00000103194.9 gene_biotype:protein_coding transcript_biotype:protein_coding gene_symbol:Car4 description:carbonic anhydrase 4 [Source:MGI Symbol;Acc:MGI:1096574]	K18246	CA4		mmu04964(Proximal tubule bicarbonate reclamation); mmu00910(Nitrogen metabolism)	COG3338(P:Inorganic ion transport and metabolism )	PF00194.18(Carb_anhydrase:Eukaryotic-type carbonic anhydrase)	extracellular	7	22	34.3	High
ENSMUSP00000072672.2	1.47086	0.55666	0.02928	up	yes	1.59	1.081	1	1.363	0.879	1.532	1.685	1.552	pep chromosome:GRCm38:9:71626509:71771602:-1 gene:ENSMUSG00000032232.14 transcript:ENSMUST00000072899.8 gene_biotype:protein_coding transcript_biotype:protein_coding gene_symbol:Cgnl1 description:cingulin-like 1 [Source:MGI Symbol;Acc:MGI:1915428]	K21110	CGNL1		mmu04530(Tight junction)		PF01576.16(Myosin_tail_1:Myosin tail)	cytoplasmic	3	3	148.1	High
ENSMUSP00000041828.7	1.30722	0.386506	0.04359	up	yes	1.502	1.149	1	1.35	1.097	1.411	1.475	1.619	pep chromosome:GRCm38:5:36017180:36398124:-1 gene:ENSMUSG00000029093.14 transcript:ENSMUST00000037370.13 gene_biotype:protein_coding transcript_biotype:protein_coding gene_symbol:Sorcs2 description:sortilin-related VPS10 domain containing receptor 2 [Source:MGI Symbol;Acc:MGI:1932289]						PF15902.2(Sortilin-Vps10:Sortilin, neurotensin receptor 3,); PF15901.2(Sortilin_C:Sortilin, neurotensin receptor 3, C-terminal); PF00801.17(PKD:PKD domain)	lysosomal	2	2	128.8	High
ENSMUSP00000046199.7	1.53104	0.614513	0.04173	up	yes	1.603	1.047	1	1.286	0.855	1.493	1.88	1.437	pep chromosome:GRCm38:14:31139013:31168641:-1 gene:ENSMUSG00000042286.13 transcript:ENSMUST00000036618.13 gene_biotype:protein_coding transcript_biotype:protein_coding gene_symbol:Stab1 description:stabilin 1 [Source:MGI Symbol;Acc:MGI:2178742]	K19020	STAB1			COG2335(M:Cell wall/membrane/envelope biogenesis )	PF02469.19(Fasciclin:Fasciclin domain); PF12947.4(EGF_3:EGF domain); PF00193.14(Xlink:Extracellular link domain)	plasma membrane	4	2	276.3	High
ENSMUSP00000011029.5	1.31004	0.389615	0.01502	up	yes	1.5	1.145	1	1.263	1.171	1.42	1.549	1.532	pep chromosome:GRCm38:3:34056020:34081312:-1 gene:ENSMUSG00000027679.13 transcript:ENSMUST00000011029.11 gene_biotype:protein_coding transcript_biotype:protein_coding gene_symbol:Dnajc19 description:DnaJ heat shock protein family (Hsp40) member C19 [Source:MGI Symbol;Acc:MGI:1914963]	K09539	DNAJC19	GO:0019866(cellular_component:organelle inner membrane); GO:0044699(biological_process:single-organism process); GO:0005575(cellular_component:cellular_component); GO:0031090(cellular_component:organelle membrane); GO:0016020(cellular_component:membrane); GO:0048513(biological_process:animal organ development); GO:0048806(biological_process:genitalia development); GO:0032502(biological_process:de…		COG2214(O:Posttranslational modification, protein turnover, chaperones )		mitochondrial	1	6	17	Medium
ENSMUSP00000117197.1	1.48679	0.572203	0.04973	up	yes	1.576	1.06	1	1.388	0.791	1.494	1.699	1.536	pep chromosome:GRCm38:2:122636986:122640729:1 gene:ENSMUSG00000033213.16 transcript:ENSMUST00000142767.7 gene_biotype:protein_coding transcript_biotype:protein_coding gene_symbol:AA467197 description:expressed sequence AA467197 [Source:MGI Symbol;Acc:MGI:3034182]						PF06522.8(B12D:NADH-ubiquinone reductase complex 1 MLRQ subunit)	ER	1	47	8	High
ENSMUSP00000156047.1	1.54616	0.628691	0.0223	up	yes	1.591	1.029	1	1.294	0.792	1.67	1.489	1.613	pep chromosome:GRCm38:16:59492088:59600979:-1 gene:ENSMUSG00000022723.16 transcript:ENSMUST00000172910.2 gene_biotype:protein_coding transcript_biotype:protein_coding gene_symbol:Crybg3 description:beta-gamma crystallin domain containing 3 [Source:MGI Symbol;Acc:MGI:2676311]						PF00030.16(Crystall:Beta/Gamma crystallin); PF00652.19(Ricin_B_lectin:Ricin-type beta-trefoil lectin domain); PF14200.3(RicinB_lectin_2:Ricin-type beta-trefoil lectin domain-like)	cytoplasmic	1	0	325.3	High
ENSMUSP00000001921.1	2.79282	1.48172	0.04579	up	yes	1.929	0.6907	1	0.472	0.6	2.671	1.829	1.288	pep chromosome:GRCm38:3:20215620:20242181:-1 gene:ENSMUSG00000001865.2 transcript:ENSMUST00000001921.2 gene_biotype:protein_coding transcript_biotype:protein_coding gene_symbol:Cpa3 description:carboxypeptidase A3, mast cell [Source:MGI Symbol;Acc:MGI:88479]	K08780	CPA3		mmu04972(Pancreatic secretion); mmu04614(Renin-angiotensin system); mmu04974(Protein digestion and absorption)	COG2866(E:Amino acid transport and metabolism )	PF00246.21(Peptidase_M14:Zinc carboxypeptidase); PF02244.13(Propep_M14:Carboxypeptidase activation peptide)	ER	1	2	48.8	Medium
ENSMUSP00000020403.5	1.49666	0.581744	0.0375	up	yes	1.567	1.047	1	1.346	0.796	1.553	1.669	1.48	pep chromosome:GRCm38:10:110919789:110939622:1 gene:ENSMUSG00000020186.7 transcript:ENSMUST00000020403.6 gene_biotype:protein_coding transcript_biotype:protein_coding gene_symbol:Csrp2 description:cysteine and glycine-rich protein 2 [Source:MGI Symbol;Acc:MGI:1202907]	K09377	CSRP	GO:0030154(biological_process:cell differentiation); GO:0007275(biological_process:multicellular organism development); GO:0043229(cellular_component:intracellular organelle); GO:0032501(biological_process:multicellular organismal process); GO:0003674(molecular_function:molecular_function); GO:0008270(molecular_function:zinc ion binding); GO:0045445(biological_process:myoblast differentiation); G…		COG5069(Z:Cytoskeleton )	PF00412.19(LIM:LIM domain)	cytoplasmic	8	50	20.9	High
ENSMUSP00000131459.1	1.54033	0.62324	0.02378	up	yes	1.585	1.029	1	1.247	0.84	1.399	1.753	1.604	pep chromosome:GRCm38:1:86045863:86055456:1 gene:ENSMUSG00000026227.11 transcript:ENSMUST00000165824.2 gene_biotype:protein_coding transcript_biotype:protein_coding gene_symbol:2810459M11Rik description:RIKEN cDNA 2810459M11 gene [Source:MGI Symbol;Acc:MGI:1920042]						PF15443.3(DUF4630:Domain of unknown function (DUF4630))	cytoplasmic	2	8	30.4	High
ENSMUSP00000158896.1	1.3447	0.427288	0.04055	up	yes	1.498	1.114	1	1.333	1.009	1.633	1.43	1.431	pep chromosome:GRCm38:11:32347820:32428173:1 gene:ENSMUSG00000040711.8 transcript:ENSMUST00000239041.1 gene_biotype:protein_coding transcript_biotype:protein_coding gene_symbol:Sh3pxd2b description:SH3 and PX domains 2B [Source:MGI Symbol;Acc:MGI:2442062]						PF00018.25(SH3_1:SH3 domain); PF14604.3(SH3_9:Variant SH3 domain); PF07653.14(SH3_2:Variant SH3 domain); PF00787.21(PX:PX domain); PF08239.8(SH3_3:Bacterial SH3 domain)	cytoplasmic	2	2	104.8	High
ENSMUSP00000103966.1	1.28347	0.360043	0.03748	up	yes	1.467	1.143	1	1.346	1.084	1.459	1.442	1.5	pep chromosome:GRCm38:4:10874568:10899425:1 gene:ENSMUSG00000059482.15 transcript:ENSMUST00000101504.2 gene_biotype:protein_coding transcript_biotype:protein_coding gene_symbol:2610301B20Rik description:RIKEN cDNA 2610301B20 gene [Source:MGI Symbol;Acc:MGI:1914407]						PF14996.3(RMP:Retinal Maintenance)	cytoplasmic	2	13	23.9	High
ENSMUSP00000000395.6	1.3485	0.431354	0.03053	up	yes	1.482	1.099	1	1.284	1.014	1.584	1.345	1.516	pep chromosome:GRCm38:16:97564682:97611195:-1 gene:ENSMUSG00000000385.8 transcript:ENSMUST00000000395.7 gene_biotype:protein_coding transcript_biotype:protein_coding gene_symbol:Tmprss2 description:transmembrane protease, serine 2 [Source:MGI Symbol;Acc:MGI:1354381]	K09633	TMPRSS2		mmu05164(Influenza A); mmu05202(Transcriptional misregulation in cancer)	COG5640(O:Posttranslational modification, protein turnover, chaperones )	PF00089.23(Trypsin:Trypsin); PF15494.3(SRCR_2:Scavenger receptor cysteine-rich domain); PF09342.8(DUF1986:Domain of unknown function (DUF1986)); PF00530.15(SRCR:Scavenger receptor cysteine-rich domain); PF00057.15(Ldl_recept_a:Low-density lipoprotein receptor domain class A)	plasma membrane	1	2	53.5	Medium
ENSMUSP00000099950.3	1.37858	0.463181	0.02166	up	yes	1.493	1.083	1	1.228	1.02	1.631	1.511	1.337	pep chromosome:GRCm38:2:27188393:27247266:-1 gene:ENSMUSG00000009614.16 transcript:ENSMUST00000102886.9 gene_biotype:protein_coding transcript_biotype:protein_coding gene_symbol:Sardh description:sarcosine dehydrogenase [Source:MGI Symbol;Acc:MGI:2183102]	K00314	SARDH		mmu00260(Glycine, serine and threonine metabolism)	COG0404(E:Amino acid transport and metabolism )	PF01266.21(DAO:FAD dependent oxidoreductase); PF01571.18(GCV_T:Aminomethyltransferase folate-binding domain); PF16350.2(FAO_M:FAD dependent oxidoreductase central domain); PF08669.8(GCV_T_C:Glycine cleavage T-protein C-terminal barrel domain)	mitochondrial	2	2	101.6	High
ENSMUSP00000137395.1	1.64227	0.71569	3.1e-05	up	yes	1.593	0.97	1	0.949	0.961	1.548	1.596	1.636	pep chromosome:GRCm38:19:44992136:45003394:1 gene:ENSMUSG00000025207.16 transcript:ENSMUST00000179305.1 gene_biotype:protein_coding transcript_biotype:protein_coding gene_symbol:Sema4g description:sema domain, immunoglobulin domain (Ig), transmembrane domain (TM) and short cytoplasmic domain, (semaphorin) 4G [Source:MGI Symbol;Acc:MGI:1347047]	K06521	SEMA4, CD100		mmu04360(Axon guidance)		PF01403.16(Sema:Sema domain); PF01437.22(PSI:Plexin repeat)	plasma membrane	1	2	92.3	Medium
ENSMUSP00000113475.1	1.43346	0.519502	0.04107	up	yes	1.508	1.052	1	1.318	0.837	1.393	1.598	1.534	pep chromosome:GRCm38:16:20611610:20645920:1 gene:ENSMUSG00000115293.2 transcript:ENSMUST00000120394.7 gene_biotype:protein_coding transcript_biotype:protein_coding gene_symbol:Gm49333 description:predicted gene, 49333 [Source:MGI Symbol;Acc:MGI:6121518]					COG3590(O:Posttranslational modification, protein turnover, chaperones )	PF05649.10(Peptidase_M13_N:Peptidase family M13); PF01431.18(Peptidase_M13:Peptidase family M13); PF13649.3(Methyltransf_25:Methyltransferase domain); PF08241.9(Methyltransf_11:Methyltransferase domain); PF13847.3(Methyltransf_31:Methyltransferase domain)	cytoplasmic	1	1	102.8	Medium
ENSMUSP00000038103.8	1.94537	0.960047	0.007214	up	yes	1.688	0.8677	1	0.713	0.89	1.684	1.931	1.449	pep chromosome:GRCm38:14:56059629:56062313:-1 gene:ENSMUSG00000061068.7 transcript:ENSMUST00000043249.9 gene_biotype:protein_coding transcript_biotype:protein_coding gene_symbol:Mcpt4 description:mast cell protease 4 [Source:MGI Symbol;Acc:MGI:96940]					COG5640(O:Posttranslational modification, protein turnover, chaperones )	PF00089.23(Trypsin:Trypsin); PF13365.3(Trypsin_2:Trypsin-like peptidase domain)	Golgi apparatus	3	14	27.2	High
ENSMUSP00000117009.1	1.2711	0.346072	0.04991	up	yes	1.416	1.114	1	1.103	1.238	1.302	1.581	1.366	pep chromosome:GRCm38:2:12924092:13003455:1 gene:ENSMUSG00000026730.12 transcript:ENSMUST00000134794.7 gene_biotype:protein_coding transcript_biotype:protein_coding gene_symbol:Pter description:phosphotriesterase related [Source:MGI Symbol;Acc:MGI:107372]	K07048	PTER, php			COG1735(R:General function prediction only )	PF02126.15(PTE:Phosphotriesterase family)	cytoplasmic	4	15	39.2	High
ENSMUSP00000008537.8	1.40438	0.48993	0.006004	up	yes	1.476	1.051	1	1.195	0.957	1.412	1.512	1.505	pep chromosome:GRCm38:16:8658580:8672155:-1 gene:ENSMUSG00000008393.9 transcript:ENSMUST00000008537.9 gene_biotype:protein_coding transcript_biotype:protein_coding gene_symbol:Carhsp1 description:calcium regulated heat stable protein 1 [Source:MGI Symbol;Acc:MGI:1196368]					COG1278(K:Transcription )	PF00313.19(CSD:'Cold-shock' DNA-binding domain)	cytoplasmic	4	48	16.1	High
ENSMUSP00000042229.6	1.34949	0.432412	0.009192	up	yes	1.448	1.073	1	1.102	1.117	1.406	1.585	1.352	pep chromosome:GRCm38:9:75232020:75305451:1 gene:ENSMUSG00000033590.8 transcript:ENSMUST00000036555.7 gene_biotype:protein_coding transcript_biotype:protein_coding gene_symbol:Myo5c description:myosin VC [Source:MGI Symbol;Acc:MGI:2442485]	K10357	MYO5			COG5022(Z:Cytoskeleton )	PF00063.18(Myosin_head:Myosin head (motor domain)); PF01843.16(DIL:DIL domain); PF00612.24(IQ:IQ calmodulin-binding motif)	cytoplasmic	10	11	202.6	High
ENSMUSP00000026328.4	1.3355	0.417375	0.00426	up	yes	1.441	1.079	1	1.138	1.098	1.359	1.52	1.445	pep chromosome:GRCm38:X:155323918:155338467:-1 gene:ENSMUSG00000025289.15 transcript:ENSMUST00000026328.10 gene_biotype:protein_coding transcript_biotype:protein_coding gene_symbol:Prdx4 description:peroxiredoxin 4 [Source:MGI Symbol;Acc:MGI:1859815]	K03386	PRDX2_4, ahpC			COG0450(O:Posttranslational modification, protein turnover, chaperones )	PF00578.18(AhpC-TSA:AhpC/TSA family); PF10417.6(1-cysPrx_C:C-terminal domain of 1-Cys peroxiredoxin); PF08534.7(Redoxin:Redoxin)	ER	8	52	31	High
ENSMUSP00000087857.2	1.30981	0.389355	0.01073	up	yes	1.429	1.091	1	1.214	1.058	1.429	1.361	1.497	pep chromosome:GRCm38:3:122931493:122984510:-1 gene:ENSMUSG00000039701.11 transcript:ENSMUST00000090379.6 gene_biotype:protein_coding transcript_biotype:protein_coding gene_symbol:Usp53 description:ubiquitin specific peptidase 53 [Source:MGI Symbol;Acc:MGI:2139607]						PF00443.26(UCH:Ubiquitin carboxyl-terminal hydrolase); PF13423.3(UCH_1:Ubiquitin carboxyl-terminal hydrolase)	cytoplasmic	1	1	119.2	High
ENSMUSP00000159276.1	1.56119	0.64265	0.02246	up	yes	1.532	0.9813	1	1.195	0.749	1.514	1.402	1.681	pep chromosome:GRCm38:19:40365091:40382633:-1 gene:ENSMUSG00000025006.18 transcript:ENSMUST00000225766.2 gene_biotype:protein_coding transcript_biotype:protein_coding gene_symbol:Sorbs1 description:sorbin and SH3 domain containing 1 [Source:MGI Symbol;Acc:MGI:700014]							cytoplasmic	2	12	37.8	High
ENSMUSP00000090717.5	1.35333	0.436511	0.000685	up	yes	1.444	1.067	1	1.109	1.093	1.438	1.412	1.482	pep chromosome:GRCm38:8:124576111:124618731:1 gene:ENSMUSG00000031981.7 transcript:ENSMUST00000093033.5 gene_biotype:protein_coding transcript_biotype:protein_coding gene_symbol:Capn9 description:calpain 9 [Source:MGI Symbol;Acc:MGI:1920897]	K08578	CAPN9				PF00648.18(Peptidase_C2:Calpain family cysteine protease); PF01067.19(Calpain_III:Calpain large subunit, domain III); PF00036.29(EF-hand_1:EF hand); PF13405.3(EF-hand_6:EF-hand domain); PF13833.3(EF-hand_8:EF-hand domain pair)	cytoplasmic	5	10	78.9	High
ENSMUSP00000128717.1	1.69677	0.762795	0.03947	up	yes	1.578	0.93	1	0.785	1.005	1.815	1.744	1.175	pep chromosome:GRCm38:6:69648824:69649115:-1 gene:ENSMUSG00000095753.2 transcript:ENSMUST00000166380.1 gene_biotype:IG_V_gene transcript_biotype:IG_V_gene gene_symbol:Igkv4-53 description:immunoglobulin kappa variable 4-53 [Source:MGI Symbol;Acc:MGI:2686266]						PF07686.14(V-set:Immunoglobulin V-set domain); PF13927.3(Ig_3:Immunoglobulin domain); PF00047.22(ig:Immunoglobulin domain); PF07679.13(I-set:Immunoglobulin I-set domain); PF13895.3(Ig_2:Immunoglobulin domain)	cytoplasmic	1	19	10.4	High
ENSMUSP00000110828.1	1.36064	0.444286	0.01678	up	yes	1.445	1.062	1	1.116	1.07	1.52	1.264	1.55	pep chromosome:GRCm38:1:33720407:33742561:1 gene:ENSMUSG00000004768.14 transcript:ENSMUST00000115174.3 gene_biotype:protein_coding transcript_biotype:protein_coding gene_symbol:Rab23 description:RAB23, member RAS oncogene family [Source:MGI Symbol;Acc:MGI:99833]	K06234	RAB23				PF00071.19(Ras:Ras family); PF08477.10(Roc:Ras of Complex, Roc, domain of DAPkinase); PF00025.18(Arf:ADP-ribosylation factor family); PF01926.20(MMR_HSR1:50S ribosome-binding GTPase)	cytoplasmic	3	15	26.8	High
ENSMUSP00000029699.6	1.40962	0.495302	0.04689	up	yes	1.466	1.04	1	1.308	0.812	1.399	1.539	1.461	pep chromosome:GRCm38:3:88481148:88503335:-1 gene:ENSMUSG00000028063.15 transcript:ENSMUST00000029699.12 gene_biotype:protein_coding transcript_biotype:protein_coding gene_symbol:Lmna description:lamin A [Source:MGI Symbol;Acc:MGI:96794]	K12641	LMNA	GO:2001234(biological_process:negative regulation of apoptotic signaling pathway); GO:2001236(biological_process:regulation of extrinsic apoptotic signaling pathway); GO:2001237(biological_process:negative regulation of extrinsic apoptotic signaling pathway); GO:0099512(cellular_component:supramolecular fiber); GO:0099513(cellular_component:polymeric cytoskeletal fiber); GO:2001233(biological_pro…	mmu05410(Hypertrophic cardiomyopathy (HCM)); mmu05412(Arrhythmogenic right ventricular cardiomyopathy (ARVC)); mmu04210(Apoptosis); mmu05414(Dilated cardiomyopathy)		PF00038.18(Filament:Intermediate filament protein); PF00932.16(LTD:Lamin Tail Domain)	cytoplasmic	39	61	74.2	High
ENSMUSP00000120659.1	1.503	0.587845	0.01118	up	yes	1.503	1	1	1.046	0.954	1.488	1.321	1.7	pep chromosome:GRCm38:5:136178127:136198963:-1 gene:ENSMUSG00000039737.11 transcript:ENSMUST00000151786.7 gene_biotype:protein_coding transcript_biotype:protein_coding gene_symbol:Prkrip1 description:Prkr interacting protein 1 (IL11 inducible) [Source:MGI Symbol;Acc:MGI:1914051]						PF06658.9(DUF1168:Protein of unknown function (DUF1168))	nuclear	2	9	21.5	High
ENSMUSP00000013966.6	1.26612	0.340416	0.02197	up	yes	1.394	1.101	1	1.162	1.142	1.37	1.511	1.3	pep chromosome:GRCm38:9:22112991:22117172:-1 gene:ENSMUSG00000013822.7 transcript:ENSMUST00000013966.7 gene_biotype:protein_coding transcript_biotype:protein_coding gene_symbol:Elof1 description:ELF1 homolog, elongation factor 1 [Source:MGI Symbol;Acc:MGI:1913376]			GO:0038023(molecular_function:signaling receptor activity); GO:0080090(biological_process:regulation of primary metabolic process); GO:0019222(biological_process:regulation of metabolic process); GO:0031326(biological_process:regulation of cellular biosynthetic process); GO:0031323(biological_process:regulation of cellular metabolic process); GO:1901363(molecular_function:heterocyclic compound bi…		COG4888(R:General function prediction only )	PF05129.10(Elf1:Transcription elongation factor Elf1 like)	nuclear	1	22	9.5	High
ENSMUSP00000025567.7	1.6287	0.703717	0.006578	up	yes	1.537	0.9437	1	0.933	0.898	1.479	1.75	1.381	pep chromosome:GRCm38:19:10062765:10101746:-1 gene:ENSMUSG00000024665.8 transcript:ENSMUST00000025567.8 gene_biotype:protein_coding transcript_biotype:protein_coding gene_symbol:Fads2 description:fatty acid desaturase 2 [Source:MGI Symbol;Acc:MGI:1930079]	K10226	FADS2		mmu03320(PPAR signaling pathway); mmu01040(Biosynthesis of unsaturated fatty acids); mmu00592(alpha-Linolenic acid metabolism); mmu01212(Fatty acid metabolism)		PF00487.21(FA_desaturase:Fatty acid desaturase); PF00173.25(Cyt-b5:Cytochrome b5-like Heme/Steroid binding domain)	cytoplasmic	2	7	52.4	High
ENSMUSP00000059419.5	1.35966	0.443243	0.04491	up	yes	1.429	1.051	1	1.246	0.907	1.347	1.596	1.344	pep chromosome:GRCm38:19:45047674:45056382:1 gene:ENSMUSG00000025212.17 transcript:ENSMUST00000062213.12 gene_biotype:protein_coding transcript_biotype:protein_coding gene_symbol:Sfxn3 description:sideroflexin 3 [Source:MGI Symbol;Acc:MGI:2137679]			GO:0050801(biological_process:ion homeostasis); GO:0042592(biological_process:homeostatic process); GO:0006820(biological_process:anion transport); GO:0055072(biological_process:iron ion homeostasis); GO:0003674(molecular_function:molecular_function); GO:0055076(biological_process:transition metal ion homeostasis); GO:0098771(biological_process:inorganic ion homeostasis); GO:0044699(biological_pr…			PF03820.14(Mtc:Tricarboxylate carrier)	cytoplasmic	9	50	35.4	High
ENSMUSP00000077471.6	1.24366	0.314591	0.03897	up	yes	1.373	1.104	1	1.065	1.246	1.274	1.409	1.436	pep chromosome:GRCm38:11:26471404:26593920:-1 gene:ENSMUSG00000064090.14 transcript:ENSMUST00000078362.12 gene_biotype:protein_coding transcript_biotype:protein_coding gene_symbol:Vrk2 description:vaccinia related kinase 2 [Source:MGI Symbol;Acc:MGI:1917172]	K08816	VRK				PF00069.22(Pkinase:Protein kinase domain); PF07714.14(Pkinase_Tyr:Protein tyrosine kinase)	cytoplasmic	1	3	58.1	High
ENSMUSP00000081958.3	1.30447	0.383463	0.005302	up	yes	1.401	1.074	1	1.178	1.043	1.441	1.353	1.41	pep chromosome:GRCm38:7:101372993:101411888:1 gene:ENSMUSG00000032812.18 transcript:ENSMUST00000084896.9 gene_biotype:protein_coding transcript_biotype:protein_coding gene_symbol:Arap1 description:ArfGAP with RhoGAP domain, ankyrin repeat and PH domain 1 [Source:MGI Symbol;Acc:MGI:1916960]	K18439	ARAP1		mmu04144(Endocytosis)	COG5347(U:Intracellular trafficking, secretion, and vesicular transport )	PF00169.26(PH:PH domain); PF00620.24(RhoGAP:RhoGAP domain); PF01412.15(ArfGap:Putative GTPase activating protein for Arf); PF00788.20(RA:Ras association (RalGDS/AF-6) domain); PF07647.14(SAM_2:SAM domain (Sterile alpha motif)); PF00536.27(SAM_1:SAM domain (Sterile alpha motif))	cytoplasmic	12	14	162.2	High
ENSMUSP00000021918.8	1.30261	0.381402	0.03029	up	yes	1.399	1.074	1	1.225	0.997	1.367	1.308	1.522	pep chromosome:GRCm38:13:53109317:53286124:-1 gene:ENSMUSG00000021464.14 transcript:ENSMUST00000021918.8 gene_biotype:protein_coding transcript_biotype:protein_coding gene_symbol:Ror2 description:receptor tyrosine kinase-like orphan receptor 2 [Source:MGI Symbol;Acc:MGI:1347521]	K05123	ROR2, NTRKR2	GO:0080090(biological_process:regulation of primary metabolic process); GO:0019222(biological_process:regulation of metabolic process); GO:0048585(biological_process:negative regulation of response to stimulus); GO:0048584(biological_process:positive regulation of response to stimulus); GO:0048583(biological_process:regulation of response to stimulus); GO:0030509(biological_process:BMP signaling …		COG0515(T:Signal transduction mechanisms )	PF07714.14(Pkinase_Tyr:Protein tyrosine kinase); PF00069.22(Pkinase:Protein kinase domain); PF00051.15(Kringle:Kringle domain); PF07679.13(I-set:Immunoglobulin I-set domain); PF13927.3(Ig_3:Immunoglobulin domain); PF01392.19(Fz:Fz domain); PF13895.3(Ig_2:Immunoglobulin domain); PF00047.22(ig:Immunoglobulin domain); PF07686.14(V-set:Immunoglobulin V-set domain)	ER	1	2	104.9	High
ENSMUSP00000010020.5	1.3403	0.42256	0.04291	up	yes	1.41	1.052	1	1.239	0.916	1.362	1.311	1.557	pep chromosome:GRCm38:2:152754173:152765037:1 gene:ENSMUSG00000009876.13 transcript:ENSMUST00000010020.11 gene_biotype:protein_coding transcript_biotype:protein_coding gene_symbol:Cox4i2 description:cytochrome c oxidase subunit 4I2 [Source:MGI Symbol;Acc:MGI:2135755]	K02263	COX4		mmu00190(Oxidative phosphorylation); mmu04260(Cardiac muscle contraction); mmu04932(Non-alcoholic fatty liver disease (NAFLD)); mmu05016(Huntington's disease); mmu05010(Alzheimer's disease); mmu05012(Parkinson's disease)		PF02936.11(COX4:Cytochrome c oxidase subunit IV)	mitochondrial	1	6	20.2	High
ENSMUSP00000116582.1	1.45165	0.537689	0.04681	up	yes	1.456	1.003	1	1.23	0.779	1.545	1.551	1.272	pep chromosome:GRCm38:12:112777635:112781011:-1 gene:ENSMUSG00000072812.4 transcript:ENSMUST00000137195.1 gene_biotype:protein_coding transcript_biotype:protein_coding gene_symbol:Ahnak2 description:AHNAK nucleoprotein 2 [Source:MGI Symbol;Acc:MGI:2144831]							cytoplasmic	1	66	115.2	High
ENSMUSP00000050036.5	1.42406	0.510013	0.000611	up	yes	1.444	1.014	1	0.963	1.078	1.396	1.443	1.493	pep chromosome:GRCm38:11:17051818:17079371:1 gene:ENSMUSG00000044629.5 transcript:ENSMUST00000058159.5 gene_biotype:protein_coding transcript_biotype:protein_coding gene_symbol:Cnrip1 description:cannabinoid receptor interacting protein 1 [Source:MGI Symbol;Acc:MGI:1917505]			GO:0043209(cellular_component:myelin sheath); GO:0005575(cellular_component:cellular_component); GO:0044464(cellular_component:cell part)			PF15043.3(CNRIP1:CB1 cannabinoid receptor-interacting protein 1)	cytoplasmic	2	27	18.6	High
ENSMUSP00000008350.8	1.3095	0.389018	0.04187	up	yes	1.392	1.063	1	1.241	0.948	1.384	1.509	1.283	pep chromosome:GRCm38:8:4493199:4531680:1 gene:ENSMUSG00000008206.16 transcript:ENSMUST00000008350.15 gene_biotype:protein_coding transcript_biotype:protein_coding gene_symbol:Cers4 description:ceramide synthase 4 [Source:MGI Symbol;Acc:MGI:1914510]	K04710	CERS		mmu04071(Sphingolipid signaling pathway); mmu00600(Sphingolipid metabolism)	COG5058(U:Intracellular trafficking, secretion, and vesicular transport )	PF03798.13(TRAM_LAG1_CLN8:TLC domain); PF00046.26(Homeobox:Homeobox domain)	ER	2	5	46	High
ENSMUSP00000056479.4	1.58322	0.662861	0.005625	up	yes	1.502	0.9487	1	0.783	1.063	1.548	1.389	1.57	pep chromosome:GRCm38:7:28129466:28164811:1 gene:ENSMUSG00000078776.9 transcript:ENSMUST00000059886.11 gene_biotype:protein_coding transcript_biotype:protein_coding gene_symbol:9530053A07Rik description:RIKEN cDNA 9530053A07 gene [Source:MGI Symbol;Acc:MGI:2442118]						PF00094.22(VWD:von Willebrand factor type D domain); PF08742.8(C8:C8 domain); PF01826.14(TIL:Trypsin Inhibitor like cysteine rich domain); PF12714.4(TILa:TILa domain)	lysosomal	1	6	280	High
ENSMUSP00000009157.3	1.41281	0.498565	0.02583	up	yes	1.434	1.015	1	1.22	0.824	1.466	1.355	1.482	pep chromosome:GRCm38:5:115297110:115300999:-1 gene:ENSMUSG00000009013.5 transcript:ENSMUST00000009157.3 gene_biotype:protein_coding transcript_biotype:protein_coding gene_symbol:Dynll1 description:dynein light chain LC8-type 1 [Source:MGI Symbol;Acc:MGI:1861457]	K10418	DYNLL	GO:2001235(biological_process:positive regulation of apoptotic signaling pathway); GO:0008104(biological_process:protein localization); GO:0099512(cellular_component:supramolecular fiber); GO:0099513(cellular_component:polymeric cytoskeletal fiber); GO:0019222(biological_process:regulation of metabolic process); GO:2001233(biological_process:regulation of apoptotic signaling pathway); GO:0000086(…	mmu04962(Vasopressin-regulated water reabsorption)		PF01221.15(Dynein_light:Dynein light chain type 1)	cytoplasmic	2	45	10.4	High
ENSMUSP00000028800.5	1.36479	0.448675	0.0472	up	yes	1.403	1.028	1	1.128	0.955	1.223	1.351	1.636	pep chromosome:GRCm38:2:131146804:131160081:-1 gene:ENSMUSG00000027327.16 transcript:ENSMUST00000028800.11 gene_biotype:protein_coding transcript_biotype:protein_coding gene_symbol:1700037H04Rik description:RIKEN cDNA 1700037H04 gene [Source:MGI Symbol;Acc:MGI:1914576]						PF15006.3(DUF4517:Domain of unknown function (DUF4517))	cytoplasmic	3	23	19.8	High
ENSMUSP00000077972.5	1.6215	0.697333	0.03206	up	yes	1.502	0.9263	1	0.757	1.022	1.237	1.78	1.489	pep chromosome:GRCm38:5:88659448:88676171:-1 gene:ENSMUSG00000044221.14 transcript:ENSMUST00000078945.11 gene_biotype:protein_coding transcript_biotype:protein_coding gene_symbol:Grsf1 description:G-rich RNA sequence binding factor 1 [Source:MGI Symbol;Acc:MGI:106479]						PF00076.19(RRM_1:RNA recognition motif. (a.k.a. RRM, RBD, or RNP domain))	mitochondrial	1	3	53	High
ENSMUSP00000041453.8	1.31018	0.389766	0.04363	up	yes	1.377	1.051	1	1.259	0.894	1.37	1.332	1.43	pep chromosome:GRCm38:4:135213969:135272814:-1 gene:ENSMUSG00000037242.8 transcript:ENSMUST00000037099.8 gene_biotype:protein_coding transcript_biotype:protein_coding gene_symbol:Clic4 description:chloride intracellular channel 4 (mitochondrial) [Source:MGI Symbol;Acc:MGI:1352754]	K05024	CLIC4	GO:0065008(biological_process:regulation of biological quality); GO:0048589(biological_process:developmental growth); GO:0051049(biological_process:regulation of transport); GO:0006820(biological_process:anion transport); GO:0006821(biological_process:chloride transport); GO:0035264(biological_process:multicellular organism growth); GO:0098771(biological_process:inorganic ion homeostasis); GO:003…			PF13410.3(GST_C_2:Glutathione S-transferase, C-terminal domain)	cytoplasmic	12	65	28.7	High
ENSMUSP00000031879.3	1.22886	0.297321	0.0139	up	yes	1.337	1.088	1	1.2	1.064	1.343	1.32	1.349	pep chromosome:GRCm38:6:42623016:42645254:-1 gene:ENSMUSG00000029851.5 transcript:ENSMUST00000031879.4 gene_biotype:protein_coding transcript_biotype:protein_coding gene_symbol:Tcaf2 description:TRPM8 channel-associated factor 2 [Source:MGI Symbol;Acc:MGI:2385258]						PF13402.3(Peptidase_M60:Peptidase M60, enhancin and enhancin-like)	cytoplasmic	9	17	101.5	High
ENSMUSP00000028059.2	1.32852	0.409816	0.04773	up	yes	1.379	1.038	1	1.25	0.864	1.46	1.315	1.362	pep chromosome:GRCm38:2:13077012:13271415:-1 gene:ENSMUSG00000026727.10 transcript:ENSMUST00000028059.8 gene_biotype:protein_coding transcript_biotype:protein_coding gene_symbol:Rsu1 description:Ras suppressor protein 1 [Source:MGI Symbol;Acc:MGI:103040]			GO:0043547(biological_process:positive regulation of GTPase activity); GO:0030155(biological_process:regulation of cell adhesion); GO:0005924(cellular_component:cell-substrate adherens junction); GO:0005925(cellular_component:focal adhesion); GO:0043227(cellular_component:membrane-bounded organelle); GO:0050789(biological_process:regulation of biological process); GO:0030054(cellular_component:ce…		COG4886(S:Function unknown )	PF13855.3(LRR_8:Leucine rich repeat); PF12799.4(LRR_4:Leucine Rich repeats (2 copies))	cytoplasmic	13	64	31.4	High
ENSMUSP00000098895.2	1.41118	0.4969	0.04491	up	yes	1.414	1.002	1	1.084	0.923	1.551	1.548	1.144	pep chromosome:GRCm38:X:101532741:101601789:1 gene:ENSMUSG00000031314.18 transcript:ENSMUST00000101341.8 gene_biotype:protein_coding transcript_biotype:protein_coding gene_symbol:Taf1 description:TATA-box binding protein associated factor 1 [Source:MGI Symbol;Acc:MGI:1336878]					COG5076(K:Transcription); COG5076(B:Chromatin structure and dynamics); COG5179(K:Transcription )	PF12157.5(DUF3591:Protein of unknown function (DUF3591)); PF00439.22(Bromodomain:Bromodomain); PF09247.8(TBP-binding:TATA box-binding protein binding); PF15288.3(zf-CCHC_6:Zinc knuckle)	nuclear	2	1	215.7	High
ENSMUSP00000084259.3	1.35024	0.43322	0.003569	up	yes	1.384	1.025	1	1.111	0.963	1.452	1.32	1.381	pep chromosome:GRCm38:5:88520512:88527891:-1 gene:ENSMUSG00000067149.6 transcript:ENSMUST00000087033.5 gene_biotype:protein_coding transcript_biotype:protein_coding gene_symbol:Jchain description:immunoglobulin joining chain [Source:MGI Symbol;Acc:MGI:96493]						PF15097.3(Ig_J_chain:Immunoglobulin J chain)	extracellular	6	59	18	High
ENSMUSP00000158699.1	1.25891	0.332177	0.02413	up	yes	1.342	1.066	1	1.084	1.114	1.404	1.202	1.421	pep chromosome:GRCm38:3:85971109:86130526:1 gene:ENSMUSG00000028082.14 transcript:ENSMUST00000238443.1 gene_biotype:protein_coding transcript_biotype:protein_coding gene_symbol:Sh3d19 description:SH3 domain protein D19 [Source:MGI Symbol;Acc:MGI:1350923]						PF00018.25(SH3_1:SH3 domain); PF14604.3(SH3_9:Variant SH3 domain); PF07653.14(SH3_2:Variant SH3 domain)	cytoplasmic	2	2	116.3	High
ENSMUSP00000100045.4	1.37648	0.460986	0.0237	up	yes	1.393	1.012	1	1.193	0.844	1.378	1.462	1.34	pep chromosome:GRCm38:6:34303934:34317478:-1 gene:ENSMUSG00000001642.18 transcript:ENSMUST00000102980.10 gene_biotype:protein_coding transcript_biotype:protein_coding gene_symbol:Akr1b3 description:aldo-keto reductase family 1, member B3 (aldose reductase) [Source:MGI Symbol;Acc:MGI:1353494]	K00011	AKR1B		mmu00052(Galactose metabolism); mmu00051(Fructose and mannose metabolism); mmu00040(Pentose and glucuronate interconversions); mmu00561(Glycerolipid metabolism)	COG0656(R:General function prediction only )	PF00248.18(Aldo_ket_red:Aldo/keto reductase family)	cytoplasmic	18	65	35.7	High
ENSMUSP00000077040.5	1.33431	0.416089	0.011	up	yes	1.373	1.029	1	1.164	0.924	1.323	1.426	1.371	pep chromosome:GRCm38:9:67840396:67995638:1 gene:ENSMUSG00000035284.10 transcript:ENSMUST00000077879.6 gene_biotype:protein_coding transcript_biotype:protein_coding gene_symbol:Vps13c description:vacuolar protein sorting 13C [Source:MGI Symbol;Acc:MGI:2444207]	K19525	VPS13A_C			COG5043(U:Intracellular trafficking, secretion, and vesicular transport )	PF16910.2(VPS13_mid_rpt:Repeating coiled region of VPS13); PF16908.2(VPS13:Vacuolar sorting-associated protein 13, N-terminal); PF16909.2(VPS13_C:Vacuolar-sorting-associated 13 protein C-terminal); PF12624.4(Chorein_N:N-terminal region of Chorein or VPS13); PF06650.9(SHR-BD:SHR-binding domain of vacuolar-sorting associated protein 13); PF09333.8(ATG_C:Autophagy-related protein C terminal domain)	cytoplasmic	32	11	419.8	High
ENSMUSP00000000642.4	1.32878	0.410103	0.04871	up	yes	1.362	1.025	1	1.229	0.847	1.305	1.453	1.328	pep chromosome:GRCm38:6:82725025:82774454:-1 gene:ENSMUSG00000000628.10 transcript:ENSMUST00000000642.10 gene_biotype:protein_coding transcript_biotype:protein_coding gene_symbol:Hk2 description:hexokinase 2 [Source:MGI Symbol;Acc:MGI:1315197]	K00844	HK	GO:0019222(biological_process:regulation of metabolic process); GO:0051049(biological_process:regulation of transport); GO:0048584(biological_process:positive regulation of response to stimulus); GO:0004396(molecular_function:hexokinase activity); GO:0004340(molecular_function:glucokinase activity); GO:0061024(biological_process:membrane organization); GO:0044281(biological_process:small molecule…	mmu00052(Galactose metabolism); mmu05230(Central carbon metabolism in cancer); mmu04973(Carbohydrate digestion and absorption); mmu00051(Fructose and mannose metabolism); mmu04910(Insulin signaling pathway); mmu00520(Amino sugar and nucleotide sugar metabolism); mmu00524(Neomycin, kanamycin and gentamicin biosynthesis); mmu00500(Starch and sucrose metabolism); mmu04066(HIF-1 signaling pathway); m…	COG5026(G:Carbohydrate transport and metabolism )	PF03727.13(Hexokinase_2:Hexokinase); PF00349.18(Hexokinase_1:Hexokinase)	cytoplasmic	29	47	102.5	High
ENSMUSP00000093425.2	1.23012	0.298801	0.04293	up	yes	1.315	1.069	1	1.022	1.186	1.299	1.22	1.426	pep chromosome:GRCm38:6:86404219:86433405:1 gene:ENSMUSG00000071337.11 transcript:ENSMUST00000095753.8 gene_biotype:protein_coding transcript_biotype:protein_coding gene_symbol:Tia1 description:cytotoxic granule-associated RNA binding protein 1 [Source:MGI Symbol;Acc:MGI:107914]	K13201	TIA1, TIAL1				PF00076.19(RRM_1:RNA recognition motif. (a.k.a. RRM, RBD, or RNP domain)); PF16842.2(RRM_occluded:Occluded RNA-recognition motif); PF14605.3(Nup35_RRM_2:Nup53/35/40-type RNA recognition motif)	cytoplasmic	1	10	42.8	High
ENSMUSP00000019611.7	1.34317	0.425638	0.04582	up	yes	1.366	1.017	1	1.193	0.857	1.299	1.286	1.513	pep chromosome:GRCm38:10:127182529:127190019:-1 gene:ENSMUSG00000019467.15 transcript:ENSMUST00000019611.14 gene_biotype:protein_coding transcript_biotype:protein_coding gene_symbol:Arhgef25 description:Rho guanine nucleotide exchange factor (GEF) 25 [Source:MGI Symbol;Acc:MGI:1277173]	K20690	ARHGEF25				PF00621.17(RhoGEF:RhoGEF domain)	cytoplasmic	1	4	68.3	High
ENSMUSP00000036487.8	1.39879	0.484181	0.03419	up	yes	1.389	0.993	1	1.203	0.776	1.385	1.352	1.431	pep chromosome:GRCm38:4:56810935:56865188:-1 gene:ENSMUSG00000038816.14 transcript:ENSMUST00000045142.14 gene_biotype:protein_coding transcript_biotype:protein_coding gene_symbol:Ctnnal1 description:catenin (cadherin associated protein), alpha-like 1 [Source:MGI Symbol;Acc:MGI:1859649]						PF01044.16(Vinculin:Vinculin family)	cytoplasmic	4	6	81.4	High
ENSMUSP00000095254.3	1.26356	0.337492	0.02481	up	yes	1.328	1.051	1	1.17	0.983	1.399	1.227	1.359	pep chromosome:GRCm38:1:91053454:91117315:1 gene:ENSMUSG00000026305.15 transcript:ENSMUST00000097649.9 gene_biotype:protein_coding transcript_biotype:protein_coding gene_symbol:Lrrfip1 description:leucine rich repeat (in FLII) interacting protein 1 [Source:MGI Symbol;Acc:MGI:1342770]						PF09738.6(DUF2051:Double stranded RNA binding protein (DUF2051))	nuclear	6	21	79.2	High
ENSMUSP00000101669.2	1.22774	0.296007	0.0245	up	yes	1.31	1.067	1	1.195	1.005	1.351	1.315	1.263	pep chromosome:GRCm38:4:129189760:129219607:1 gene:ENSMUSG00000028811.11 transcript:ENSMUST00000106054.2 gene_biotype:protein_coding transcript_biotype:protein_coding gene_symbol:Yars description:tyrosyl-tRNA synthetase [Source:MGI Symbol;Acc:MGI:2147627]	K01866	YARS, tyrS		mmu00970(Aminoacyl-tRNA biosynthesis)	COG0162(J:Translation, ribosomal structure and biogenesis ); COG0073(J:Translation, ribosomal structure and biogenesis )	PF00579.22(tRNA-synt_1b:tRNA synthetases class I (W and Y)); PF01588.17(tRNA_bind:Putative tRNA binding domain)	nuclear	34	65	63	High
ENSMUSP00000030674.7	1.36391	0.447747	0.03576	up	yes	1.368	1.003	1	1.146	0.864	1.389	1.503	1.213	pep chromosome:GRCm38:4:133253090:133263113:-1 gene:ENSMUSG00000028860.13 transcript:ENSMUST00000030674.7 gene_biotype:protein_coding transcript_biotype:protein_coding gene_symbol:Sytl1 description:synaptotagmin-like 1 [Source:MGI Symbol;Acc:MGI:1933365]	K17598	SYTL				PF00168.27(C2:C2 domain); PF02318.13(FYVE_2:FYVE-type zinc finger)	cytoplasmic	2	7	62.5	High
ENSMUSP00000097442.4	1.22483	0.292588	0.008397	up	yes	1.302	1.063	1	1.044	1.146	1.304	1.342	1.26	pep chromosome:GRCm38:13:12182712:12258095:-1 gene:ENSMUSG00000021311.9 transcript:ENSMUST00000099856.5 gene_biotype:protein_coding transcript_biotype:protein_coding gene_symbol:Mtr description:5-methyltetrahydrofolate-homocysteine methyltransferase [Source:MGI Symbol;Acc:MGI:894292]	K00548	metH, MTR		mmu00270(Cysteine and methionine metabolism); mmu00670(One carbon pool by folate); mmu00450(Selenocompound metabolism); mmu01230(Biosynthesis of amino acids)	COG1410(E:Amino acid transport and metabolism ); COG0646(E:Amino acid transport and metabolism )	PF02965.14(Met_synt_B12:Vitamin B12 dependent methionine synthase, activation domain); PF02574.13(S-methyl_trans:Homocysteine S-methyltransferase); PF00809.19(Pterin_bind:Pterin binding enzyme); PF02607.14(B12-binding_2:B12 binding domain); PF02310.16(B12-binding:B12 binding domain)	cytoplasmic	3	4	139	High
ENSMUSP00000035116.4	1.30762	0.38694	0.04938	up	yes	1.339	1.024	1	1.217	0.855	1.257	1.381	1.378	pep chromosome:GRCm38:9:100982032:101034898:-1 gene:ENSMUSG00000032527.13 transcript:ENSMUST00000035116.11 gene_biotype:protein_coding transcript_biotype:protein_coding gene_symbol:Pccb description:propionyl Coenzyme A carboxylase, beta polypeptide [Source:MGI Symbol;Acc:MGI:1914154]	K01966	PCCB, pccB		mmu00630(Glyoxylate and dicarboxylate metabolism); mmu00280(Valine, leucine and isoleucine degradation); mmu01200(Carbon metabolism); mmu00640(Propanoate metabolism)	COG4799(I:Lipid transport and metabolism )	PF01039.19(Carboxyl_trans:Carboxyl transferase domain)	mitochondrial	21	55	58.4	High
ENSMUSP00000106684.2	1.28654	0.363501	0.03651	up	yes	1.329	1.033	1	1.183	0.917	1.225	1.41	1.353	pep chromosome:GRCm38:5:137350172:137374520:1 gene:ENSMUSG00000029710.15 transcript:ENSMUST00000111055.8 gene_biotype:protein_coding transcript_biotype:protein_coding gene_symbol:Ephb4 description:Eph receptor B4 [Source:MGI Symbol;Acc:MGI:104757]	K05113	EPHB4, HTK		mmu04360(Axon guidance)	COG0515(T:Signal transduction mechanisms )	PF07714.14(Pkinase_Tyr:Protein tyrosine kinase); PF01404.16(Ephrin_lbd:Ephrin receptor ligand binding domain); PF00069.22(Pkinase:Protein kinase domain); PF00041.18(fn3:Fibronectin type III domain); PF14575.3(EphA2_TM:Ephrin type-A receptor 2 transmembrane domain); PF00536.27(SAM_1:SAM domain (Sterile alpha motif)); PF07647.14(SAM_2:SAM domain (Sterile alpha motif)); PF07699.10(Ephrin_rec_like:Pu…	plasma membrane	4	6	109.7	High
ENSMUSP00000078134.5	1.50048	0.585421	0.03067	up	yes	1.416	0.9437	1	0.846	0.985	1.608	1.154	1.485	pep chromosome:GRCm38:3:106113229:106132120:1 gene:ENSMUSG00000062778.12 transcript:ENSMUST00000079132.11 gene_biotype:protein_coding transcript_biotype:protein_coding gene_symbol:Chia1 description:chitinase, acidic 1 [Source:MGI Symbol;Acc:MGI:1932052]	K01183	E3.2.1.14		mmu00520(Amino sugar and nucleotide sugar metabolism)	COG3325(G:Carbohydrate transport and metabolism )	PF00704.25(Glyco_hydro_18:Glycosyl hydrolases family 18); PF01607.21(CBM_14:Chitin binding Peritrophin-A domain)	lysosomal	5	11	52	High
ENSMUSP00000153225.1	1.26757	0.34206	0.008923	up	yes	1.317	1.039	1	1.114	1.004	1.294	1.403	1.253	pep chromosome:GRCm38:19:37899310:38043351:-1 gene:ENSMUSG00000048612.16 transcript:ENSMUST00000226068.1 gene_biotype:protein_coding transcript_biotype:protein_coding gene_symbol:Myof description:myoferlin [Source:MGI Symbol;Acc:MGI:1919192]			GO:0098590(cellular_component:plasma membrane region); GO:0016020(cellular_component:membrane); GO:0044802(biological_process:single-organism membrane organization); GO:0034605(biological_process:cellular response to heat); GO:0048583(biological_process:regulation of response to stimulus); GO:0005901(cellular_component:caveola); GO:0043229(cellular_component:intracellular organelle); GO:0003674(m…			PF00168.27(C2:C2 domain); PF16165.2(Ferlin_C:Ferlin C-terminus); PF08150.9(FerB:FerB (NUC096) domain); PF08165.8(FerA:FerA (NUC095) domain); PF08151.9(FerI:FerI (NUC094) domain)	cytoplasmic	48	30	234.4	High
ENSMUSP00000075945.7	1.47427	0.560002	0.03886	up	yes	1.401	0.9503	1	0.693	1.158	1.433	1.286	1.485	pep chromosome:GRCm38:7:28071236:28120862:1 gene:ENSMUSG00000047730.17 transcript:ENSMUST00000076648.7 gene_biotype:protein_coding transcript_biotype:protein_coding gene_symbol:Fcgbp description:Fc fragment of IgG binding protein [Source:MGI Symbol;Acc:MGI:2444336]						PF00094.22(VWD:von Willebrand factor type D domain); PF08742.8(C8:C8 domain); PF01826.14(TIL:Trypsin Inhibitor like cysteine rich domain); PF12714.4(TILa:TILa domain)	extracellular	58	43	275.1	High
ENSMUSP00000058613.8	1.25408	0.326623	0.04995	up	yes	1.308	1.043	1	1.169	0.959	1.19	1.435	1.3	pep chromosome:GRCm38:9:41964720:42124297:-1 gene:ENSMUSG00000049313.8 transcript:ENSMUST00000060989.8 gene_biotype:protein_coding transcript_biotype:protein_coding gene_symbol:Sorl1 description:sortilin-related receptor, LDLR class A repeats-containing [Source:MGI Symbol;Acc:MGI:1202296]						PF00057.15(Ldl_recept_a:Low-density lipoprotein receptor domain class A); PF15902.2(Sortilin-Vps10:Sortilin, neurotensin receptor 3,); PF15901.2(Sortilin_C:Sortilin, neurotensin receptor 3, C-terminal); PF00041.18(fn3:Fibronectin type III domain); PF00058.14(Ldl_recept_b:Low-density lipoprotein receptor repeat class B)	plasma membrane	5	2	246.9	High
ENSMUSP00000071378.5	1.27961	0.355706	0.03369	up	yes	1.318	1.03	1	1.009	1.082	1.467	1.166	1.322	pep chromosome:GRCm38:17:46772635:46773396:1 gene:ENSMUSG00000062619.6 transcript:ENSMUST00000071430.6 gene_biotype:protein_coding transcript_biotype:protein_coding gene_symbol:2310039H08Rik description:RIKEN cDNA 2310039H08 gene [Source:MGI Symbol;Acc:MGI:1914351]							cytoplasmic	2	25	12	High
ENSMUSP00000027068.4	1.39366	0.478879	0.01652	up	yes	1.363	0.978	1	0.937	0.997	1.55	1.296	1.243	pep chromosome:GRCm38:1:13564698:13589910:-1 gene:ENSMUSG00000025935.10 transcript:ENSMUST00000027068.10 gene_biotype:protein_coding transcript_biotype:protein_coding gene_symbol:Tram1 description:translocating chain-associating membrane protein 1 [Source:MGI Symbol;Acc:MGI:1919515]	K14010	TRAM1		mmu04141(Protein processing in endoplasmic reticulum)		PF03798.13(TRAM_LAG1_CLN8:TLC domain); PF08390.8(TRAM1:TRAM1-like protein)	ER	4	12	43	High
ENSMUSP00000056655.7	1.24327	0.314139	0.03003	up	yes	1.293	1.04	1	1.179	0.94	1.246	1.292	1.34	pep chromosome:GRCm38:5:139200637:139249840:1 gene:ENSMUSG00000036817.14 transcript:ENSMUST00000058716.13 gene_biotype:protein_coding transcript_biotype:protein_coding gene_symbol:Sun1 description:Sad1 and UNC84 domain containing 1 [Source:MGI Symbol;Acc:MGI:1924303]	K19347	SUN1_2				PF09387.7(MRP:Mitochondrial RNA binding protein MRP); PF07738.10(Sad1_UNC:Sad1 / UNC-like C-terminal)	cytoplasmic	13	19	101.9	High
ENSMUSP00000075990.5	1.23276	0.30189	0.04683	up	yes	1.287	1.044	1	1.182	0.951	1.218	1.38	1.262	pep chromosome:GRCm38:12:32953891:32979860:1 gene:ENSMUSG00000020570.15 transcript:ENSMUST00000076698.12 gene_biotype:protein_coding transcript_biotype:protein_coding gene_symbol:Sypl description:synaptophysin-like protein [Source:MGI Symbol;Acc:MGI:108081]						PF01284.20(MARVEL:Membrane-associating domain)	mitochondrial	4	16	28.9	High
ENSMUSP00000154749.1	1.20853	0.273254	0.03524	up	yes	1.275	1.055	1	1.185	0.979	1.326	1.246	1.252	pep chromosome:GRCm38:12:55602896:55820767:-1 gene:ENSMUSG00000021027.17 transcript:ENSMUST00000226244.1 gene_biotype:protein_coding transcript_biotype:protein_coding gene_symbol:Ralgapa1 description:Ral GTPase activating protein, alpha subunit 1 [Source:MGI Symbol;Acc:MGI:1931050]						PF02145.12(Rap_GAP:Rap/ran-GAP)	cytoplasmic	2	1	283.9	High
ENSMUSP00000131306.1	1.29389	0.37171	0.01047	up	yes	1.312	1.014	1	1.133	0.908	1.325	1.299	1.313	pep chromosome:GRCm38:2:60751953:60881438:-1 gene:ENSMUSG00000026970.16 transcript:ENSMUST00000164147.7 gene_biotype:protein_coding transcript_biotype:protein_coding gene_symbol:Rbms1 description:RNA binding motif, single stranded interacting protein 1 [Source:MGI Symbol;Acc:MGI:1861774]						PF00076.19(RRM_1:RNA recognition motif. (a.k.a. RRM, RBD, or RNP domain))	cytoplasmic	1	5	45	High
ENSMUSP00000022416.7	1.22584	0.293768	0.04734	up	yes	1.281	1.045	1	1.188	0.947	1.206	1.344	1.294	pep chromosome:GRCm38:14:25842156:25886804:1 gene:ENSMUSG00000021866.15 transcript:ENSMUST00000022416.14 gene_biotype:protein_coding transcript_biotype:protein_coding gene_symbol:Anxa11 description:annexin A11 [Source:MGI Symbol;Acc:MGI:108481]	K17095	ANXA7_11	GO:0010035(biological_process:response to inorganic substance); GO:0005635(cellular_component:nuclear envelope); GO:0006909(biological_process:phagocytosis); GO:0010038(biological_process:response to metal ion); GO:0048306(molecular_function:calcium-dependent protein binding); GO:0030496(cellular_component:midbody); GO:1901363(molecular_function:heterocyclic compound binding); GO:0031975(cellular…			PF00191.17(Annexin:Annexin)	cytoplasmic	17	39	54	High
ENSMUSP00000005185.6	1.33939	0.42158	0.01159	up	yes	1.326	0.99	1	1.075	0.895	1.294	1.25	1.434	pep chromosome:GRCm38:10:78425669:78427622:1 gene:ENSMUSG00000005054.7 transcript:ENSMUST00000005185.7 gene_biotype:protein_coding transcript_biotype:protein_coding gene_symbol:Cstb description:cystatin B [Source:MGI Symbol;Acc:MGI:109514]	K13907	CSTA_B				PF00031.18(Cystatin:Cystatin domain)	cytoplasmic	3	28	11	High
ENSMUSP00000127851.1	1.20821	0.272876	0.04944	up	yes	1.265	1.047	1	1.134	1.006	1.137	1.31	1.349	pep chromosome:GRCm38:9:45962859:45985051:-1 gene:ENSMUSG00000003131.7 transcript:ENSMUST00000172450.2 gene_biotype:protein_coding transcript_biotype:protein_coding gene_symbol:Pafah1b2 description:platelet-activating factor acetylhydrolase, isoform 1b, subunit 2 [Source:MGI Symbol;Acc:MGI:108415]	K16795	PAFAH1B2_3	GO:0019222(biological_process:regulation of metabolic process); GO:0048584(biological_process:positive regulation of response to stimulus); GO:0048583(biological_process:regulation of response to stimulus); GO:0044712(biological_process:single-organism catabolic process); GO:0044710(biological_process:single-organism metabolic process); GO:0031982(cellular_component:vesicle); GO:0016020(cellular_…	mmu00565(Ether lipid metabolism)		PF13472.3(Lipase_GDSL_2:GDSL-like Lipase/Acylhydrolase family); PF00657.19(Lipase_GDSL:GDSL-like Lipase/Acylhydrolase)	cytoplasmic	4	38	25.6	High
ENSMUSP00000022682.5	1.26445	0.338506	0.03597	up	yes	1.291	1.021	1	1.12	0.942	1.258	1.191	1.425	pep chromosome:GRCm38:14:70180468:70207637:-1 gene:ENSMUSG00000022091.6 transcript:ENSMUST00000022682.5 gene_biotype:protein_coding transcript_biotype:protein_coding gene_symbol:Sorbs3 description:sorbin and SH3 domain containing 3 [Source:MGI Symbol;Acc:MGI:700013]						PF14604.3(SH3_9:Variant SH3 domain); PF00018.25(SH3_1:SH3 domain); PF07653.14(SH3_2:Variant SH3 domain); PF02208.13(Sorb:Sorbin homologous domain)	cytoplasmic	1	1	82.3	Medium
ENSMUSP00000052103.5	1.3037	0.382608	0.02763	up	yes	1.305	1.001	1	0.958	1.044	1.377	1.133	1.405	pep chromosome:GRCm38:7:27605858:27639453:1 gene:ENSMUSG00000004056.15 transcript:ENSMUST00000051356.11 gene_biotype:protein_coding transcript_biotype:protein_coding gene_symbol:Akt2 description:thymoma viral proto-oncogene 2 [Source:MGI Symbol;Acc:MGI:104874]	K04456	AKT	GO:0033157(biological_process:regulation of intracellular protein transport); GO:0008104(biological_process:protein localization); GO:0007169(biological_process:transmembrane receptor protein tyrosine kinase signaling pathway); GO:0080090(biological_process:regulation of primary metabolic process); GO:0019222(biological_process:regulation of metabolic process); GO:0098590(cellular_component:plasm…	mmu04550(Signaling pathways regulating pluripotency of stem cells); mmu05200(Pathways in cancer); mmu05160(Hepatitis C); mmu05224(Breast cancer); mmu04510(Focal adhesion); mmu05222(Small cell lung cancer); mmu05205(Proteoglycans in cancer); mmu05220(Chronic myeloid leukemia); mmu04668(TNF signaling pathway); mmu05218(Melanoma); mmu04917(Prolactin signaling pathway); mmu04922(Glucagon signaling pa…		PF00069.22(Pkinase:Protein kinase domain); PF07714.14(Pkinase_Tyr:Protein tyrosine kinase); PF00169.26(PH:PH domain); PF14531.3(Kinase-like:Kinase-like); PF00433.21(Pkinase_C:Protein kinase C terminal domain)	cytoplasmic	2	16	55.7	High
ENSMUSP00000027650.6	1.58202	0.66177	0.0151	up	yes	1.408	0.89	1	0.841	0.829	1.486	1.183	1.556	pep chromosome:GRCm38:1:130439027:130462744:-1 gene:ENSMUSG00000026399.12 transcript:ENSMUST00000027650.12 gene_biotype:protein_coding transcript_biotype:protein_coding gene_symbol:Cd55 description:CD55 molecule, decay accelerating factor for complement [Source:MGI Symbol;Acc:MGI:104850]	K04006	DAF, CD55		mmu04610(Complement and coagulation cascades); mmu05416(Viral myocarditis); mmu04640(Hematopoietic cell lineage)		PF00084.17(Sushi:Sushi repeat (SCR repeat))	plasma membrane	1	4	42.6	High
ENSMUSP00000155245.1	1.23828	0.308339	0.04548	up	yes	1.268	1.024	1	1.148	0.924	1.281	1.169	1.355	pep chromosome:GRCm38:CHR_MG4200_PATCH:48406183:48413369:1 gene:ENSMUSG00000116513.2 transcript:ENSMUST00000230012.1 gene_biotype:protein_coding transcript_biotype:protein_coding gene_symbol:Oard1 description:O-acyl-ADP-ribose deacylase 1 [Source:MGI Symbol;Acc:MGI:2146818]						PF01661.18(Macro:Macro domain)	cytoplasmic	3	20	17.1	High
ENSMUSP00000023206.7	1.21022	0.275271	0.01589	up	yes	1.255	1.037	1	1.067	1.044	1.215	1.356	1.195	pep chromosome:GRCm38:16:13109684:13148734:1 gene:ENSMUSG00000022545.13 transcript:ENSMUST00000023206.13 gene_biotype:protein_coding transcript_biotype:protein_coding gene_symbol:Ercc4 description:excision repair cross-complementing rodent repair deficiency, complementation group 4 [Source:MGI Symbol;Acc:MGI:1354163]	K10848	ERCC4, XPF		mmu03420(Nucleotide excision repair); mmu03460(Fanconi anemia pathway)	COG1948(L:Replication, recombination and repair )	PF02732.12(ERCC4:ERCC4 domain)	cytoplasmic	1	1	103.6	High
ENSMUSP00000098786.1	1.24239	0.313123	0.04894	up	yes	1.266	1.019	1	1.146	0.91	1.307	1.156	1.334	pep chromosome:GRCm38:12:83688563:83735199:1 gene:ENSMUSG00000019969.14 transcript:ENSMUST00000101225.1 gene_biotype:protein_coding transcript_biotype:protein_coding gene_symbol:Psen1 description:presenilin 1 [Source:MGI Symbol;Acc:MGI:1202717]	K04505	PSEN1, PS1		mmu04310(Wnt signaling pathway); mmu04330(Notch signaling pathway); mmu05010(Alzheimer's disease); mmu04722(Neurotrophin signaling pathway)		PF01080.14(Presenilin:Presenilin)	peroxisomal	1	4	52.6	High
ENSMUSP00000026617.6	1.285	0.361768	0.03435	up	yes	1.285	1	1	1.122	0.879	1.189	1.386	1.281	pep chromosome:GRCm38:5:129863421:129879083:-1 gene:ENSMUSG00000025537.12 transcript:ENSMUST00000026617.12 gene_biotype:protein_coding transcript_biotype:protein_coding gene_symbol:Phkg1 description:phosphorylase kinase gamma 1 [Source:MGI Symbol;Acc:MGI:97579]	K00871	PHKG	GO:0003674(molecular_function:molecular_function); GO:0044249(biological_process:cellular biosynthetic process); GO:0009250(biological_process:glucan biosynthetic process); GO:0005488(molecular_function:binding); GO:0034645(biological_process:cellular macromolecule biosynthetic process); GO:0006091(biological_process:generation of precursor metabolites and energy); GO:0033692(biological_process:c…	mmu04922(Glucagon signaling pathway); mmu04910(Insulin signaling pathway); mmu04020(Calcium signaling pathway)		PF00069.22(Pkinase:Protein kinase domain); PF07714.14(Pkinase_Tyr:Protein tyrosine kinase); PF14531.3(Kinase-like:Kinase-like); PF06293.11(Kdo:Lipopolysaccharide kinase (Kdo/WaaP) family)	cytoplasmic	1	4	44.9	Medium
ENSMUSP00000112942.1	1.29848	0.376823	0.004642	up	yes	1.289	0.9927	1	0.96	1.018	1.272	1.381	1.214	pep chromosome:GRCm38:7:27532000:27553218:-1 gene:ENSMUSG00000003363.15 transcript:ENSMUST00000117611.7 gene_biotype:protein_coding transcript_biotype:protein_coding gene_symbol:Pld3 description:phospholipase D family, member 3 [Source:MGI Symbol;Acc:MGI:1333782]	K16860	PLD3_4		mmu00564(Glycerophospholipid metabolism); mmu00565(Ether lipid metabolism)		PF13918.3(PLDc_3:PLD-like domain); PF13091.3(PLDc_2:PLD-like domain); PF00614.19(PLDc:Phospholipase D Active site motif)	peroxisomal	3	11	54.4	High
ENSMUSP00000079689.5	1.29789	0.376165	0.02304	up	yes	1.284	0.9893	1	1.071	0.897	1.259	1.406	1.186	pep chromosome:GRCm38:15:6386598:6440705:1 gene:ENSMUSG00000022150.16 transcript:ENSMUST00000080880.11 gene_biotype:protein_coding transcript_biotype:protein_coding gene_symbol:Dab2 description:disabled 2, mitogen-responsive phosphoprotein [Source:MGI Symbol;Acc:MGI:109175]	K12475	DAB2		mmu04144(Endocytosis)		PF00640.20(PID:Phosphotyrosine interaction domain (PTB/PID))	cytoplasmic	5	6	82.2	High
ENSMUSP00000045490.7	1.21109	0.276305	0.02669	up	yes	1.245	1.028	1	1.129	0.954	1.22	1.199	1.315	pep chromosome:GRCm38:15:35371160:35931229:1 gene:ENSMUSG00000037646.10 transcript:ENSMUST00000048646.8 gene_biotype:protein_coding transcript_biotype:protein_coding gene_symbol:Vps13b description:vacuolar protein sorting 13B [Source:MGI Symbol;Acc:MGI:1916380]	K19526	VPS13B			COG5043(U:Intracellular trafficking, secretion, and vesicular transport )	PF16909.2(VPS13_C:Vacuolar-sorting-associated 13 protein C-terminal); PF12624.4(Chorein_N:N-terminal region of Chorein or VPS13); PF06650.9(SHR-BD:SHR-binding domain of vacuolar-sorting associated protein 13)	cytoplasmic	1	0	443.7	High
ENSMUSP00000108098.2	1.32344	0.404292	0.01341	up	yes	1.293	0.977	1	0.987	0.944	1.151	1.392	1.337	pep chromosome:GRCm38:9:106470989:106476669:-1 gene:ENSMUSG00000023249.15 transcript:ENSMUST00000112479.8 gene_biotype:protein_coding transcript_biotype:protein_coding gene_symbol:Parp3 description:poly (ADP-ribose) polymerase family, member 3 [Source:MGI Symbol;Acc:MGI:1891258]	K10798	PARP		mmu04210(Apoptosis); mmu03410(Base excision repair)		PF00644.17(PARP:Poly(ADP-ribose) polymerase catalytic domain); PF02877.11(PARP_reg:Poly(ADP-ribose) polymerase, regulatory domain); PF05406.12(WGR:WGR domain)	nuclear	9	27	59.9	High
ENSMUSP00000048214.8	1.26096	0.334518	0.0236	up	yes	1.266	1.004	1	1.129	0.882	1.234	1.297	1.266	pep chromosome:GRCm38:1:133246106:133303435:1 gene:ENSMUSG00000041757.17 transcript:ENSMUST00000038295.14 gene_biotype:protein_coding transcript_biotype:protein_coding gene_symbol:Plekha6 description:pleckstrin homology domain containing, family A member 6 [Source:MGI Symbol;Acc:MGI:2388662]						PF00169.26(PH:PH domain); PF15413.3(PH_11:Pleckstrin homology domain)	cytoplasmic	15	14	131.3	High
ENSMUSP00000027009.4	1.44288	0.528948	0.01715	up	yes	1.34	0.9287	1	1.027	0.759	1.453	1.243	1.325	pep chromosome:GRCm38:9:5345430:5373032:1 gene:ENSMUSG00000025887.10 transcript:ENSMUST00000027009.10 gene_biotype:protein_coding transcript_biotype:protein_coding gene_symbol:Casp12 description:caspase 12 [Source:MGI Symbol;Acc:MGI:1312922]	K04741	CASP12		mmu05020(Prion diseases); mmu04621(NOD-like receptor signaling pathway); mmu04141(Protein processing in endoplasmic reticulum); mmu05161(Hepatitis B); mmu04210(Apoptosis); mmu05014(Amyotrophic lateral sclerosis (ALS)); mmu05010(Alzheimer's disease)		PF00656.19(Peptidase_C14:Caspase domain); PF00619.18(CARD:Caspase recruitment domain)	cytoplasmic	1	3	47.8	High
ENSMUSP00000067779.4	1.25174	0.323936	0.02175	up	yes	1.258	1.005	1	1.076	0.938	1.367	1.176	1.231	pep chromosome:GRCm38:5:35893319:36003923:1 gene:ENSMUSG00000029094.12 transcript:ENSMUST00000064571.10 gene_biotype:protein_coding transcript_biotype:protein_coding gene_symbol:Afap1 description:actin filament associated protein 1 [Source:MGI Symbol;Acc:MGI:1917542]	K18616	AFAP1				PF00169.26(PH:PH domain)	nuclear	2	4	80.6	High
ENSMUSP00000117778.1	1.3538	0.437013	0.01564	up	yes	1.301	0.961	1	0.95	0.933	1.284	1.169	1.451	pep chromosome:GRCm38:8:25602284:25719667:1 gene:ENSMUSG00000054823.16 transcript:ENSMUST00000142395.7 gene_biotype:protein_coding transcript_biotype:protein_coding gene_symbol:Nsd3 description:nuclear receptor binding SET domain protein 3 [Source:MGI Symbol;Acc:MGI:2142581]	K11425	WHSC1L1, NSD3		mmu00310(Lysine degradation)	COG2940(R:General function prediction only )	PF00855.14(PWWP:PWWP domain); PF00856.25(SET:SET domain); PF00628.26(PHD:PHD-finger)	nuclear	2	2	161.5	High
ENSMUSP00000023805.1	1.36645	0.450429	0.03214	up	yes	1.304	0.9543	1	1.055	0.808	1.237	1.461	1.215	pep chromosome:GRCm38:15:102176999:102189058:-1 gene:ENSMUSG00000023044.2 transcript:ENSMUST00000023805.2 gene_biotype:protein_coding transcript_biotype:protein_coding gene_symbol:Csad description:cysteine sulfinic acid decarboxylase [Source:MGI Symbol;Acc:MGI:2180098]	K01594	CSAD		mmu00430(Taurine and hypotaurine metabolism)	COG0076(E:Amino acid transport and metabolism )	PF00282.16(Pyridoxal_deC:Pyridoxal-dependent decarboxylase conserved domain); PF00266.16(Aminotran_5:Aminotransferase class-V)	cytoplasmic	10	21	55.1	High
ENSMUSP00000020877.7	1.2619	0.3356	0.006291	up	yes	1.259	0.9977	1	0.948	1.045	1.341	1.209	1.228	pep chromosome:GRCm38:12:33429635:33441392:1 gene:ENSMUSG00000020561.8 transcript:ENSMUST00000020877.8 gene_biotype:protein_coding transcript_biotype:protein_coding gene_symbol:Twistnb description:twist basic helix-loop-helix transcription factor 1 neighbor [Source:MGI Symbol;Acc:MGI:106292]	K03004	RPA43		mmu03020(RNA polymerase); mmu00230(Purine metabolism); mmu00240(Pyrimidine metabolism)		PF03876.14(SHS2_Rpb7-N:SHS2 domain found in N terminus of Rpb7p/Rpc25p/MJ0397)	nuclear	1	3	36.7	High
ENSMUSP00000026681.5	1.28996	0.367329	0.0271	up	yes	1.271	0.9853	1	0.919	1.037	1.119	1.336	1.358	pep chromosome:GRCm38:8:66473118:66486519:-1 gene:ENSMUSG00000025591.6 transcript:ENSMUST00000026681.6 gene_biotype:protein_coding transcript_biotype:protein_coding gene_symbol:Tma16 description:translation machinery associated 16 [Source:MGI Symbol;Acc:MGI:1913532]	K14860	TMA16				PF11176.5(DUF2962:Protein of unknown function (DUF2962))	cytoplasmic	1	8	25.8	High
ENSMUSP00000078372.4	1.20862	0.27336	0.01652	up	yes	1.234	1.021	1	1.093	0.971	1.202	1.312	1.189	pep chromosome:GRCm38:7:140941581:140947664:1 gene:ENSMUSG00000062031.13 transcript:ENSMUST00000079403.10 gene_biotype:protein_coding transcript_biotype:protein_coding gene_symbol:Pgghg description:protein glucosylgalactosylhydroxylysine glucosidase [Source:MGI Symbol;Acc:MGI:2444047]					COG1554(G:Carbohydrate transport and metabolism )	PF03632.12(Glyco_hydro_65m:Glycosyl hydrolase family 65 central catalytic domain)	cytoplasmic	3	7	76.4	High
ENSMUSP00000056154.6	1.2859	0.362782	0.04871	up	yes	1.267	0.9853	1	0.992	0.964	1.209	1.461	1.13	pep chromosome:GRCm38:11:82764345:82765935:1 gene:ENSMUSG00000046010.7 transcript:ENSMUST00000056677.7 gene_biotype:protein_coding transcript_biotype:protein_coding gene_symbol:Zfp830 description:zinc finger protein 830 [Source:MGI Symbol;Acc:MGI:1914233]	K13104	ZNF830, CCDC16					nuclear	2	6	40.6	High
ENSMUSP00000152680.1	1.3678	0.451858	0.005528	up	yes	1.299	0.9497	1	0.989	0.86	1.321	1.365	1.211	pep chromosome:GRCm38:12:101749937:101818468:-1 gene:ENSMUSG00000021186.9 transcript:ENSMUST00000222587.1 gene_biotype:protein_coding transcript_biotype:protein_coding gene_symbol:Fbln5 description:fibulin 5 [Source:MGI Symbol;Acc:MGI:1346091]	K17340	FBLN5				PF07645.12(EGF_CA:Calcium-binding EGF domain); PF12662.4(cEGF:Complement Clr-like EGF-like); PF14670.3(FXa_inhibition:Coagulation Factor Xa inhibitory site); PF12947.4(EGF_3:EGF domain)	extracellular	7	17	51.7	High
ENSMUSP00000008745.6	1.20098	0.264213	0.04179	up	yes	1.225	1.02	1	1.097	0.964	1.125	1.322	1.229	pep chromosome:GRCm38:3:88542029:88548300:-1 gene:ENSMUSG00000008601.12 transcript:ENSMUST00000008745.12 gene_biotype:protein_coding transcript_biotype:protein_coding gene_symbol:Rab25 description:RAB25, member RAS oncogene family [Source:MGI Symbol;Acc:MGI:1858203]	K07906	RAB25	GO:0042127(biological_process:regulation of cell proliferation); GO:0042995(cellular_component:cell projection); GO:0060627(biological_process:regulation of vesicle-mediated transport); GO:0030030(biological_process:cell projection organization); GO:0051049(biological_process:regulation of transport); GO:0007165(biological_process:signal transduction); GO:0017022(molecular_function:myosin binding…		COG1100(R:General function prediction only )	PF00071.19(Ras:Ras family); PF08477.10(Roc:Ras of Complex, Roc, domain of DAPkinase); PF00025.18(Arf:ADP-ribosylation factor family); PF01926.20(MMR_HSR1:50S ribosome-binding GTPase)	cytoplasmic	5	30	23.5	High
ENSMUSP00000021784.2	1.28088	0.357133	0.01657	up	yes	1.26	0.9837	1	1.022	0.929	1.198	1.195	1.388	pep chromosome:GRCm38:13:30749226:30766976:1 gene:ENSMUSG00000021356.10 transcript:ENSMUST00000021784.9 gene_biotype:protein_coding transcript_biotype:protein_coding gene_symbol:Irf4 description:interferon regulatory factor 4 [Source:MGI Symbol;Acc:MGI:1096873]	K09445	IRF4		mmu04659(Th17 cell differentiation)		PF10401.6(IRF-3:Interferon-regulatory factor 3); PF00605.14(IRF:Interferon regulatory factor transcription factor)	cytoplasmic	1	3	51.5	High
ENSMUSP00000101105.1	1.30596	0.385109	0.02897	up	yes	1.269	0.9717	1	1.028	0.887	1.149	1.242	1.415	pep chromosome:GRCm38:10:60277627:60302594:1 gene:ENSMUSG00000004207.14 transcript:ENSMUST00000105465.7 gene_biotype:protein_coding transcript_biotype:protein_coding gene_symbol:Psap description:prosaposin [Source:MGI Symbol;Acc:MGI:97783]	K12382	PSAP, SGP1		mmu04142(Lysosome)		PF05184.12(SapB_1:Saposin-like type B, region 1); PF03489.14(SapB_2:Saposin-like type B, region 2); PF02199.12(SapA:Saposin A-type domain)	extracellular	15	29	61	High
ENSMUSP00000059167.6	1.27835	0.354281	0.007593	up	yes	1.257	0.9833	1	0.93	1.02	1.164	1.322	1.284	pep chromosome:GRCm38:3:146450470:146465849:1 gene:ENSMUSG00000028189.12 transcript:ENSMUST00000061937.12 gene_biotype:protein_coding transcript_biotype:protein_coding gene_symbol:Ctbs description:chitobiase [Source:MGI Symbol;Acc:MGI:1921495]	K12310	CTBS			COG3858(G:Carbohydrate transport and metabolism )	PF00704.25(Glyco_hydro_18:Glycosyl hydrolases family 18)	lysosomal	3	10	41.3	High
ENSMUSP00000019974.3	1.29578	0.373824	0.03128	up	yes	1.263	0.9747	1	0.937	0.987	1.188	1.435	1.165	pep chromosome:GRCm38:10:10545002:10558265:-1 gene:ENSMUSG00000019832.5 transcript:ENSMUST00000019974.4 gene_biotype:protein_coding transcript_biotype:protein_coding gene_symbol:Rab32 description:RAB32, member RAS oncogene family [Source:MGI Symbol;Acc:MGI:1915094]	K07918	RAB32				PF00071.19(Ras:Ras family); PF08477.10(Roc:Ras of Complex, Roc, domain of DAPkinase); PF00025.18(Arf:ADP-ribosylation factor family)	cytoplasmic	6	29	25.1	High
ENSMUSP00000063389.6	1.43312	0.519157	0.002793	up	yes	1.306	0.9113	1	0.937	0.797	1.312	1.297	1.309	pep chromosome:GRCm38:6:72544391:72562983:1 gene:ENSMUSG00000056737.14 transcript:ENSMUST00000071044.12 gene_biotype:protein_coding transcript_biotype:protein_coding gene_symbol:Capg description:capping protein (actin filament), gelsolin-like [Source:MGI Symbol;Acc:MGI:1098259]	K10368	CAPG	GO:0048770(cellular_component:pigment granule); GO:0008064(biological_process:regulation of actin polymerization or depolymerization); GO:0071840(biological_process:cellular component organization or biogenesis); GO:0005654(cellular_component:nucleoplasm); GO:0031982(cellular_component:vesicle); GO:0051494(biological_process:negative regulation of cytoskeleton organization); GO:0051493(biological…			PF00626.19(Gelsolin:Gelsolin repeat)	cytoplasmic	12	49	38.7	High
ENSMUSP00000098942.4	1.2006	0.263751	0.02272	up	yes	1.209	1.007	1	0.932	1.089	1.213	1.15	1.263	pep chromosome:GRCm38:11:30976707:30986350:-1 gene:ENSMUSG00000020309.6 transcript:ENSMUST00000101394.4 gene_biotype:protein_coding transcript_biotype:protein_coding gene_symbol:Chac2 description:ChaC, cation transport regulator 2 [Source:MGI Symbol;Acc:MGI:1915294]			GO:0044248(biological_process:cellular catabolic process); GO:0034641(biological_process:cellular nitrogen compound metabolic process); GO:0006807(biological_process:nitrogen compound metabolic process); GO:0003674(molecular_function:molecular_function); GO:0043171(biological_process:peptide catabolic process); GO:0003839(molecular_function:gamma-glutamylcyclotransferase activity); GO:1901575(bio…		COG3703(P:Inorganic ion transport and metabolism )	PF04752.9(ChaC:ChaC-like protein)	cytoplasmic	1	8	20.1	Medium
ENSMUSP00000112879.1	1.26521	0.339382	0.02123	up	yes	1.237	0.9777	1	1.039	0.894	1.156	1.344	1.212	pep chromosome:GRCm38:5:76951368:76967313:1 gene:ENSMUSG00000029247.17 transcript:ENSMUST00000117536.7 gene_biotype:protein_coding transcript_biotype:protein_coding gene_symbol:Paics description:phosphoribosylaminoimidazole carboxylase, phosphoribosylaminoribosylaminoimidazole, succinocarboxamide synthetase [Source:MGI Symbol;Acc:MGI:1914304]	K01587	PAICS		mmu00230(Purine metabolism)	COG0152(F:Nucleotide transport and metabolism ); COG0041(F:Nucleotide transport and metabolism )	PF01259.15(SAICAR_synt:SAICAR synthetase); PF00731.17(AIRC:AIR carboxylase)	cytoplasmic	14	34	47	High
ENSMUSP00000054462.4	1.2947	0.372621	0.0181	up	yes	1.249	0.9647	1	0.985	0.909	1.255	1.128	1.363	pep chromosome:GRCm38:12:16988648:17000118:-1 gene:ENSMUSG00000045679.14 transcript:ENSMUST00000054536.10 gene_biotype:protein_coding transcript_biotype:protein_coding gene_symbol:Pqlc3 description:PQ loop repeat containing [Source:MGI Symbol;Acc:MGI:2444067]			GO:0031224(cellular_component:intrinsic component of membrane); GO:1901576(biological_process:organic substance biosynthetic process); GO:0044710(biological_process:single-organism metabolic process); GO:0044711(biological_process:single-organism biosynthetic process); GO:0006488(biological_process:dolichol-linked oligosaccharide biosynthetic process); GO:0016021(cellular_component:integral compo…			PF04193.11(PQ-loop:PQ loop repeat)	ER	1	5	22.7	High
ENSMUSP00000132450.1	1.25446	0.327065	0.01993	up	yes	1.231	0.9813	1	1.043	0.901	1.133	1.252	1.308	pep chromosome:GRCm38:15:85336245:85463212:1 gene:ENSMUSG00000016541.10 transcript:ENSMUST00000163242.2 gene_biotype:protein_coding transcript_biotype:protein_coding gene_symbol:Atxn10 description:ataxin 10 [Source:MGI Symbol;Acc:MGI:1859293]	K19323	ATXN10				PF09759.6(Atx10homo_assoc:Spinocerebellar ataxia type 10 protein domain)	cytoplasmic	8	22	53.7	High
ENSMUSP00000000349.6	1.2297	0.298304	0.007179	up	yes	1.219	0.9913	1	1.055	0.919	1.231	1.248	1.177	pep chromosome:GRCm38:3:116513070:116549981:1 gene:ENSMUSG00000000340.10 transcript:ENSMUST00000000349.10 gene_biotype:protein_coding transcript_biotype:protein_coding gene_symbol:Dbt description:dihydrolipoamide branched chain transacylase E2 [Source:MGI Symbol;Acc:MGI:105386]	K09699	DBT, bkdB		mmu00280(Valine, leucine and isoleucine degradation); mmu00640(Propanoate metabolism)	COG0508(C:Energy production and conversion )	PF00198.20(2-oxoacid_dh:2-oxoacid dehydrogenases acyltransferase (catalytic domain)); PF00364.19(Biotin_lipoyl:Biotin-requiring enzyme); PF02817.14(E3_binding:e3 binding domain)	mitochondrial	12	29	53.2	High
ENSMUSP00000021166.5	1.23647	0.306223	0.01413	up	yes	1.222	0.9883	1	1.055	0.91	1.22	1.287	1.159	pep chromosome:GRCm38:11:116645595:116654313:-1 gene:ENSMUSG00000020810.5 transcript:ENSMUST00000021166.5 gene_biotype:protein_coding transcript_biotype:protein_coding gene_symbol:Cygb description:cytoglobin [Source:MGI Symbol;Acc:MGI:2149481]					COG1018(C:Energy production and conversion )	PF00042.19(Globin:Globin)	cytoplasmic	7	48	21.5	High
ENSMUSP00000138788.1	1.45386	0.539886	0.005264	up	yes	1.306	0.8983	1	0.825	0.87	1.322	1.209	1.387	pep chromosome:GRCm38:7:122288751:122634399:1 gene:ENSMUSG00000052889.11 transcript:ENSMUST00000143692.7 gene_biotype:protein_coding transcript_biotype:nonsense_mediated_decay gene_symbol:Prkcb description:protein kinase C, beta [Source:MGI Symbol;Acc:MGI:97596]			GO:0080090(biological_process:regulation of primary metabolic process); GO:0051234(biological_process:establishment of localization); GO:0051049(biological_process:regulation of transport); GO:0048585(biological_process:negative regulation of response to stimulus); GO:0048584(biological_process:positive regulation of response to stimulus); GO:0048583(biological_process:regulation of response to s…			PF00069.22(Pkinase:Protein kinase domain); PF07714.14(Pkinase_Tyr:Protein tyrosine kinase); PF00130.19(C1_1:Phorbol esters/diacylglycerol binding domain (C1 domain)); PF00168.27(C2:C2 domain)	cytoplasmic	2	14	76.8	High
ENSMUSP00000033598.8	1.27778	0.353643	0.03236	up	yes	1.236	0.9673	1	0.914	0.988	1.199	1.387	1.121	pep chromosome:GRCm38:X:109095365:109162471:1 gene:ENSMUSG00000031246.14 transcript:ENSMUST00000033598.8 gene_biotype:protein_coding transcript_biotype:protein_coding gene_symbol:Sh3bgrl description:SH3-binding domain glutamic acid-rich protein like [Source:MGI Symbol;Acc:MGI:1930849]						PF04908.12(SH3BGR:SH3-binding, glutamic acid-rich protein)	cytoplasmic	8	84	12.8	High
ENSMUSP00000122404.1	1.36926	0.453395	0.009946	up	yes	1.273	0.9297	1	0.907	0.882	1.143	1.346	1.331	pep chromosome:GRCm38:12:112772194:112777636:-1 gene:ENSMUSG00000072812.4 transcript:ENSMUST00000128258.1 gene_biotype:protein_coding transcript_biotype:protein_coding gene_symbol:Ahnak2 description:AHNAK nucleoprotein 2 [Source:MGI Symbol;Acc:MGI:2144831]							cytoplasmic	2	27	166.4	High
ENSMUSP00000034697.7	1.25192	0.32414	0.04978	up	yes	1.224	0.9777	1	1.059	0.874	1.115	1.354	1.203	pep chromosome:GRCm38:9:21337828:21355025:1 gene:ENSMUSG00000057193.8 transcript:ENSMUST00000034697.7 gene_biotype:protein_coding transcript_biotype:protein_coding gene_symbol:Slc44a2 description:solute carrier family 44, member 2 [Source:MGI Symbol;Acc:MGI:1915932]	K15377	SLC44A2_4_5		mmu05231(Choline metabolism in cancer)		PF04515.9(Choline_transpo:Plasma-membrane choline transporter)	peroxisomal	4	6	80.1	High
ENSMUSP00000026387.4	1.21243	0.277897	0.0155	up	yes	1.206	0.9947	1	1.072	0.912	1.175	1.189	1.253	pep chromosome:GRCm38:5:130245731:130255530:-1 gene:ENSMUSG00000025337.10 transcript:ENSMUST00000026387.10 gene_biotype:protein_coding transcript_biotype:protein_coding gene_symbol:Sbds description:SBDS ribosome maturation factor [Source:MGI Symbol;Acc:MGI:1913961]	K14574	SDO1, SBDS	GO:0031110(biological_process:regulation of microtubule polymerization or depolymerization); GO:0031111(biological_process:negative regulation of microtubule polymerization or depolymerization); GO:0031114(biological_process:regulation of microtubule depolymerization); GO:0060326(biological_process:cell chemotaxis); GO:1901363(molecular_function:heterocyclic compound binding); GO:0071840(biologic…	mmu03008(Ribosome biogenesis in eukaryotes)	COG1500(J:Translation, ribosomal structure and biogenesis )	PF09377.7(SBDS_C:SBDS protein C-terminal domain); PF01172.15(SBDS:Shwachman-Bodian-Diamond syndrome (SBDS) protein)	cytoplasmic	15	58	28.8	High
ENSMUSP00000139684.1	1.2166	0.282854	0.04051	up	yes	1.202	0.988	1	0.945	1.019	1.066	1.264	1.277	pep chromosome:GRCm38:9:83925145:84124239:1 gene:ENSMUSG00000032263.14 transcript:ENSMUST00000190637.6 gene_biotype:protein_coding transcript_biotype:protein_coding gene_symbol:Bckdhb description:branched chain ketoacid dehydrogenase E1, beta polypeptide [Source:MGI Symbol;Acc:MGI:88137]	K00167	BCKDHB, bkdA2		mmu00280(Valine, leucine and isoleucine degradation); mmu00640(Propanoate metabolism)	COG0022(C:Energy production and conversion )	PF02779.21(Transket_pyr:Transketolase, pyrimidine binding domain); PF02780.17(Transketolase_C:Transketolase, C-terminal domain)	mitochondrial	2	8	42.9	High
ENSMUSP00000113071.1	1.28154	0.357882	0.01985	up	yes	1.229	0.959	1	1.03	0.847	1.265	1.281	1.141	pep chromosome:GRCm38:X:96096042:96168552:1 gene:ENSMUSG00000031207.16 transcript:ENSMUST00000117399.1 gene_biotype:protein_coding transcript_biotype:protein_coding gene_symbol:Msn description:moesin [Source:MGI Symbol;Acc:MGI:97167]	K05763	MSN	GO:0032388(biological_process:positive regulation of intracellular transport); GO:0080090(biological_process:regulation of primary metabolic process); GO:0019222(biological_process:regulation of metabolic process); GO:0051049(biological_process:regulation of transport); GO:0032386(biological_process:regulation of intracellular transport); GO:0048468(biological_process:cell development); GO:000716…	mmu04530(Tight junction); mmu04670(Leukocyte transendothelial migration); mmu05205(Proteoglycans in cancer); mmu04810(Regulation of actin cytoskeleton); mmu05162(Measles)		PF00769.16(ERM:Ezrin/radixin/moesin family); PF09380.7(FERM_C:FERM C-terminal PH-like domain); PF00373.15(FERM_M:FERM central domain); PF09379.7(FERM_N:FERM N-terminal domain)	cytoplasmic	29	64	67.7	High
ENSMUSP00000111431.1	1.28248	0.358936	0.02635	up	yes	1.229	0.9583	1	1.028	0.847	1.126	1.246	1.314	pep chromosome:GRCm38:18:34601175:34624601:-1 gene:ENSMUSG00000003778.14 transcript:ENSMUST00000115765.1 gene_biotype:protein_coding transcript_biotype:protein_coding gene_symbol:Brd8 description:bromodomain containing 8 [Source:MGI Symbol;Acc:MGI:1925906]	K11321	BRD8				PF00439.22(Bromodomain:Bromodomain)	nuclear	1	1	102.8	High
ENSMUSP00000108528.1	1.26755	0.342039	0.04325	up	yes	1.219	0.9617	1	1.072	0.813	1.265	1.258	1.134	pep chromosome:GRCm38:X:142317993:142390344:-1 gene:ENSMUSG00000031278.12 transcript:ENSMUST00000112907.7 gene_biotype:protein_coding transcript_biotype:protein_coding gene_symbol:Acsl4 description:acyl-CoA synthetase long-chain family member 4 [Source:MGI Symbol;Acc:MGI:1354713]	K01897	ACSL, fadD		mmu00071(Fatty acid degradation); mmu00061(Fatty acid biosynthesis); mmu04216(Ferroptosis); mmu04146(Peroxisome); mmu03320(PPAR signaling pathway); mmu04920(Adipocytokine signaling pathway); mmu01212(Fatty acid metabolism)	COG1022(I:Lipid transport and metabolism )	PF00501.25(AMP-binding:AMP-binding enzyme)	Golgi apparatus	4	10	79	High
ENSMUSP00000067964.6	1.20466	0.268627	0.0132	up	yes	1.189	0.987	1	1.041	0.92	1.134	1.244	1.19	pep chromosome:GRCm38:2:26319773:26348237:1 gene:ENSMUSG00000026930.15 transcript:ENSMUST00000066889.12 gene_biotype:protein_coding transcript_biotype:protein_coding gene_symbol:Gpsm1 description:G-protein signalling modulator 1 (AGS3-like, C. elegans) [Source:MGI Symbol;Acc:MGI:1915089]	K15839	GPSM1, AGS3		mmu05030(Cocaine addiction)		PF02188.14(GoLoco:GoLoco motif); PF13424.3(TPR_12:Tetratricopeptide repeat); PF00515.25(TPR_1:Tetratricopeptide repeat); PF13176.3(TPR_7:Tetratricopeptide repeat); PF07719.14(TPR_2:Tetratricopeptide repeat); PF13181.3(TPR_8:Tetratricopeptide repeat); PF13374.3(TPR_10:Tetratricopeptide repeat)	cytoplasmic	1	1	78.1	High
ENSMUSP00000076178.5	1.22579	0.293708	0.04373	up	yes	1.196	0.9757	1	0.998	0.929	1.334	1.091	1.163	pep chromosome:GRCm38:X:7697131:7710262:1 gene:ENSMUSG00000031148.14 transcript:ENSMUST00000049896.12 gene_biotype:protein_coding transcript_biotype:protein_coding gene_symbol:Gpkow description:G patch domain and KOW motifs [Source:MGI Symbol;Acc:MGI:1859610]	K13101	GPKOW				PF12656.4(G-patch_2:DExH-box splicing factor binding site); PF00467.26(KOW:KOW motif)	nuclear	2	8	53.8	High
ENSMUSP00000056219.6	1.22564	0.293536	0.009275	up	yes	1.195	0.975	1	0.993	0.932	1.176	1.135	1.275	pep chromosome:GRCm38:3:37404910:37419596:-1 gene:ENSMUSG00000050174.15 transcript:ENSMUST00000052645.12 gene_biotype:protein_coding transcript_biotype:protein_coding gene_symbol:Nudt6 description:nudix (nucleoside diphosphate linked moiety X)-type motif 6 [Source:MGI Symbol;Acc:MGI:2387618]						PF00293.25(NUDIX:NUDIX domain)	mitochondrial	1	2	35.2	Low
ENSMUSP00000016638.2	1.24728	0.318781	0.04634	up	yes	1.202	0.9637	1	1.086	0.805	1.203	1.185	1.219	pep chromosome:GRCm38:1:194938819:194961279:1 gene:ENSMUSG00000016494.9 transcript:ENSMUST00000016638.7 gene_biotype:protein_coding transcript_biotype:protein_coding gene_symbol:Cd34 description:CD34 antigen [Source:MGI Symbol;Acc:MGI:88329]	K06474	CD34		mmu04640(Hematopoietic cell lineage); mmu04514(Cell adhesion molecules (CAMs))		PF06365.9(CD34_antigen:CD34/Podocalyxin family)	ER	3	8	41	High
ENSMUSP00000026295.3	1.21333	0.278971	0.02674	up	yes	1.187	0.9783	1	0.963	0.972	1.104	1.303	1.153	pep chromosome:GRCm38:X:151087095:151096543:-1 gene:ENSMUSG00000025264.12 transcript:ENSMUST00000026295.9 gene_biotype:protein_coding transcript_biotype:protein_coding gene_symbol:Tsr2 description:TSR2 20S rRNA accumulation [Source:MGI Symbol;Acc:MGI:1916749]	K14800	TSR2				PF10273.6(WGG:Pre-rRNA-processing protein TSR2)	cytoplasmic	2	11	21.4	High
ENSMUSP00000026126.8	1.2779	0.353776	0.01224	up	yes	1.208	0.9453	1	0.958	0.878	1.242	1.112	1.271	pep chromosome:GRCm38:7:97480956:97541394:1 gene:ENSMUSG00000025133.9 transcript:ENSMUST00000026126.9 gene_biotype:protein_coding transcript_biotype:protein_coding gene_symbol:Ints4 description:integrator complex subunit 4 [Source:MGI Symbol;Acc:MGI:1917164]	K13141	INTS4	GO:0090304(biological_process:nucleic acid metabolic process); GO:0034641(biological_process:cellular nitrogen compound metabolic process); GO:0006807(biological_process:nitrogen compound metabolic process); GO:0034660(biological_process:ncRNA metabolic process); GO:1901360(biological_process:organic cyclic compound metabolic process); GO:0016180(biological_process:snRNA processing); GO:0006139(b…			PF02985.19(HEAT:HEAT repeat); PF13646.3(HEAT_2:HEAT repeats); PF01602.17(Adaptin_N:Adaptin N terminal region); PF12717.4(Cnd1:non-SMC mitotic condensation complex subunit 1); PF12755.4(Vac14_Fab1_bd:Vacuolar 14 Fab1-binding region); PF12765.4(Cohesin_HEAT:HEAT repeat associated with sister chromatid cohesion)	cytoplasmic	4	6	108.1	High
ENSMUSP00000032183.4	1.2735	0.348794	0.04363	up	yes	1.206	0.947	1	1.064	0.777	1.195	1.181	1.241	pep chromosome:GRCm38:6:91473703:91488463:1 gene:ENSMUSG00000030095.10 transcript:ENSMUST00000032183.5 gene_biotype:protein_coding transcript_biotype:protein_coding gene_symbol:Tmem43 description:transmembrane protein 43 [Source:MGI Symbol;Acc:MGI:1921372]			GO:0005575(cellular_component:cellular_component); GO:0044425(cellular_component:membrane part); GO:0016021(cellular_component:integral component of membrane); GO:0031224(cellular_component:intrinsic component of membrane)			PF07787.9(DUF1625:Protein of unknown function (DUF1625))	Golgi apparatus	11	43	44.8	High
ENSMUSP00000042204.7	1.20739	0.271894	0.01588	up	yes	1.176	0.974	1	0.936	0.986	1.265	1.156	1.108	pep chromosome:GRCm38:15:52712442:52730564:1 gene:ENSMUSG00000038622.8 transcript:ENSMUST00000037115.8 gene_biotype:protein_coding transcript_biotype:protein_coding gene_symbol:Med30 description:mediator complex subunit 30 [Source:MGI Symbol;Acc:MGI:1917040]	K15143	MED30	GO:0080090(biological_process:regulation of primary metabolic process); GO:0019222(biological_process:regulation of metabolic process); GO:0030518(biological_process:intracellular steroid hormone receptor signaling pathway); GO:0060089(molecular_function:molecular transducer activity); GO:0001076(molecular_function:transcription factor activity, RNA polymerase II transcription factor binding); GO…	mmu04919(Thyroid hormone signaling pathway)		PF11315.5(Med30:Mediator complex subunit 30)	cytoplasmic	1	7	20.3	High
ENSMUSP00000033737.8	1.41508	0.500887	0.03065	up	yes	1.259	0.8897	1	0.792	0.877	1.366	1.069	1.342	pep chromosome:GRCm38:X:73437315:73459044:-1 gene:ENSMUSG00000031371.14 transcript:ENSMUST00000033737.14 gene_biotype:protein_coding transcript_biotype:protein_coding gene_symbol:Haus7 description:HAUS augmin-like complex, subunit 7 [Source:MGI Symbol;Acc:MGI:1920988]	K16590	HAUS7, UIP1					cytoplasmic	1	2	40.6	Low
ENSMUSP00000023465.7	1.20761	0.272149	0.005239	up	yes	1.175	0.973	1	0.902	1.017	1.161	1.185	1.179	pep chromosome:GRCm38:16:16870781:16892990:1 gene:ENSMUSG00000022779.16 transcript:ENSMUST00000023465.15 gene_biotype:protein_coding transcript_biotype:protein_coding gene_symbol:Top3b description:topoisomerase (DNA) III beta [Source:MGI Symbol;Acc:MGI:1333803]	K03165	TOP3	GO:0071103(biological_process:DNA conformation change); GO:0090304(biological_process:nucleic acid metabolic process); GO:0043229(cellular_component:intracellular organelle); GO:0043228(cellular_component:non-membrane-bounded organelle); GO:0003674(molecular_function:molecular_function); GO:0005488(molecular_function:binding); GO:0003676(molecular_function:nucleic acid binding); GO:0003677(molecu…	mmu03440(Homologous recombination); mmu03460(Fanconi anemia pathway)	COG0550(L:Replication, recombination and repair )	PF01131.17(Topoisom_bac:DNA topoisomerase); PF01751.19(Toprim:Toprim domain)	mitochondrial	2	5	96.9	High
ENSMUSP00000088837.4	1.35352	0.436721	0.03211	up	yes	1.229	0.908	1	0.816	0.908	1.065	1.344	1.279	pep chromosome:GRCm38:8:3150922:3279617:-1 gene:ENSMUSG00000005534.10 transcript:ENSMUST00000091291.4 gene_biotype:protein_coding transcript_biotype:protein_coding gene_symbol:Insr description:insulin receptor [Source:MGI Symbol;Acc:MGI:96575]	K04527	INSR, CD220		mmu04151(PI3K-Akt signaling pathway); mmu04960(Aldosterone-regulated sodium reabsorption); mmu04913(Ovarian steroidogenesis); mmu04014(Ras signaling pathway); mmu04015(Rap1 signaling pathway); mmu04910(Insulin signaling pathway); mmu04022(cGMP-PKG signaling pathway); mmu04520(Adherens junction); mmu04152(AMPK signaling pathway); mmu04072(Phospholipase D signaling pathway); mmu04150(mTOR signaling…	COG0515(T:Signal transduction mechanisms )	PF07714.14(Pkinase_Tyr:Protein tyrosine kinase); PF01030.21(Recep_L_domain:Receptor L domain); PF00069.22(Pkinase:Protein kinase domain); PF00757.17(Furin-like:Furin-like cysteine rich region); PF00041.18(fn3:Fibronectin type III domain)	plasma membrane	1	2	155.5	High
ENSMUSP00000158597.1	1.23441	0.303825	0.00438	up	yes	1.178	0.9543	1	0.911	0.952	1.23	1.173	1.131	pep chromosome:GRCm38:15:82268802:82294574:1 gene:ENSMUSG00000022456.18 transcript:ENSMUST00000238416.2 gene_biotype:protein_coding transcript_biotype:protein_coding gene_symbol:Sept3 description:septin 3 [Source:MGI Symbol;Acc:MGI:1345148]	K16938	SEPT3_9_12		mmu05100(Bacterial invasion of epithelial cells)	COG5019(D:Cell cycle control, cell division, chromosome partitioning); COG5019(Z:Cytoskeleton)	PF00735.15(Septin:Septin); PF01926.20(MMR_HSR1:50S ribosome-binding GTPase); PF03193.13(DUF258:Protein of unknown function, DUF258)	cytoplasmic	2	4	90	High
ENSMUSP00000112011.3	1.25902	0.332305	0.01351	up	yes	1.186	0.942	1	0.881	0.945	1.263	1.102	1.194	pep chromosome:GRCm38:4:108165466:108179307:1 gene:ENSMUSG00000028601.18 transcript:ENSMUST00000116309.9 gene_biotype:protein_coding transcript_biotype:protein_coding gene_symbol:Echdc2 description:enoyl Coenzyme A hydratase domain containing 2 [Source:MGI Symbol;Acc:MGI:1289238]					COG1024(I:Lipid transport and metabolism )	PF00378.17(ECH_1:Enoyl-CoA hydratase/isomerase); PF16113.2(ECH_2:Enoyl-CoA hydratase/isomerase)	mitochondrial	1	4	31.8	High
ENSMUSP00000102647.1	1.21646	0.282684	0.0478	up	yes	1.165	0.9577	1	1.048	0.825	1.176	1.209	1.111	pep chromosome:GRCm38:7:100869752:100932107:-1 gene:ENSMUSG00000032875.8 transcript:ENSMUST00000107032.2 gene_biotype:protein_coding transcript_biotype:protein_coding gene_symbol:Arhgef17 description:Rho guanine nucleotide exchange factor (GEF) 17 [Source:MGI Symbol;Acc:MGI:2673002]	K20689	ARHGEF17				PF00621.17(RhoGEF:RhoGEF domain)	cytoplasmic	1	0	221.5	High
ENSMUSP00000034377.6	1.23134	0.300224	0.02564	up	yes	1.171	0.951	1	0.932	0.921	1.06	1.258	1.194	pep chromosome:GRCm38:8:106150399:106164715:1 gene:ENSMUSG00000031903.7 transcript:ENSMUST00000034377.7 gene_biotype:protein_coding transcript_biotype:protein_coding gene_symbol:Pla2g15 description:phospholipase A2, group XV [Source:MGI Symbol;Acc:MGI:2178076]	K06129	LYPLA3		mmu00564(Glycerophospholipid metabolism); mmu04142(Lysosome)		PF02450.12(LCAT:Lecithin:cholesterol acyltransferase)	lysosomal	2	10	47.3	High
ENSMUSP00000044350.5	1.26231	0.336069	0.005523	up	yes	1.179	0.934	1	0.884	0.918	1.121	1.21	1.205	pep chromosome:GRCm38:9:118040499:118063839:1 gene:ENSMUSG00000039285.12 transcript:ENSMUST00000044454.11 gene_biotype:protein_coding transcript_biotype:protein_coding gene_symbol:Azi2 description:5-azacytidine induced gene 2 [Source:MGI Symbol;Acc:MGI:1351332]	K12651	AZI2		mmu04622(RIG-I-like receptor signaling pathway)		PF12845.4(TBD:TBD domain)	cytoplasmic	1	3	46.1	High
ENSMUSP00000090633.2	1.27586	0.351468	0.02618	up	yes	1.178	0.9233	1	0.986	0.784	1.143	1.225	1.166	pep chromosome:GRCm38:19:8989284:9019196:1 gene:ENSMUSG00000069833.13 transcript:ENSMUST00000092956.3 gene_biotype:protein_coding transcript_biotype:protein_coding gene_symbol:Ahnak description:AHNAK nucleoprotein (desmoyokin) [Source:MGI Symbol;Acc:MGI:1316648]						PF06097.8(DUF945:Bacterial protein of unknown function (DUF945))	cytoplasmic	230	75	603.9	High
ENSMUSP00000142770.1	1.26345	0.337375	0.03847	up	yes	1.162	0.9197	1	0.927	0.832	1.272	1.053	1.161	pep chromosome:GRCm38:3:89093588:89101888:-1 gene:ENSMUSG00000059743.12 transcript:ENSMUST00000196709.4 gene_biotype:protein_coding transcript_biotype:protein_coding gene_symbol:Fdps description:farnesyl diphosphate synthetase [Source:MGI Symbol;Acc:MGI:104888]	K00787	FDPS		mmu00900(Terpenoid backbone biosynthesis); mmu05164(Influenza A); mmu05166(HTLV-I infection)	COG0142(H:Coenzyme transport and metabolism )	PF00348.14(polyprenyl_synt:Polyprenyl synthetase)	cytoplasmic	6	46	40.6	High
ENSMUSP00000034464.6	1.25095	0.323023	0.02992	up	yes	1.153	0.9217	1	0.883	0.882	1.16	1.049	1.25	pep chromosome:GRCm38:8:124635756:124663369:-1 gene:ENSMUSG00000031983.7 transcript:ENSMUST00000034464.7 gene_biotype:protein_coding transcript_biotype:protein_coding gene_symbol:2310022B05Rik description:RIKEN cDNA 2310022B05 gene [Source:MGI Symbol;Acc:MGI:1916801]						PF15797.2(DUF4706:Domain of unknown function (DUF4706))	cytoplasmic	4	18	35.3	High
ENSMUSP00000122863.1	1.72001	0.782413	0.03627	up	yes	1.306	0.7593	1	0.81	0.468	1.196	1.468	1.253	pep chromosome:GRCm38:6:122513583:122529290:1 gene:ENSMUSG00000030116.14 transcript:ENSMUST00000148517.7 gene_biotype:protein_coding transcript_biotype:protein_coding gene_symbol:Mfap5 description:microfibrillar associated protein 5 [Source:MGI Symbol;Acc:MGI:1354387]						PF05507.8(MAGP:Microfibril-associated glycoprotein (MAGP))	ER	1	7	18.5	High
ENSMUSP00000103162.1	1.2379	0.307893	0.01865	up	yes	1.138	0.9193	1	0.817	0.941	1.101	1.164	1.15	pep chromosome:GRCm38:11:98203335:98251044:1 gene:ENSMUSG00000003119.14 transcript:ENSMUST00000107538.1 gene_biotype:protein_coding transcript_biotype:protein_coding gene_symbol:Cdk12 description:cyclin-dependent kinase 12 [Source:MGI Symbol;Acc:MGI:1098802]	K08819	CDK12_13				PF00069.22(Pkinase:Protein kinase domain); PF07714.14(Pkinase_Tyr:Protein tyrosine kinase)	nuclear	1	1	163.6	High
ENSMUSP00000039737.8	0.829945	-0.268912	0.03612	down	yes	0.9063	1.092	1	1.123	1.154	0.945	0.832	0.942	pep chromosome:GRCm38:5:124629052:124724455:1 gene:ENSMUSG00000038023.12 transcript:ENSMUST00000037865.12 gene_biotype:protein_coding transcript_biotype:protein_coding gene_symbol:Atp6v0a2 description:ATPase, H+ transporting, lysosomal V0 subunit A2 [Source:MGI Symbol;Acc:MGI:104855]	K02154	ATPeV0A, ATP6N		mmu04721(Synaptic vesicle cycle); mmu04966(Collecting duct acid secretion); mmu00190(Oxidative phosphorylation); mmu05152(Tuberculosis); mmu05323(Rheumatoid arthritis); mmu04142(Lysosome); mmu04145(Phagosome)	COG1269(C:Energy production and conversion )	PF01496.16(V_ATPase_I:V-type ATPase 116kDa subunit family)	ER	8	12	98.1	High
ENSMUSP00000022497.8	0.82099	-0.284564	0.02387	down	yes	0.8957	1.091	1	1.09	1.182	0.902	0.92	0.865	pep chromosome:GRCm38:14:61531993:61556886:-1 gene:ENSMUSG00000021930.14 transcript:ENSMUST00000022497.14 gene_biotype:protein_coding transcript_biotype:protein_coding gene_symbol:Spryd7 description:SPRY domain containing 7 [Source:MGI Symbol;Acc:MGI:1913924]						PF00622.25(SPRY:SPRY domain)	cytoplasmic	3	20	21.7	High
ENSMUSP00000130979.1	1.22619	0.294185	0.03395	up	yes	1.088	0.8873	1	0.818	0.844	1.137	1.04	1.087	pep chromosome:GRCm38:12:104387164:104394257:1 gene:ENSMUSG00000079012.11 transcript:ENSMUST00000168797.1 gene_biotype:protein_coding transcript_biotype:protein_coding gene_symbol:Serpina3m description:serine (or cysteine) peptidase inhibitor, clade A, member 3M [Source:MGI Symbol;Acc:MGI:98378]	K04525	SERPINA			COG4826(O:Posttranslational modification, protein turnover, chaperones )	PF00079.17(Serpin:Serpin (serine protease inhibitor))	ER	1	24	47	High
ENSMUSP00000063352.5	0.819646	-0.286927	0.0154	down	yes	0.8803	1.074	1	1.07	1.153	0.916	0.856	0.869	pep chromosome:GRCm38:5:38349273:38480306:-1 gene:ENSMUSG00000005107.13 transcript:ENSMUST00000067886.11 gene_biotype:protein_coding transcript_biotype:protein_coding gene_symbol:Slc2a9 description:solute carrier family 2 (facilitated glucose transporter), member 9 [Source:MGI Symbol;Acc:MGI:2152844]	K08146	SLC2A9, GLUT9			COG0477(G:Carbohydrate transport and metabolism )	PF00083.21(Sugar_tr:Sugar (and other) transporter); PF07690.13(MFS_1:Major Facilitator Superfamily)	peroxisomal	2	5	58.6	High
ENSMUSP00000121851.1	0.783487	-0.352019	0.01102	down	yes	0.8493	1.084	1	1.073	1.179	0.848	0.838	0.862	pep chromosome:GRCm38:2:90847155:90866810:1 gene:ENSMUSG00000027282.17 transcript:ENSMUST00000136872.7 gene_biotype:protein_coding transcript_biotype:protein_coding gene_symbol:Mtch2 description:mitochondrial carrier 2 [Source:MGI Symbol;Acc:MGI:1929260]	K17885	MTCH				PF00153.24(Mito_carr:Mitochondrial carrier protein)	plasma membrane	11	48	33.5	High
ENSMUSP00000105028.1	0.756779	-0.402056	0.03787	down	yes	0.8317	1.099	1	1.057	1.239	0.753	0.923	0.819	pep chromosome:GRCm38:13:98839019:98926384:-1 gene:ENSMUSG00000009470.17 transcript:ENSMUST00000109401.7 gene_biotype:protein_coding transcript_biotype:protein_coding gene_symbol:Tnpo1 description:transportin 1 [Source:MGI Symbol;Acc:MGI:2681523]	K18752	TNPO1, IPO2, KPNB2	GO:0051169(biological_process:nuclear transport); GO:0008104(biological_process:protein localization); GO:0019222(biological_process:regulation of metabolic process); GO:0031267(molecular_function:small GTPase binding); GO:1901363(molecular_function:heterocyclic compound binding); GO:0071840(biological_process:cellular component organization or biogenesis); GO:0031982(cellular_component:vesicle);…			PF13513.3(HEAT_EZ:HEAT-like repeat); PF02985.19(HEAT:HEAT repeat); PF13646.3(HEAT_2:HEAT repeats); PF00514.20(Arm:Armadillo/beta-catenin-like repeat); PF03810.16(IBN_N:Importin-beta N-terminal domain); PF12717.4(Cnd1:non-SMC mitotic condensation complex subunit 1); PF12755.4(Vac14_Fab1_bd:Vacuolar 14 Fab1-binding region); PF01602.17(Adaptin_N:Adaptin N terminal region); PF11701.5(UNC45-central:My…	cytoplasmic	12	28	102.3	High
ENSMUSP00000113396.1	0.815551	-0.294152	0.02087	down	yes	0.8653	1.061	1	1.053	1.129	0.802	0.863	0.931	pep chromosome:GRCm38:7:127296315:127331291:1 gene:ENSMUSG00000030830.18 transcript:ENSMUST00000120857.7 gene_biotype:protein_coding transcript_biotype:protein_coding gene_symbol:Itgal description:integrin alpha L [Source:MGI Symbol;Acc:MGI:96606]	K05718	ITGAL, CD11a		mmu05169(Epstein-Barr virus infection); mmu04670(Leukocyte transendothelial migration); mmu05166(HTLV-I infection); mmu04015(Rap1 signaling pathway); mmu05323(Rheumatoid arthritis); mmu05150(Staphylococcus aureus infection); mmu05144(Malaria); mmu04650(Natural killer cell mediated cytotoxicity); mmu04514(Cell adhesion molecules (CAMs)); mmu05416(Viral myocarditis); mmu04810(Regulation of actin cy…		PF08441.9(Integrin_alpha2:Integrin alpha); PF00092.25(VWA:von Willebrand factor type A domain); PF01839.20(FG-GAP:FG-GAP repeat); PF13519.3(VWA_2:von Willebrand factor type A domain)	plasma membrane	2	2	133.2	High
ENSMUSP00000113051.1	0.822865	-0.281272	0.008206	down	yes	0.8673	1.054	1	1.057	1.105	0.908	0.827	0.867	pep chromosome:GRCm38:17:24850490:24864450:1 gene:ENSMUSG00000024158.17 transcript:ENSMUST00000118788.7 gene_biotype:protein_coding transcript_biotype:protein_coding gene_symbol:Hagh description:hydroxyacyl glutathione hydrolase [Source:MGI Symbol;Acc:MGI:95745]	K01069	E3.1.2.6, gloB		mmu00620(Pyruvate metabolism)	COG0491(R:General function prediction only )	PF16123.2(HAGH_C:Hydroxyacylglutathione hydrolase C-terminus); PF00753.24(Lactamase_B:Metallo-beta-lactamase superfamily)	mitochondrial	8	31	34.1	High
ENSMUSP00000108940.2	0.690949	-0.533348	0.04651	down	yes	0.7787	1.127	1	1.341	1.041	0.755	0.691	0.89	pep chromosome:GRCm38:5:87554645:87569027:-1 gene:ENSMUSG00000029273.10 transcript:ENSMUST00000113314.2 gene_biotype:protein_coding transcript_biotype:protein_coding gene_symbol:Sult1d1 description:sulfotransferase family 1D, member 1 [Source:MGI Symbol;Acc:MGI:1926341]						PF00685.24(Sulfotransfer_1:Sulfotransferase domain); PF13469.3(Sulfotransfer_3:Sulfotransferase family)	cytoplasmic	12	44	35.1	High
ENSMUSP00000082941.5	0.790695	-0.338806	0.02987	down	yes	0.8413	1.064	1	1.072	1.119	0.844	0.74	0.94	pep chromosome:GRCm38:5:140872990:141000582:-1 gene:ENSMUSG00000036526.8 transcript:ENSMUST00000085786.6 gene_biotype:protein_coding transcript_biotype:protein_coding gene_symbol:Card11 description:caspase recruitment domain family, member 11 [Source:MGI Symbol;Acc:MGI:1916978]	K07367	CARD11		mmu04662(B cell receptor signaling pathway); mmu04660(T cell receptor signaling pathway); mmu04064(NF-kappa B signaling pathway)		PF00619.18(CARD:Caspase recruitment domain)	cytoplasmic	1	1	133.4	High
ENSMUSP00000066927.3	0.769813	-0.37742	0.02274	down	yes	0.8237	1.07	1	1.018	1.191	0.764	0.839	0.868	pep chromosome:GRCm38:14:63198922:63245271:-1 gene:ENSMUSG00000021944.15 transcript:ENSMUST00000067417.9 gene_biotype:protein_coding transcript_biotype:protein_coding gene_symbol:Gata4 description:GATA binding protein 4 [Source:MGI Symbol;Acc:MGI:95664]	K09183	GATA4		mmu04530(Tight junction); mmu04022(cGMP-PKG signaling pathway); mmu04919(Thyroid hormone signaling pathway)	COG5641(K:Transcription )	PF05349.9(GATA-N:GATA-type transcription activator, N-terminal); PF00320.24(GATA:GATA zinc finger); PF08271.9(TF_Zn_Ribbon:TFIIB zinc-binding)	cytoplasmic	1	5	44.7	High
ENSMUSP00000102275.3	0.78981	-0.340423	0.01551	down	yes	0.8293	1.05	1	1.04	1.109	0.763	0.913	0.812	pep chromosome:GRCm38:11:110025636:110095937:-1 gene:ENSMUSG00000041828.15 transcript:ENSMUST00000106664.9 gene_biotype:protein_coding transcript_biotype:protein_coding gene_symbol:Abca8a description:ATP-binding cassette, sub-family A (ABC1), member 8a [Source:MGI Symbol;Acc:MGI:2386846]	K05650	ABCA8		mmu02010(ABC transporters)	COG1131(V:Defense mechanisms )	PF00005.24(ABC_tran:ABC transporter); PF12698.4(ABC2_membrane_3:ABC-2 family transporter protein); PF13304.3(AAA_21:AAA domain, putative AbiEii toxin, Type IV TA system); PF03193.13(DUF258:Protein of unknown function, DUF258); PF13555.3(AAA_29:P-loop containing region of AAA domain); PF02463.16(SMC_N:RecF/RecN/SMC N terminal domain)	ER	1	1	184.1	Medium
ENSMUSP00000117538.2	0.780342	-0.357822	0.03203	down	yes	0.8217	1.053	1	0.969	1.191	0.824	0.789	0.852	pep chromosome:GRCm38:11:118476829:118489209:1 gene:ENSMUSG00000033857.12 transcript:ENSMUST00000135383.8 gene_biotype:protein_coding transcript_biotype:protein_coding gene_symbol:Engase description:endo-beta-N-acetylglucosaminidase [Source:MGI Symbol;Acc:MGI:2443788]	K01227	E3.2.1.96		mmu00511(Other glycan degradation)	COG4724(G:Carbohydrate transport and metabolism )	PF03644.10(Glyco_hydro_85:Glycosyl hydrolase family 85)	cytoplasmic	14	29	82.9	High
ENSMUSP00000058567.5	0.743621	-0.427361	0.01599	down	yes	0.7927	1.066	1	1.11	1.087	0.706	0.766	0.906	pep chromosome:GRCm38:8:104847068:104854483:1 gene:ENSMUSG00000061825.10 transcript:ENSMUST00000055052.5 gene_biotype:protein_coding transcript_biotype:protein_coding gene_symbol:Ces2c description:carboxylesterase 2C [Source:MGI Symbol;Acc:MGI:2385905]	K03927	CES2		mmu00983(Drug metabolism - other enzymes)	COG2272(I:Lipid transport and metabolism )	PF00135.25(COesterase:Carboxylesterase family); PF07859.10(Abhydrolase_3:alpha/beta hydrolase fold)	ER	9	40	62.4	High
ENSMUSP00000099529.3	0.809305	-0.305245	0.009116	down	yes	0.8263	1.021	1	1.013	1.05	0.79	0.786	0.903	pep chromosome:GRCm38:2:124610573:124667770:1 gene:ENSMUSG00000027200.17 transcript:ENSMUST00000103239.9 gene_biotype:protein_coding transcript_biotype:protein_coding gene_symbol:Sema6d description:sema domain, transmembrane domain (TM), and cytoplasmic domain, (semaphorin) 6D [Source:MGI Symbol;Acc:MGI:2387661]	K06842	SEMA6		mmu04360(Axon guidance)		PF01403.16(Sema:Sema domain); PF01437.22(PSI:Plexin repeat)	ER	1	1	119.7	High
ENSMUSP00000022462.7	0.807241	-0.308929	0.02993	down	yes	0.825	1.022	1	0.936	1.131	0.803	0.858	0.814	pep chromosome:GRCm38:14:32085413:32103202:1 gene:ENSMUSG00000021906.14 transcript:ENSMUST00000022462.13 gene_biotype:protein_coding transcript_biotype:protein_coding gene_symbol:Oxnad1 description:oxidoreductase NAD-binding domain containing 1 [Source:MGI Symbol;Acc:MGI:1916953]					COG0543(C:Energy production and conversion )	PF00175.18(NAD_binding_1:Oxidoreductase NAD-binding domain); PF08030.9(NAD_binding_6:Ferric reductase NAD binding domain)	mitochondrial	4	15	34.7	High
ENSMUSP00000041563.8	0.729755	-0.454516	0.02048	down	yes	0.775	1.062	1	1.006	1.18	0.779	0.687	0.859	pep chromosome:GRCm38:12:31073861:31080251:1 gene:ENSMUSG00000036136.9 transcript:ENSMUST00000041133.9 gene_biotype:protein_coding transcript_biotype:protein_coding gene_symbol:Fam110c description:family with sequence similarity 110, member C [Source:MGI Symbol;Acc:MGI:1918813]						PF14160.3(FAM110_C:Centrosome-associated C terminus)	cytoplasmic	1	6	45.3	High
ENSMUSP00000102059.1	0.805015	-0.312913	0.02398	down	yes	0.8187	1.017	1	0.951	1.101	0.865	0.751	0.84	pep chromosome:GRCm38:11:116062096:116077961:-1 gene:ENSMUSG00000057948.12 transcript:ENSMUST00000106451.7 gene_biotype:protein_coding transcript_biotype:protein_coding gene_symbol:Unc13d description:unc-13 homolog D [Source:MGI Symbol;Acc:MGI:1917700]	K19728	UNC13D, MUNC13				PF00168.27(C2:C2 domain); PF10540.6(Membr_traf_MHD:Munc13 (mammalian uncoordinated) homology domain)	cytoplasmic	3	4	123	High
ENSMUSP00000151629.1	0.817939	-0.289936	0.03712	down	yes	0.8253	1.009	1	0.913	1.113	0.832	0.798	0.846	pep chromosome:GRCm38:10:82833951:82897712:1 gene:ENSMUSG00000020250.10 transcript:ENSMUST00000219368.1 gene_biotype:protein_coding transcript_biotype:protein_coding gene_symbol:Txnrd1 description:thioredoxin reductase 1 [Source:MGI Symbol;Acc:MGI:1354175]	K00384	trxB		mmu00450(Selenocompound metabolism); mmu00240(Pyrimidine metabolism)	COG1249(C:Energy production and conversion )	PF07992.11(Pyr_redox_2:Pyridine nucleotide-disulphide oxidoreductase); PF02852.19(Pyr_redox_dim:Pyridine nucleotide-disulphide oxidoreductase, dimerisation domain); PF00070.24(Pyr_redox:Pyridine nucleotide-disulphide oxidoreductase); PF13738.3(Pyr_redox_3:Pyridine nucleotide-disulphide oxidoreductase); PF00890.21(FAD_binding_2:FAD binding domain)	cytoplasmic	23	55	67	High
ENSMUSP00000014221.6	0.77767	-0.36277	0.01323	down	yes	0.801	1.03	1	0.967	1.124	0.836	0.752	0.815	pep chromosome:GRCm38:2:119547697:119587027:1 gene:ENSMUSG00000014077.13 transcript:ENSMUST00000014221.12 gene_biotype:protein_coding transcript_biotype:protein_coding gene_symbol:Chp1 description:calcineurin-like EF hand protein 1 [Source:MGI Symbol;Acc:MGI:1927185]	K17610	CHP, CHP1	GO:0033157(biological_process:regulation of intracellular protein transport); GO:0051169(biological_process:nuclear transport); GO:0051168(biological_process:nuclear export); GO:0019220(biological_process:regulation of phosphate metabolic process); GO:0005783(cellular_component:endoplasmic reticulum); GO:0019222(biological_process:regulation of metabolic process); GO:0051049(biological_process:re…		COG5126(D:Cell cycle control, cell division, chromosome partitioning); COG5126(Z:Cytoskeleton); COG5126(T:Signal transduction mechanisms)	PF13499.3(EF-hand_7:EF-hand domain pair); PF00036.29(EF-hand_1:EF hand); PF13405.3(EF-hand_6:EF-hand domain); PF13833.3(EF-hand_8:EF-hand domain pair); PF13202.3(EF-hand_5:EF hand)	cytoplasmic	8	46	22.4	High
ENSMUSP00000031535.4	0.760635	-0.394723	0.01996	down	yes	0.7903	1.039	1	0.971	1.145	0.76	0.744	0.867	pep chromosome:GRCm38:5:114948980:114971067:-1 gene:ENSMUSG00000029556.12 transcript:ENSMUST00000031535.11 gene_biotype:protein_coding transcript_biotype:protein_coding gene_symbol:Hnf1a description:HNF1 homeobox A [Source:MGI Symbol;Acc:MGI:98504]	K08036	TCF1, HNF1A	GO:0090087(biological_process:regulation of peptide transport); GO:0035108(biological_process:limb morphogenesis); GO:0080090(biological_process:regulation of primary metabolic process); GO:0051046(biological_process:regulation of secretion); GO:0060249(biological_process:anatomical structure homeostasis); GO:0015721(biological_process:bile acid and bile salt transport); GO:0043543(biological_pro…	mmu04950(Maturity onset diabetes of the young); mmu04550(Signaling pathways regulating pluripotency of stem cells)		PF04812.10(HNF-1B_C:Hepatocyte nuclear factor 1 (HNF-1), beta isoform C terminus); PF04814.10(HNF-1_N:Hepatocyte nuclear factor 1 (HNF-1), N terminus); PF04813.9(HNF-1A_C:Hepatocyte nuclear factor 1 (HNF-1), alpha isoform C terminus); PF00046.26(Homeobox:Homeobox domain)	cytoplasmic	2	5	67.2	High
ENSMUSP00000099301.5	0.810406	-0.303283	0.02957	down	yes	0.8177	1.009	1	0.917	1.11	0.836	0.828	0.789	pep chromosome:GRCm38:7:66079649:66089405:1 gene:ENSMUSG00000075701.9 transcript:ENSMUST00000101801.6 gene_biotype:protein_coding transcript_biotype:protein_coding gene_symbol:Selenos description:selenoprotein S [Source:MGI Symbol;Acc:MGI:95994]	K14025	SELS, VIMP		mmu04141(Protein processing in endoplasmic reticulum)		PF06936.8(Selenoprotein_S:Selenoprotein S (SelS))	ER	4	36	21.5	High
ENSMUSP00000098212.2	0.823748	-0.279725	0.01802	down	yes	0.8207	0.9963	1	0.94	1.049	0.825	0.762	0.875	pep chromosome:GRCm38:5:134489387:134552434:-1 gene:ENSMUSG00000063146.11 transcript:ENSMUST00000100647.6 gene_biotype:protein_coding transcript_biotype:protein_coding gene_symbol:Clip2 description:CAP-GLY domain containing linker protein 2 [Source:MGI Symbol;Acc:MGI:1313136]	K10422	CLIP2, CYLN2			COG5244(D:Cell cycle control, cell division, chromosome partitioning )	PF01302.22(CAP_GLY:CAP-Gly domain)	cytoplasmic	16	24	115.8	High
ENSMUSP00000023289.6	0.817818	-0.290149	0.02856	down	yes	0.817	0.999	1	0.912	1.085	0.857	0.784	0.81	pep chromosome:GRCm38:15:89426367:89429899:-1 gene:ENSMUSG00000022617.15 transcript:ENSMUST00000023289.12 gene_biotype:protein_coding transcript_biotype:protein_coding gene_symbol:Chkb description:choline kinase beta [Source:MGI Symbol;Acc:MGI:1328313]	K14156	CHK		mmu05231(Choline metabolism in cancer); mmu00564(Glycerophospholipid metabolism)	COG0510(M:Cell wall/membrane/envelope biogenesis )	PF01633.17(Choline_kinase:Choline/ethanolamine kinase); PF01636.20(APH:Phosphotransferase enzyme family)	cytoplasmic	4	13	45.1	High
ENSMUSP00000034414.8	0.681464	-0.55329	0.03804	down	yes	0.7353	1.079	1	1.274	0.962	0.723	0.647	0.836	pep chromosome:GRCm38:9:15283339:15301556:-1 gene:ENSMUSG00000031938.15 transcript:ENSMUST00000034414.9 gene_biotype:protein_coding transcript_biotype:protein_coding gene_symbol:4931406C07Rik description:RIKEN cDNA 4931406C07 gene [Source:MGI Symbol;Acc:MGI:1918234]						PF08925.8(DUF1907:Domain of Unknown Function (DUF1907))	cytoplasmic	14	56	35	High
ENSMUSP00000029024.3	0.81536	-0.294491	0.003192	down	yes	0.8143	0.9987	1	1.006	0.99	0.87	0.774	0.799	pep chromosome:GRCm38:2:173659760:173707343:1 gene:ENSMUSG00000027519.10 transcript:ENSMUST00000029024.9 gene_biotype:protein_coding transcript_biotype:protein_coding gene_symbol:Rab22a description:RAB22A, member RAS oncogene family [Source:MGI Symbol;Acc:MGI:105072]	K07891	RAB22	GO:0090066(biological_process:regulation of anatomical structure size); GO:0044421(cellular_component:extracellular region part); GO:0015629(cellular_component:actin cytoskeleton); GO:0016787(molecular_function:hydrolase activity); GO:0035639(molecular_function:purine ribonucleoside triphosphate binding); GO:0044699(biological_process:single-organism process); GO:0030139(cellular_component:endocy…	mmu04144(Endocytosis)		PF00071.19(Ras:Ras family); PF08477.10(Roc:Ras of Complex, Roc, domain of DAPkinase); PF00025.18(Arf:ADP-ribosylation factor family)	cytoplasmic	4	31	21.8	High
ENSMUSP00000032729.6	0.826931	-0.274161	0.02946	down	yes	0.8137	0.984	1	0.894	1.058	0.786	0.848	0.807	pep chromosome:GRCm38:7:65296708:65371015:-1 gene:ENSMUSG00000030516.14 transcript:ENSMUST00000032729.7 gene_biotype:protein_coding transcript_biotype:protein_coding gene_symbol:Tjp1 description:tight junction protein 1 [Source:MGI Symbol;Acc:MGI:98759]						PF00595.21(PDZ:PDZ domain (Also known as DHR or GLGF)); PF00791.17(ZU5:ZU5 domain); PF13180.3(PDZ_2:PDZ domain); PF00625.18(Guanylate_kin:Guanylate kinase); PF07653.14(SH3_2:Variant SH3 domain)	cytoplasmic	1	29	188.7	High
ENSMUSP00000049584.8	0.828615	-0.271226	0.01831	down	yes	0.8137	0.982	1	0.9	1.046	0.823	0.799	0.819	pep chromosome:GRCm38:6:146111480:146501912:-1 gene:ENSMUSG00000030287.15 transcript:ENSMUST00000053273.14 gene_biotype:protein_coding transcript_biotype:protein_coding gene_symbol:Itpr2 description:inositol 1,4,5-triphosphate receptor 2 [Source:MGI Symbol;Acc:MGI:99418]	K04959	ITPR2	GO:0090087(biological_process:regulation of peptide transport); GO:1903779(biological_process:regulation of cardiac conduction); GO:0051049(biological_process:regulation of transport); GO:0048584(biological_process:positive regulation of response to stimulus); GO:0048583(biological_process:regulation of response to stimulus); GO:0005789(cellular_component:endoplasmic reticulum membrane); GO:00071…	mmu04750(Inflammatory mediator regulation of TRP channels); mmu04730(Long-term depression); mmu05205(Proteoglycans in cancer); mmu04922(Glucagon signaling pathway); mmu04720(Long-term potentiation); mmu04921(Oxytocin signaling pathway); mmu04924(Renin secretion); mmu04925(Aldosterone synthesis and secretion); mmu04621(NOD-like receptor signaling pathway); mmu04022(cGMP-PKG signaling pathway); mmu…		PF08709.8(Ins145_P3_rec:Inositol 1,4,5-trisphosphate/ryanodine receptor); PF01365.18(RYDR_ITPR:RIH domain); PF02815.16(MIR:MIR domain); PF08454.8(RIH_assoc:RyR and IP3R Homology associated); PF00520.28(Ion_trans:Ion transport protein)	cytoplasmic	2	4	307.3	High
ENSMUSP00000087636.4	0.749316	-0.416353	0.03581	down	yes	0.7673	1.024	1	0.895	1.176	0.754	0.782	0.766	pep chromosome:GRCm38:2:119208634:119217049:1 gene:ENSMUSG00000068580.11 transcript:ENSMUST00000090174.10 gene_biotype:protein_coding transcript_biotype:protein_coding gene_symbol:Zfyve19 description:zinc finger, FYVE domain containing 19 [Source:MGI Symbol;Acc:MGI:1919258]						PF01363.18(FYVE:FYVE zinc finger)	cytoplasmic	1	3	43.2	High
ENSMUSP00000034026.8	0.549567	-0.863631	0.04421	down	yes	0.6353	1.156	1	0.955	1.513	0.64	0.606	0.66	pep chromosome:GRCm38:8:56294585:56321043:1 gene:ENSMUSG00000031613.9 transcript:ENSMUST00000034026.9 gene_biotype:protein_coding transcript_biotype:protein_coding gene_symbol:Hpgd description:hydroxyprostaglandin dehydrogenase 15 (NAD) [Source:MGI Symbol;Acc:MGI:108085]	K00069	HPGD		mmu05202(Transcriptional misregulation in cancer)	COG1028(Q:Secondary metabolites biosynthesis, transport and catabolism); COG1028(I:Lipid transport and metabolism)	PF00106.22(adh_short:short chain dehydrogenase); PF13561.3(adh_short_C2:Enoyl-(Acyl carrier protein) reductase); PF08659.7(KR:KR domain)	cytoplasmic	9	40	29.2	High
ENSMUSP00000000940.8	0.815878	-0.293576	0.03088	down	yes	0.8047	0.9863	1	0.921	1.038	0.833	0.862	0.719	pep chromosome:GRCm38:5:135369953:135376798:1 gene:ENSMUSG00000000916.15 transcript:ENSMUST00000000940.14 gene_biotype:protein_coding transcript_biotype:protein_coding gene_symbol:Nsun5 description:NOL1/NOP2/Sun domain family, member 5 [Source:MGI Symbol;Acc:MGI:2140844]	K15264	NSUN5, WBSCR20, RCM1			COG0144(J:Translation, ribosomal structure and biogenesis )	PF01189.14(Methyltr_RsmB-F:16S rRNA methyltransferase RsmB/F)	mitochondrial	1	3	51	High
ENSMUSP00000029770.5	0.684891	-0.546053	0.04372	down	yes	0.7253	1.059	1	0.903	1.275	0.772	0.676	0.728	pep chromosome:GRCm38:3:121758907:121815302:-1 gene:ENSMUSG00000028127.10 transcript:ENSMUST00000029770.7 gene_biotype:protein_coding transcript_biotype:protein_coding gene_symbol:Abcd3 description:ATP-binding cassette, sub-family D (ALD), member 3 [Source:MGI Symbol;Acc:MGI:1349216]	K05677	ABCD3, PMP70	GO:0034440(biological_process:lipid oxidation); GO:0005782(cellular_component:peroxisomal matrix); GO:0031974(cellular_component:membrane-enclosed lumen); GO:0044281(biological_process:small molecule metabolic process); GO:0044282(biological_process:small molecule catabolic process); GO:0044283(biological_process:small molecule biosynthetic process); GO:0042760(biological_process:very long-chain …	mmu02010(ABC transporters); mmu04146(Peroxisome)	COG4178(R:General function prediction only )	PF06472.12(ABC_membrane_2:ABC transporter transmembrane region 2); PF00005.24(ABC_tran:ABC transporter)	mitochondrial	22	40	75.4	High
ENSMUSP00000075839.5	0.794115	-0.332581	0.03863	down	yes	0.788	0.9923	1	0.898	1.079	0.704	0.821	0.839	pep chromosome:GRCm38:1:193153111:193172023:1 gene:ENSMUSG00000026638.15 transcript:ENSMUST00000076521.6 gene_biotype:protein_coding transcript_biotype:protein_coding gene_symbol:Irf6 description:interferon regulatory factor 6 [Source:MGI Symbol;Acc:MGI:1859211]	K10154	IRF6	GO:0005488(molecular_function:binding); GO:0032502(biological_process:developmental process); GO:1901363(molecular_function:heterocyclic compound binding); GO:0051252(biological_process:regulation of RNA metabolic process); GO:0080090(biological_process:regulation of primary metabolic process); GO:0019222(biological_process:regulation of metabolic process); GO:0031328(biological_process:positive …			PF10401.6(IRF-3:Interferon-regulatory factor 3); PF00605.14(IRF:Interferon regulatory factor transcription factor)	nuclear	4	13	53.1	High
ENSMUSP00000030345.8	0.819246	-0.287631	0.00806	down	yes	0.7977	0.9737	1	0.93	0.991	0.852	0.785	0.756	pep chromosome:GRCm38:4:107903981:107923610:-1 gene:ENSMUSG00000028607.16 transcript:ENSMUST00000030345.14 gene_biotype:protein_coding transcript_biotype:protein_coding gene_symbol:Cpt2 description:carnitine palmitoyltransferase 2 [Source:MGI Symbol;Acc:MGI:109176]	K08766	CPT2		mmu03320(PPAR signaling pathway); mmu00071(Fatty acid degradation); mmu01212(Fatty acid metabolism)		PF00755.17(Carn_acyltransf:Choline/Carnitine o-acyltransferase)	cytoplasmic	27	51	73.9	High
ENSMUSP00000031367.8	0.776406	-0.365118	0.02616	down	yes	0.7733	0.996	1	0.887	1.101	0.811	0.753	0.756	pep chromosome:GRCm38:5:127595664:127617416:-1 gene:ENSMUSG00000029416.17 transcript:ENSMUST00000031367.14 gene_biotype:protein_coding transcript_biotype:protein_coding gene_symbol:Slc15a4 description:solute carrier family 15, member 4 [Source:MGI Symbol;Acc:MGI:2140796]	K14638	SLC15A3_4, PHT			COG3104(E:Amino acid transport and metabolism )	PF00854.18(PTR2:POT family); PF07690.13(MFS_1:Major Facilitator Superfamily)	mitochondrial	1	1	62.2	High
ENSMUSP00000029367.5	0.661589	-0.595992	0.03312	down	yes	0.6993	1.057	1	0.902	1.269	0.71	0.656	0.732	pep chromosome:GRCm38:3:73635808:73708415:-1 gene:ENSMUSG00000027792.11 transcript:ENSMUST00000029367.5 gene_biotype:protein_coding transcript_biotype:protein_coding gene_symbol:Bche description:butyrylcholinesterase [Source:MGI Symbol;Acc:MGI:894278]	K01050	BCHE			COG2272(I:Lipid transport and metabolism )	PF00135.25(COesterase:Carboxylesterase family); PF08674.7(AChE_tetra:Acetylcholinesterase tetramerisation domain); PF07859.10(Abhydrolase_3:alpha/beta hydrolase fold)	lysosomal	8	18	68.4	High
ENSMUSP00000006914.9	0.622026	-0.684953	0.01576	down	yes	0.6693	1.076	1	1.022	1.205	0.746	0.515	0.747	pep chromosome:GRCm38:10:127165225:127172330:1 gene:ENSMUSG00000006731.10 transcript:ENSMUST00000006914.10 gene_biotype:protein_coding transcript_biotype:protein_coding gene_symbol:B4galnt1 description:beta-1,4-N-acetyl-galactosaminyl transferase 1 [Source:MGI Symbol;Acc:MGI:1342057]	K00725	B4GALNT1, GALGT		mmu00604(Glycosphingolipid biosynthesis - ganglio series)		PF00535.23(Glycos_transf_2:Glycosyl transferase family 2)	ER	12	29	59.2	High
ENSMUSP00000029639.5	0.785143	-0.348972	0.01652	down	yes	0.7663	0.976	1	0.921	1.007	0.829	0.679	0.791	pep chromosome:GRCm38:3:117781647:117868936:-1 gene:ENSMUSG00000028007.13 transcript:ENSMUST00000029639.11 gene_biotype:protein_coding transcript_biotype:protein_coding gene_symbol:Snx7 description:sorting nexin 7 [Source:MGI Symbol;Acc:MGI:1923811]	K17921	SNX7_30			COG5391(U:Intracellular trafficking, secretion, and vesicular transport )	PF00787.21(PX:PX domain)	cytoplasmic	7	19	50.8	High
ENSMUSP00000031985.6	0.765953	-0.384672	0.0493	down	yes	0.755	0.9857	1	0.846	1.111	0.725	0.816	0.724	pep chromosome:GRCm38:6:39397804:39420462:-1 gene:ENSMUSG00000029922.15 transcript:ENSMUST00000031985.12 gene_biotype:protein_coding transcript_biotype:protein_coding gene_symbol:Mkrn1 description:makorin, ring finger protein, 1 [Source:MGI Symbol;Acc:MGI:1859353]	K15687	MKRN	GO:0003674(molecular_function:molecular_function); GO:0005488(molecular_function:binding); GO:0003676(molecular_function:nucleic acid binding); GO:0043167(molecular_function:ion binding); GO:0000209(biological_process:protein polyubiquitination); GO:0019787(molecular_function:ubiquitin-like protein transferase activity); GO:0044267(biological_process:cellular protein metabolic process); GO:004426…			PF15815.2(MKRN1_C:E3 ubiquitin-protein ligase makorin-1, C-terminal); PF16131.2(Torus:Torus domain); PF00642.21(zf-CCCH:Zinc finger C-x8-C-x5-C-x3-H type (and similar)); PF00097.22(zf-C3HC4:Zinc finger, C3HC4 type (RING finger)); PF15663.2(zf-CCCH_3:Zinc-finger containing family); PF13445.3(zf-RING_UBOX:RING-type zinc-finger)	cytoplasmic	1	3	52.9	High
ENSMUSP00000079463.3	0.802117	-0.318116	0.009927	down	yes	0.773	0.9637	1	0.89	1.001	0.782	0.8	0.737	pep chromosome:GRCm38:10:115817271:115849620:1 gene:ENSMUSG00000034127.15 transcript:ENSMUST00000080630.10 gene_biotype:protein_coding transcript_biotype:protein_coding gene_symbol:Tspan8 description:tetraspanin 8 [Source:MGI Symbol;Acc:MGI:2384918]	K17349	TSPAN8				PF00335.17(Tetraspannin:Tetraspanin family)	extracellular	6	30	25.6	High
ENSMUSP00000095738.3	0.729781	-0.454465	0.03327	down	yes	0.7327	1.004	1	0.861	1.151	0.717	0.763	0.718	pep chromosome:GRCm38:7:107606844:107748583:1 gene:ENSMUSG00000036528.16 transcript:ENSMUST00000098134.4 gene_biotype:protein_coding transcript_biotype:protein_coding gene_symbol:Ppfibp2 description:PTPRF interacting protein, binding protein 2 (liprin beta 2) [Source:MGI Symbol;Acc:MGI:894649]						PF00536.27(SAM_1:SAM domain (Sterile alpha motif)); PF07647.14(SAM_2:SAM domain (Sterile alpha motif))	cytoplasmic	2	3	101.1	High
ENSMUSP00000067685.6	0.825579	-0.276522	0.01858	down	yes	0.7843	0.95	1	0.871	0.979	0.795	0.752	0.806	pep chromosome:GRCm38:13:95627174:95891995:-1 gene:ENSMUSG00000021676.10 transcript:ENSMUST00000068603.7 gene_biotype:protein_coding transcript_biotype:protein_coding gene_symbol:Iqgap2 description:IQ motif containing GTPase activating protein 2 [Source:MGI Symbol;Acc:MGI:2449975]	K05767	IQGAP2_3		mmu04810(Regulation of actin cytoskeleton)	COG5261(Z:Cytoskeleton )	PF00616.16(RasGAP:GTPase-activator protein for Ras-like GTPase); PF03836.12(RasGAP_C:RasGAP C-terminus); PF00307.28(CH:Calponin homology (CH) domain); PF00612.24(IQ:IQ calmodulin-binding motif)	cytoplasmic	67	55	180.4	High
ENSMUSP00000069257.5	0.660307	-0.598792	0.009358	down	yes	0.6887	1.043	1	1.105	1.023	0.761	0.552	0.753	pep chromosome:GRCm38:10:108162400:108277575:1 gene:ENSMUSG00000019907.10 transcript:ENSMUST00000070663.5 gene_biotype:protein_coding transcript_biotype:protein_coding gene_symbol:Ppp1r12a description:protein phosphatase 1, regulatory subunit 12A [Source:MGI Symbol;Acc:MGI:1309528]	K06270	PPP1R12A, MYPT1		mmu04510(Focal adhesion); mmu04024(cAMP signaling pathway); mmu04022(cGMP-PKG signaling pathway); mmu05205(Proteoglycans in cancer); mmu04611(Platelet activation); mmu04810(Regulation of actin cytoskeleton); mmu04921(Oxytocin signaling pathway); mmu04270(Vascular smooth muscle contraction)	COG0666(R:General function prediction only )	PF12796.4(Ank_2:Ankyrin repeats (3 copies)); PF13637.3(Ank_4:Ankyrin repeats (many copies)); PF13857.3(Ank_5:Ankyrin repeats (many copies)); PF00023.27(Ank:Ankyrin repeat); PF13606.3(Ank_3:Ankyrin repeat); PF15898.2(PRKG1_interact:cGMP-dependent protein kinase interacting domain)	nuclear	1	52	111.7	High
ENSMUSP00000144932.1	0.701083	-0.512344	0.003823	down	yes	0.7123	1.016	1	0.944	1.105	0.721	0.738	0.678	pep chromosome:GRCm38:6:11900292:11907483:-1 gene:ENSMUSG00000029632.7 transcript:ENSMUST00000204978.2 gene_biotype:protein_coding transcript_biotype:protein_coding gene_symbol:Ndufa4 description:Ndufa4, mitochondrial complex associated [Source:MGI Symbol;Acc:MGI:107686]	K03948	NDUFA4	GO:1902600(biological_process:hydrogen ion transmembrane transport); GO:0044444(cellular_component:cytoplasmic part); GO:1990204(cellular_component:oxidoreductase complex); GO:0031224(cellular_component:intrinsic component of membrane); GO:0003674(molecular_function:molecular_function); GO:0005488(molecular_function:binding); GO:0098800(cellular_component:inner mitochondrial membrane protein comp…	mmu04723(Retrograde endocannabinoid signaling); mmu00190(Oxidative phosphorylation); mmu05012(Parkinson's disease); mmu05016(Huntington's disease); mmu05010(Alzheimer's disease); mmu04932(Non-alcoholic fatty liver disease (NAFLD))		PF06522.8(B12D:NADH-ubiquinone reductase complex 1 MLRQ subunit)	mitochondrial	6	56	9.3	High
ENSMUSP00000139608.1	0.814134	-0.296661	0.04314	down	yes	0.7753	0.9523	1	0.924	0.933	0.766	0.684	0.876	pep chromosome:GRCm38:1:75180865:75190382:-1 gene:ENSMUSG00000033124.16 transcript:ENSMUST00000189820.6 gene_biotype:protein_coding transcript_biotype:protein_coding gene_symbol:Atg9a description:autophagy related 9A [Source:MGI Symbol;Acc:MGI:2138446]	K17907	ATG9	GO:0008104(biological_process:protein localization); GO:0098588(cellular_component:bounding membrane of organelle); GO:0044802(biological_process:single-organism membrane organization); GO:0055037(cellular_component:recycling endosome); GO:1903008(biological_process:organelle disassembly); GO:0034727(biological_process:piecemeal microautophagy of nucleus); GO:0061024(biological_process:membrane o…	mmu04140(Autophagy - animal); mmu04137(Mitophagy - animal); mmu04136(Autophagy - other)		PF04109.13(APG9:Autophagy protein Apg9)	peroxisomal	3	3	95.2	High
ENSMUSP00000031251.9	0.678655	-0.55925	0.04498	down	yes	0.6963	1.026	1	0.842	1.235	0.69	0.691	0.708	pep chromosome:GRCm38:5:103989762:104021919:-1 gene:ENSMUSG00000029311.16 transcript:ENSMUST00000031251.15 gene_biotype:protein_coding transcript_biotype:protein_coding gene_symbol:Hsd17b11 description:hydroxysteroid (17-beta) dehydrogenase 11 [Source:MGI Symbol;Acc:MGI:2149821]					COG1028(Q:Secondary metabolites biosynthesis, transport and catabolism); COG1028(I:Lipid transport and metabolism)	PF00106.22(adh_short:short chain dehydrogenase); PF13561.3(adh_short_C2:Enoyl-(Acyl carrier protein) reductase); PF08659.7(KR:KR domain)	ER	11	51	32.9	High
ENSMUSP00000066092.6	0.755102	-0.405256	0.000608	down	yes	0.74	0.98	1	0.99	0.95	0.75	0.703	0.767	pep chromosome:GRCm38:7:28825217:28832247:1 gene:ENSMUSG00000053898.12 transcript:ENSMUST00000066264.12 gene_biotype:protein_coding transcript_biotype:protein_coding gene_symbol:Ech1 description:enoyl coenzyme A hydratase 1, peroxisomal [Source:MGI Symbol;Acc:MGI:1858208]	K12663	ECH1		mmu04146(Peroxisome)		PF00378.17(ECH_1:Enoyl-CoA hydratase/isomerase); PF16113.2(ECH_2:Enoyl-CoA hydratase/isomerase)	peroxisomal	16	64	36.1	High
ENSMUSP00000014445.6	0.764462	-0.387483	0.02862	down	yes	0.7387	0.9663	1	0.851	1.048	0.701	0.71	0.805	pep chromosome:GRCm38:16:4616464:4624988:-1 gene:ENSMUSG00000014301.13 transcript:ENSMUST00000014445.6 gene_biotype:protein_coding transcript_biotype:protein_coding gene_symbol:Pam16 description:presequence translocase-asssociated motor 16 homolog (S. cerevisiae) [Source:MGI Symbol;Acc:MGI:1913699]	K17805	PAM16, TIM16	GO:0031312(cellular_component:extrinsic component of organelle membrane); GO:0044707(biological_process:single-multicellular organism process); GO:0008104(biological_process:protein localization); GO:0001405(cellular_component:presequence translocase-associated import motor); GO:0051649(biological_process:establishment of localization in cell); GO:0070013(cellular_component:intracellular organell…			PF03656.10(Pam16:Pam16)	mitochondrial	1	10	13.8	High
ENSMUSP00000095199.2	0.812188	-0.300115	0.01625	down	yes	0.7637	0.9403	1	0.869	0.952	0.796	0.721	0.774	pep chromosome:GRCm38:18:39414482:39487232:-1 gene:ENSMUSG00000024431.15 transcript:ENSMUST00000097592.8 gene_biotype:protein_coding transcript_biotype:protein_coding gene_symbol:Nr3c1 description:nuclear receptor subfamily 3, group C, member 1 [Source:MGI Symbol;Acc:MGI:95824]	K05771	NR3C1, GR		mmu04080(Neuroactive ligand-receptor interaction)		PF02155.12(GCR:Glucocorticoid receptor); PF00104.27(Hormone_recep:Ligand-binding domain of nuclear hormone receptor); PF00105.15(zf-C4:Zinc finger, C4 type (two domains))	nuclear	6	13	87.3	High
ENSMUSP00000115672.1	0.746745	-0.421313	0.02204	down	yes	0.7283	0.9753	1	0.858	1.068	0.737	0.676	0.772	pep chromosome:GRCm38:7:97550340:97579496:-1 gene:ENSMUSG00000035642.16 transcript:ENSMUST00000154853.7 gene_biotype:protein_coding transcript_biotype:protein_coding gene_symbol:Aamdc description:adipogenesis associated Mth938 domain containing [Source:MGI Symbol;Acc:MGI:1913523]						PF04430.11(DUF498:Protein of unknown function (DUF498/DUF598))	extracellular	6	43	16.3	High
ENSMUSP00000107135.1	0.822304	-0.282257	0.03577	down	yes	0.7617	0.9263	1	0.858	0.921	0.712	0.825	0.748	pep chromosome:GRCm38:1:162876436:162898665:-1 gene:ENSMUSG00000040170.13 transcript:ENSMUST00000111510.7 gene_biotype:protein_coding transcript_biotype:protein_coding gene_symbol:Fmo2 description:flavin containing monooxygenase 2 [Source:MGI Symbol;Acc:MGI:1916776]	K00485	FMO		mmu00982(Drug metabolism - cytochrome P450)	COG2072(P:Inorganic ion transport and metabolism )	PF00743.16(FMO-like:Flavin-binding monooxygenase-like); PF13738.3(Pyr_redox_3:Pyridine nucleotide-disulphide oxidoreductase); PF07992.11(Pyr_redox_2:Pyridine nucleotide-disulphide oxidoreductase); PF13434.3(K_oxygenase:L-lysine 6-monooxygenase (NADPH-requiring))	cytoplasmic	12	28	60.9	High
ENSMUSP00000112472.1	0.502054	-0.994087	0.02952	down	yes	0.5623	1.12	1	1.45	0.909	0.578	0.528	0.581	pep chromosome:GRCm38:9:105990478:106096783:-1 gene:ENSMUSG00000032572.9 transcript:ENSMUST00000121963.2 gene_biotype:protein_coding transcript_biotype:protein_coding gene_symbol:Col6a4 description:collagen, type VI, alpha 4 [Source:MGI Symbol;Acc:MGI:1915803]	K06238	COL6A		mmu04512(ECM-receptor interaction); mmu04151(PI3K-Akt signaling pathway); mmu04510(Focal adhesion); mmu04974(Protein digestion and absorption)		PF00092.25(VWA:von Willebrand factor type A domain); PF13519.3(VWA_2:von Willebrand factor type A domain); PF01391.15(Collagen:Collagen triple helix repeat (20 copies)); PF13768.3(VWA_3:von Willebrand factor type A domain); PF05762.11(VWA_CoxE:VWA domain containing CoxE-like protein)	ER	27	17	250.6	High
ENSMUSP00000152935.1	0.694734	-0.525468	0.02098	down	yes	0.6873	0.9893	1	1.031	0.937	0.752	0.534	0.776	pep chromosome:GRCm38:13:58391239:58402141:-1 gene:ENSMUSG00000021546.18 transcript:ENSMUST00000225674.1 gene_biotype:protein_coding transcript_biotype:protein_coding gene_symbol:Hnrnpk description:heterogeneous nuclear ribonucleoprotein K [Source:MGI Symbol;Acc:MGI:99894]	K12886	HNRNPK	GO:0051049(biological_process:regulation of transport); GO:1903861(biological_process:positive regulation of dendrite extension); GO:0043200(biological_process:response to amino acid); GO:0051716(biological_process:cellular response to stimulus); GO:0060548(biological_process:negative regulation of cell death); GO:0001067(molecular_function:regulatory region nucleic acid binding); GO:0071362(biol…	mmu05203(Viral carcinogenesis); mmu03040(Spliceosome); mmu05168(Herpes simplex infection); mmu05206(MicroRNAs in cancer)		PF00013.26(KH_1:KH domain); PF08067.8(ROKNT:ROKNT (NUC014) domain); PF07650.14(KH_2:KH domain); PF13083.3(KH_4:KH domain)	cytoplasmic	2	58	51	High
ENSMUSP00000103943.2	0.81835	-0.28921	0.04163	down	yes	0.751	0.9177	1	0.833	0.92	0.712	0.808	0.733	pep chromosome:GRCm38:4:11486043:11550684:1 gene:ENSMUSG00000040720.15 transcript:ENSMUST00000108307.2 gene_biotype:protein_coding transcript_biotype:protein_coding gene_symbol:Virma description:vir like m6A methyltransferase associated [Source:MGI Symbol;Acc:MGI:1913435]						PF15912.2(VIR_N:Virilizer, N-terminal)	cytoplasmic	2	2	207	High
ENSMUSP00000004203.5	0.800757	-0.320564	0.04849	down	yes	0.7407	0.925	1	0.809	0.966	0.793	0.737	0.692	pep chromosome:GRCm38:9:20888175:20892178:1 gene:ENSMUSG00000004100.12 transcript:ENSMUST00000004203.5 gene_biotype:protein_coding transcript_biotype:protein_coding gene_symbol:Ppan description:peter pan homolog [Source:MGI Symbol;Acc:MGI:2178445]	K14859	SSF1_2				PF04427.15(Brix:Brix domain)	mitochondrial	1	3	52.7	Medium
ENSMUSP00000134469.1	0.697035	-0.520697	0.01238	down	yes	0.6817	0.978	1	0.855	1.079	0.721	0.664	0.66	pep chromosome:GRCm38:17:36185686:36190134:-1 gene:ENSMUSG00000054128.16 transcript:ENSMUST00000173133.7 gene_biotype:protein_coding transcript_biotype:nonsense_mediated_decay gene_symbol:H2-T3 description:histocompatibility 2, T region locus 3 [Source:MGI Symbol;Acc:MGI:95959]	K06751	MHC1		mmu05166(HTLV-I infection); mmu04940(Type I diabetes mellitus); mmu05169(Epstein-Barr virus infection); mmu05332(Graft-versus-host disease); mmu05203(Viral carcinogenesis); mmu04650(Natural killer cell mediated cytotoxicity); mmu05168(Herpes simplex infection); mmu04514(Cell adhesion molecules (CAMs)); mmu05330(Allograft rejection); mmu04612(Antigen processing and presentation); mmu04144(Endocyto…		PF00129.15(MHC_I:Class I Histocompatibility antigen, domains alpha 1 and 2); PF07654.12(C1-set:Immunoglobulin C1-set domain)	mitochondrial	5	17	43.5	High
ENSMUSP00000130482.2	0.764149	-0.388074	0.04594	down	yes	0.7183	0.94	1	1.003	0.817	0.624	0.764	0.767	pep chromosome:GRCm38:3:102086546:102146514:1 gene:ENSMUSG00000027861.13 transcript:ENSMUST00000165540.8 gene_biotype:protein_coding transcript_biotype:protein_coding gene_symbol:Casq2 description:calsequestrin 2 [Source:MGI Symbol;Acc:MGI:1309469]						PF01216.14(Calsequestrin:Calsequestrin); PF13848.3(Thioredoxin_6:Thioredoxin-like domain)	ER	1	3	48.4	High
ENSMUSP00000034992.6	0.802982	-0.31656	0.0429	down	yes	0.7377	0.9187	1	0.829	0.927	0.668	0.794	0.751	pep chromosome:GRCm38:9:88327197:88372092:1 gene:ENSMUSG00000032420.8 transcript:ENSMUST00000034992.7 gene_biotype:protein_coding transcript_biotype:protein_coding gene_symbol:Nt5e description:5' nucleotidase, ecto [Source:MGI Symbol;Acc:MGI:99782]	K19970	NT5E, CD73		mmu00760(Nicotinate and nicotinamide metabolism); mmu00230(Purine metabolism); mmu00240(Pyrimidine metabolism)	COG0737(F:Nucleotide transport and metabolism )	PF02872.15(5_nucleotid_C:5'-nucleotidase, C-terminal domain); PF00149.25(Metallophos:Calcineurin-like phosphoesterase)	lysosomal	11	25	63.8	High
ENSMUSP00000067689.7	0.685787	-0.544167	0.03883	down	yes	0.6707	0.978	1	0.818	1.116	0.616	0.776	0.62	pep chromosome:GRCm38:7:141101212:141117806:-1 gene:ENSMUSG00000054662.8 transcript:ENSMUST00000067836.8 gene_biotype:protein_coding transcript_biotype:protein_coding gene_symbol:Ano9 description:anoctamin 9 [Source:MGI Symbol;Acc:MGI:1918595]	K19503	ANO9, TMEM16J				PF04547.9(Anoctamin:Calcium-activated chloride channel); PF16178.2(Anoct_dimer:Dimerisation domain of Ca+-activated chloride-channel, anoctamin)	cytoplasmic	1	2	87.1	High
ENSMUSP00000156327.1	0.796644	-0.327994	0.03273	down	yes	0.7263	0.9117	1	0.825	0.91	0.714	0.78	0.685	pep chromosome:GRCm38:17:27556615:27563669:1 gene:ENSMUSG00000046711.16 transcript:ENSMUST00000231825.1 gene_biotype:protein_coding transcript_biotype:protein_coding gene_symbol:Hmga1 description:high mobility group AT-hook 1 [Source:MGI Symbol;Acc:MGI:96160]							cytoplasmic	1	51	10.6	High
ENSMUSP00000147332.1	0.793509	-0.333681	0.02011	down	yes	0.7213	0.909	1	0.841	0.886	0.738	0.688	0.738	pep chromosome:GRCm38:7:141392199:141402966:1 gene:ENSMUSG00000025503.5 transcript:ENSMUST00000211654.1 gene_biotype:protein_coding transcript_biotype:protein_coding gene_symbol:Taldo1 description:transaldolase 1 [Source:MGI Symbol;Acc:MGI:1274789]	K00616	E2.2.1.2, talA, talB	GO:0044238(biological_process:primary metabolic process); GO:0005975(biological_process:carbohydrate metabolic process); GO:0043231(cellular_component:intracellular membrane-bounded organelle); GO:0005634(cellular_component:nucleus); GO:0044464(cellular_component:cell part); GO:0031982(cellular_component:vesicle); GO:0044421(cellular_component:extracellular region part); GO:0005575(cellular_compo…	mmu00030(Pentose phosphate pathway); mmu01200(Carbon metabolism); mmu01230(Biosynthesis of amino acids)	COG0176(G:Carbohydrate transport and metabolism )	PF00923.16(Transaldolase:Transaldolase)	cytoplasmic	19	42	42.1	High
ENSMUSP00000030078.5	0.764891	-0.386674	0.007213	down	yes	0.705	0.9217	1	0.91	0.855	0.691	0.709	0.715	pep chromosome:GRCm38:4:59581563:59618689:1 gene:ENSMUSG00000028383.17 transcript:ENSMUST00000030078.11 gene_biotype:protein_coding transcript_biotype:protein_coding gene_symbol:Hsdl2 description:hydroxysteroid dehydrogenase like 2 [Source:MGI Symbol;Acc:MGI:1919729]					COG1028(Q:Secondary metabolites biosynthesis, transport and catabolism); COG1028(I:Lipid transport and metabolism)	PF00106.22(adh_short:short chain dehydrogenase); PF13561.3(adh_short_C2:Enoyl-(Acyl carrier protein) reductase); PF02036.14(SCP2:SCP-2 sterol transfer family)	peroxisomal	11	31	54.2	High
ENSMUSP00000145479.1	0.706506	-0.501227	0.0462	down	yes	0.6733	0.953	1	0.773	1.086	0.725	0.673	0.622	pep chromosome:GRCm38:6:48739076:48743794:1 gene:ENSMUSG00000090019.5 transcript:ENSMUST00000204168.1 gene_biotype:protein_coding transcript_biotype:protein_coding gene_symbol:Gimap1 description:GTPase, IMAP family member 1 [Source:MGI Symbol;Acc:MGI:109368]						PF04548.13(AIG1:AIG1 family)	cytoplasmic	1	5	33.3	High
ENSMUSP00000032338.7	0.75478	-0.405872	0.02197	down	yes	0.6987	0.9257	1	0.81	0.967	0.708	0.658	0.73	pep chromosome:GRCm38:6:136697284:136781765:-1 gene:ENSMUSG00000042638.14 transcript:ENSMUST00000032338.9 gene_biotype:protein_coding transcript_biotype:protein_coding gene_symbol:Gucy2c description:guanylate cyclase 2c [Source:MGI Symbol;Acc:MGI:106903]	K12320	GUCY2C		mmu00230(Purine metabolism)	COG2114(T:Signal transduction mechanisms )	PF00211.17(Guanylate_cyc:Adenylate and Guanylate cyclase catalytic domain); PF07714.14(Pkinase_Tyr:Protein tyrosine kinase); PF00069.22(Pkinase:Protein kinase domain); PF01094.25(ANF_receptor:Receptor family ligand binding region)	ER	10	9	123.2	High
ENSMUSP00000004343.2	0.715891	-0.482188	0.02806	down	yes	0.6753	0.9433	1	0.8	1.03	0.61	0.696	0.72	pep chromosome:GRCm38:3:99141068:99220203:1 gene:ENSMUSG00000004233.14 transcript:ENSMUST00000004343.6 gene_biotype:protein_coding transcript_biotype:protein_coding gene_symbol:Wars2 description:tryptophanyl tRNA synthetase 2 (mitochondrial) [Source:MGI Symbol;Acc:MGI:1917810]	K01867	WARS, trpS		mmu00970(Aminoacyl-tRNA biosynthesis)	COG0180(J:Translation, ribosomal structure and biogenesis )	PF00579.22(tRNA-synt_1b:tRNA synthetases class I (W and Y))	mitochondrial	2	7	40.1	High
ENSMUSP00000033241.5	0.696013	-0.522815	0.004285	down	yes	0.6633	0.953	1	0.865	0.994	0.665	0.623	0.702	pep chromosome:GRCm38:7:132610639:132706420:1 gene:ENSMUSG00000030946.13 transcript:ENSMUST00000033241.5 gene_biotype:protein_coding transcript_biotype:protein_coding gene_symbol:Lhpp description:phospholysine phosphohistidine inorganic pyrophosphate phosphatase [Source:MGI Symbol;Acc:MGI:1923679]	K11725	LHPP		mmu00190(Oxidative phosphorylation)	COG0647(G:Carbohydrate transport and metabolism )	PF13242.3(Hydrolase_like:HAD-hyrolase-like); PF13344.3(Hydrolase_6:Haloacid dehalogenase-like hydrolase); PF00702.23(Hydrolase:haloacid dehalogenase-like hydrolase); PF13419.3(HAD_2:Haloacid dehalogenase-like hydrolase)	cytoplasmic	7	58	29.1	High
ENSMUSP00000042410.6	0.796727	-0.327842	0.04864	down	yes	0.7157	0.8983	1	0.844	0.851	0.787	0.646	0.714	pep chromosome:GRCm38:1:191906767:191913247:1 gene:ENSMUSG00000037434.7 transcript:ENSMUST00000044954.6 gene_biotype:protein_coding transcript_biotype:protein_coding gene_symbol:Slc30a1 description:solute carrier family 30 (zinc transporter), member 1 [Source:MGI Symbol;Acc:MGI:1345281]	K14688	SLC30A1, ZNT1		mmu04978(Mineral absorption)	COG1230(P:Inorganic ion transport and metabolism )	PF01545.18(Cation_efflux:Cation efflux family)	ER	2	5	54.7	High
ENSMUSP00000027015.5	0.735721	-0.442769	0.04225	down	yes	0.684	0.9297	1	0.765	1.024	0.664	0.683	0.705	pep chromosome:GRCm38:9:5298508:5307290:1 gene:ENSMUSG00000025888.6 transcript:ENSMUST00000027015.6 gene_biotype:protein_coding transcript_biotype:protein_coding gene_symbol:Casp1 description:caspase 1 [Source:MGI Symbol;Acc:MGI:96544]	K01370	CASP1		mmu05164(Influenza A); mmu04621(NOD-like receptor signaling pathway); mmu04623(Cytosolic DNA-sensing pathway); mmu05134(Legionellosis); mmu05132(Salmonella infection); mmu05133(Pertussis); mmu05014(Amyotrophic lateral sclerosis (ALS))		PF00656.19(Peptidase_C14:Caspase domain); PF00619.18(CARD:Caspase recruitment domain)	cytoplasmic	19	45	45.6	High
ENSMUSP00000023226.6	0.779888	-0.358661	0.0334	down	yes	0.698	0.895	1	0.837	0.848	0.75	0.638	0.706	pep chromosome:GRCm38:15:76170976:76195710:-1 gene:ENSMUSG00000022565.15 transcript:ENSMUST00000023226.12 gene_biotype:protein_coding transcript_biotype:protein_coding gene_symbol:Plec description:plectin [Source:MGI Symbol;Acc:MGI:1277961]	K10388	PLEC			COG5045(J:Translation, ribosomal structure and biogenesis ); COG5069(Z:Cytoskeleton )	PF00681.17(Plectin:Plectin repeat); PF00307.28(CH:Calponin homology (CH) domain)	nuclear	2	61	517	High
ENSMUSP00000078303.7	0.762421	-0.39134	0.02041	down	yes	0.689	0.9037	1	0.837	0.874	0.711	0.726	0.63	pep chromosome:GRCm38:5:148504635:148552662:-1 gene:ENSMUSG00000001687.15 transcript:ENSMUST00000079324.13 gene_biotype:protein_coding transcript_biotype:protein_coding gene_symbol:Ubl3 description:ubiquitin-like 3 [Source:MGI Symbol;Acc:MGI:1344373]			GO:0005622(cellular_component:intracellular); GO:0043230(cellular_component:extracellular organelle); GO:0070062(cellular_component:extracellular exosome); GO:0016020(cellular_component:membrane); GO:0044464(cellular_component:cell part); GO:0044421(cellular_component:extracellular region part); GO:0005575(cellular_component:cellular_component); GO:0005886(cellular_component:plasma membrane); GO:…			PF13881.3(Rad60-SLD_2:Ubiquitin-2 like Rad60 SUMO-like)	cytoplasmic	2	23	13.2	High
ENSMUSP00000139298.1	0.633184	-0.659303	0.03486	down	yes	0.6083	0.9607	1	0.756	1.126	0.653	0.556	0.616	pep chromosome:GRCm38:13:114818306:114828729:1 gene:ENSMUSG00000015536.14 transcript:ENSMUST00000184672.7 gene_biotype:protein_coding transcript_biotype:protein_coding gene_symbol:Mocs2 description:molybdenum cofactor synthesis 2 [Source:MGI Symbol;Acc:MGI:1336894]	K03635	MOCS2B, moaE		mmu04122(Sulfur relay system); mmu00790(Folate biosynthesis)	COG0314(H:Coenzyme transport and metabolism )	PF02391.14(MoaE:MoaE protein)	cytoplasmic	1	5	21	High
ENSMUSP00000044630.8	0.689293	-0.536811	0.01136	down	yes	0.6367	0.9237	1	0.805	0.966	0.661	0.589	0.66	pep chromosome:GRCm38:1:135818598:135833342:1 gene:ENSMUSG00000041782.14 transcript:ENSMUST00000038760.9 gene_biotype:protein_coding transcript_biotype:protein_coding gene_symbol:Lad1 description:ladinin [Source:MGI Symbol;Acc:MGI:109343]						PF02029.12(Caldesmon:Caldesmon)	cytoplasmic	18	37	58.8	High
ENSMUSP00000113126.1	0.550398	-0.861454	0.01264	down	yes	0.5537	1.006	1	0.827	1.19	0.548	0.569	0.544	pep chromosome:GRCm38:9:46232933:46235260:-1 gene:ENSMUSG00000032081.10 transcript:ENSMUST00000121916.7 gene_biotype:protein_coding transcript_biotype:protein_coding gene_symbol:Apoc3 description:apolipoprotein C-III [Source:MGI Symbol;Acc:MGI:88055]	K08759	APOC3		mmu03320(PPAR signaling pathway)		PF05778.9(Apo-CIII:Apolipoprotein CIII (Apo-CIII))	cytoplasmic	3	34	15.2	High
ENSMUSP00000109426.1	0.603315	-0.729016	0.02797	down	yes	0.586	0.9713	1	1.08	0.834	0.584	0.434	0.74	pep chromosome:GRCm38:16:96361794:96525580:1 gene:ENSMUSG00000117081.1 transcript:ENSMUST00000113795.7 gene_biotype:protein_coding transcript_biotype:protein_coding gene_symbol:Gm49948 description:predicted gene, 49948 [Source:MGI Symbol;Acc:MGI:6270666]	K06786	JAM4, JCAM		mmu04530(Tight junction)		PF13927.3(Ig_3:Immunoglobulin domain); PF07679.13(I-set:Immunoglobulin I-set domain); PF13908.3(Shisa:Wnt and FGF inhibitory regulator)	ER	2	9	32.6	High
ENSMUSP00000126909.1	0.605657	-0.723427	0.03475	down	yes	0.5867	0.9687	1	0.768	1.138	0.579	0.494	0.687	pep chromosome:GRCm38:18:14783245:14900359:1 gene:ENSMUSG00000054321.7 transcript:ENSMUST00000169862.1 gene_biotype:protein_coding transcript_biotype:protein_coding gene_symbol:Taf4b description:TATA-box binding protein associated factor 4b [Source:MGI Symbol;Acc:MGI:2152345]	K03129	TAF4		mmu05016(Huntington's disease); mmu03022(Basal transcription factors); mmu05168(Herpes simplex infection)		PF05236.11(TAF4:Transcription initiation factor TFIID component TAF4 family); PF07531.11(TAFH:NHR1 homology to TAF)	cytoplasmic	1	1	90	Low
ENSMUSP00000034346.7	0.702643	-0.509136	0.04996	down	yes	0.638	0.908	1	0.724	1	0.576	0.66	0.678	pep chromosome:GRCm38:8:104734003:104741630:1 gene:ENSMUSG00000055730.16 transcript:ENSMUST00000034346.14 gene_biotype:protein_coding transcript_biotype:protein_coding gene_symbol:Ces2a description:carboxylesterase 2A [Source:MGI Symbol;Acc:MGI:2142491]	K03927	CES2		mmu00983(Drug metabolism - other enzymes)	COG2272(I:Lipid transport and metabolism )	PF00135.25(COesterase:Carboxylesterase family); PF07859.10(Abhydrolase_3:alpha/beta hydrolase fold); PF00326.18(Peptidase_S9:Prolyl oligopeptidase family)	ER	16	58	61.9	High
ENSMUSP00000126761.1	0.618424	-0.693332	0.01941	down	yes	0.5807	0.939	1	0.76	1.057	0.619	0.53	0.593	pep chromosome:GRCm38:8:71488103:71493400:1 gene:ENSMUSG00000007610.15 transcript:ENSMUST00000168847.7 gene_biotype:protein_coding transcript_biotype:protein_coding gene_symbol:Gtpbp3 description:GTP binding protein 3 [Source:MGI Symbol;Acc:MGI:1917609]	K03650	mnmE, trmE, MSS1			COG0486(R:General function prediction only )	PF12631.4(MnmE_helical:MnmE helical domain); PF10396.6(TrmE_N:GTP-binding protein TrmE N-terminus); PF01926.20(MMR_HSR1:50S ribosome-binding GTPase); PF00350.20(Dynamin_N:Dynamin family)	mitochondrial	3	10	52.3	High
ENSMUSP00000134082.1	0.636602	-0.651536	0.01833	down	yes	0.5823	0.9147	1	0.765	0.979	0.52	0.563	0.664	pep chromosome:GRCm38:4:45799121:45802858:1 gene:ENSMUSG00000035561.5 transcript:ENSMUST00000172750.1 gene_biotype:protein_coding transcript_biotype:protein_coding gene_symbol:Aldh1b1 description:aldehyde dehydrogenase 1 family, member B1 [Source:MGI Symbol;Acc:MGI:1919785]	K00128	ALDH		mmu00053(Ascorbate and aldarate metabolism); mmu00280(Valine, leucine and isoleucine degradation); mmu00310(Lysine degradation); mmu00410(beta-Alanine metabolism); mmu00071(Fatty acid degradation); mmu00330(Arginine and proline metabolism); mmu00620(Pyruvate metabolism); mmu00010(Glycolysis / Gluconeogenesis); mmu00380(Tryptophan metabolism); mmu00340(Histidine metabolism); mmu00561(Glycerolipid …		PF00171.19(Aldedh:Aldehyde dehydrogenase family)	mitochondrial	1	48	14.6	High
ENSMUSP00000131687.1	0.652556	-0.615827	0.01021	down	yes	0.5873	0.9	1	0.795	0.905	0.612	0.52	0.63	pep chromosome:GRCm38:18:61555318:61585631:1 gene:ENSMUSG00000024576.14 transcript:ENSMUST00000166990.7 gene_biotype:protein_coding transcript_biotype:protein_coding gene_symbol:Csnk1a1 description:casein kinase 1, alpha 1 [Source:MGI Symbol;Acc:MGI:1934950]	K08957	CSNK1A	GO:0006909(biological_process:phagocytosis); GO:0099513(cellular_component:polymeric cytoskeletal fiber); GO:0032434(biological_process:regulation of proteasomal ubiquitin-dependent protein catabolic process); GO:0048585(biological_process:negative regulation of response to stimulus); GO:0048583(biological_process:regulation of response to stimulus); GO:0030111(biological_process:regulation of Wn…	mmu04310(Wnt signaling pathway); mmu04340(Hedgehog signaling pathway); mmu05224(Breast cancer)		PF00069.22(Pkinase:Protein kinase domain); PF07714.14(Pkinase_Tyr:Protein tyrosine kinase)	cytoplasmic	1	45	43.4	High
ENSMUSP00000026313.3	0.646392	-0.62952	0.01766	down	yes	0.5813	0.8993	1	0.747	0.951	0.6	0.53	0.614	pep chromosome:GRCm38:14:8002966:8055861:1 gene:ENSMUSG00000025277.14 transcript:ENSMUST00000026313.3 gene_biotype:protein_coding transcript_biotype:protein_coding gene_symbol:Abhd6 description:abhydrolase domain containing 6 [Source:MGI Symbol;Acc:MGI:1913332]	K13700	ABHD6		mmu04723(Retrograde endocannabinoid signaling)		PF00561.17(Abhydrolase_1:alpha/beta hydrolase fold); PF12697.4(Abhydrolase_6:Alpha/beta hydrolase family); PF12146.5(Hydrolase_4:Serine aminopeptidase, S33)	Golgi apparatus	12	38	38.2	High
ENSMUSP00000045911.8	0.700335	-0.513883	0.04241	down	yes	0.6067	0.8663	1	0.741	0.858	0.651	0.656	0.513	pep chromosome:GRCm38:17:34589806:34591754:1 gene:ENSMUSG00000034786.17 transcript:ENSMUST00000038244.14 gene_biotype:protein_coding transcript_biotype:protein_coding gene_symbol:Gpsm3 description:G-protein signalling modulator 3 (AGS3-like, C. elegans) [Source:MGI Symbol;Acc:MGI:2146785]	K15838	GPSM3, AGS4				PF02188.14(GoLoco:GoLoco motif)	cytoplasmic	1	11	17.6	High
ENSMUSP00000040550.6	0.607322	-0.719466	0.03758	down	yes	0.5557	0.915	1	0.691	1.054	0.505	0.613	0.549	pep chromosome:GRCm38:X:16709282:16817366:-1 gene:ENSMUSG00000040147.14 transcript:ENSMUST00000040820.12 gene_biotype:protein_coding transcript_biotype:protein_coding gene_symbol:Maob description:monoamine oxidase B [Source:MGI Symbol;Acc:MGI:96916]	K00274	MAO, aofH		mmu00982(Drug metabolism - cytochrome P450); mmu05034(Alcoholism); mmu05031(Amphetamine addiction); mmu05030(Cocaine addiction); mmu00350(Tyrosine metabolism); mmu04728(Dopaminergic synapse); mmu00260(Glycine, serine and threonine metabolism); mmu00330(Arginine and proline metabolism); mmu00360(Phenylalanine metabolism); mmu00340(Histidine metabolism); mmu04726(Serotonergic synapse); mmu00380(Try…		PF01593.21(Amino_oxidase:Flavin containing amine oxidoreductase); PF13450.3(NAD_binding_8:NAD(P)-binding Rossmann-like domain); PF00890.21(FAD_binding_2:FAD binding domain); PF01266.21(DAO:FAD dependent oxidoreductase)	cytoplasmic	16	45	58.5	High
ENSMUSP00000139019.1	0.574891	-0.798639	0.03477	down	yes	0.5147	0.8953	1	0.656	1.03	0.544	0.486	0.514	pep chromosome:GRCm38:9:80165227:80308097:1 gene:ENSMUSG00000033577.18 transcript:ENSMUST00000184480.7 gene_biotype:protein_coding transcript_biotype:protein_coding gene_symbol:Myo6 description:myosin VI [Source:MGI Symbol;Acc:MGI:104785]					COG5022(Z:Cytoskeleton )	PF00063.18(Myosin_head:Myosin head (motor domain)); PF16521.2(Myosin-VI_CBD:Myosin VI cargo binding domain)	nuclear	1	47	149.1	High
ENSMUSP00000032808.4	0.569355	-0.8126	0.01102	down	yes	0.502	0.8817	1	0.718	0.927	0.492	0.516	0.498	pep chromosome:GRCm38:7:29246561:29248466:-1 gene:ENSMUSG00000030587.5 transcript:ENSMUST00000032808.5 gene_biotype:protein_coding transcript_biotype:protein_coding gene_symbol:2200002D01Rik description:RIKEN cDNA 2200002D01 gene [Source:MGI Symbol;Acc:MGI:1919525]						PF15761.2(IMUP:Immortalisation up-regulated protein); PF10500.6(SR-25:Nuclear RNA-splicing-associated protein)	cytoplasmic	3	29	12.1	High
ENSMUSP00000099718.3	0.522808	-0.935646	0.04037	down	yes	0.455	0.8703	1	0.595	1.016	0.419	0.468	0.478	pep chromosome:GRCm38:2:79255500:79333123:1 gene:ENSMUSG00000027009.18 transcript:ENSMUST00000099972.4 gene_biotype:protein_coding transcript_biotype:protein_coding gene_symbol:Itga4 description:integrin alpha 4 [Source:MGI Symbol;Acc:MGI:96603]	K06483	ITGA4, CD49d		mmu04672(Intestinal immune network for IgA production); mmu04670(Leukocyte transendothelial migration); mmu04512(ECM-receptor interaction); mmu04510(Focal adhesion); mmu04640(Hematopoietic cell lineage); mmu05410(Hypertrophic cardiomyopathy (HCM)); mmu04151(PI3K-Akt signaling pathway); mmu05412(Arrhythmogenic right ventricular cardiomyopathy (ARVC)); mmu05414(Dilated cardiomyopathy); mmu05140(Lei…		PF08441.9(Integrin_alpha2:Integrin alpha); PF01839.20(FG-GAP:FG-GAP repeat); PF13517.3(VCBS:Repeat domain in Vibrio, Colwellia, Bradyrhizobium and Shewanella)	cytoplasmic	1	1	115	Medium
ENSMUSP00000041260.4	0.551291	-0.859114	0.04002	down	yes	0.4697	0.852	1	0.599	0.957	0.451	0.487	0.471	pep chromosome:GRCm38:4:45799022:45804604:1 gene:ENSMUSG00000035561.5 transcript:ENSMUST00000044384.4 gene_biotype:protein_coding transcript_biotype:protein_coding gene_symbol:Aldh1b1 description:aldehyde dehydrogenase 1 family, member B1 [Source:MGI Symbol;Acc:MGI:1919785]	K00128	ALDH		mmu00053(Ascorbate and aldarate metabolism); mmu00280(Valine, leucine and isoleucine degradation); mmu00310(Lysine degradation); mmu00410(beta-Alanine metabolism); mmu00071(Fatty acid degradation); mmu00330(Arginine and proline metabolism); mmu00620(Pyruvate metabolism); mmu00010(Glycolysis / Gluconeogenesis); mmu00380(Tryptophan metabolism); mmu00340(Histidine metabolism); mmu00561(Glycerolipid …	COG1012(C:Energy production and conversion )	PF00171.19(Aldedh:Aldehyde dehydrogenase family)	cytoplasmic	22	67	57.5	High
ENSMUSP00000020040.3	0.462366	-1.11289	0.04736	down	yes	0.3483	0.7533	1	0.532	0.728	0.31	0.296	0.439	pep chromosome:GRCm38:10:102481756:102490486:-1 gene:ENSMUSG00000019890.4 transcript:ENSMUST00000020040.4 gene_biotype:protein_coding transcript_biotype:protein_coding gene_symbol:Nts description:neurotensin [Source:MGI Symbol;Acc:MGI:1328351]	K05235	NTS		mmu04080(Neuroactive ligand-receptor interaction)		PF07421.8(Pro-NT_NN:Neurotensin/neuromedin N precursor)	ER	2	21	19.6	High
ENSMUSP00000153501.1	0.346792	-1.52786	0.009962	down	yes	0.2757	0.795	1	0.703	0.682	0.334	0.184	0.309	pep chromosome:GRCm38:11:94281873:94286253:1 gene:ENSMUSG00000094091.3 transcript:ENSMUST00000208510.2 gene_biotype:protein_coding transcript_biotype:protein_coding gene_symbol:Gm21885 description:predicted gene, 21885 [Source:MGI Symbol;Acc:MGI:5434049]							cytoplasmic	1	9	16.6	High
