# Supplementary material for: Transcriptomic and Proteomic Study on the High-Fat Diet Combined With AOM/DSS-Induced Adenomatous Polyps in Mice
Source: Front Oncol. 2021 Aug 26;11:736225. doi: 10.3389/fonc.2021.736225 (PMC8427437; doi:10.3389/fonc.2021.736225)
Supplement: Supplementary file 5 [file Table_5.xlsx]

## Sheet: Sheet1
Category	Term	Count	%	PValue	Genes	List Total	Pop Hits	Pop Total	Fold Enrichment	Bonferroni	Benjamini	FDR
GOTERM_BP_DIRECT	GO:0043113~receptor clustering	3	7.14286	0.00107478	ITGA4, FLNA, ITGAL	42	20	16792	59.9714	0.432002	0.221441	0.221441
GOTERM_BP_DIRECT	GO:0045893~positive regulation of transcription, DNA-templated	7	16.6667	0.00145946	DAB2, INSR, GATA4, ROR2, PSEN1, KLF4, TAF4	42	515	16792	5.4343	0.536169	0.221441	0.221441
GOTERM_BP_DIRECT	GO:0007165~signal transduction	10	23.8095	0.00163297	HNRNPK, GPRC5A, ANXA1, CASP1, ROR2, ARAP1, ITGAL, NTS, NR3C1, CD34	42	1161	16792	3.44367	0.576688	0.221441	0.221441
GOTERM_BP_DIRECT	GO:0007159~leukocyte cell-cell adhesion	3	7.14286	0.00168396	ITGA4, MSN, ITGAL	42	25	16792	47.9771	0.587908	0.221441	0.221441
GOTERM_BP_DIRECT	GO:0050900~leukocyte migration	4	9.52381	0.00326139	ITGA4, MSN, ITGAL, CD34	42	122	16792	13.1085	0.820628	0.343098	0.343098
GOTERM_BP_DIRECT	GO:0030335~positive regulation of cell migration	4	9.52381	0.0101661	DAB2, GPNMB, INSR, ROR2	42	184	16792	8.69151	0.995368	0.776936	0.776936
GOTERM_BP_DIRECT	GO:0050727~regulation of inflammatory response	3	7.14286	0.0103395	ANXA1, SETD6, CASP1	42	63	16792	19.0385	0.995776	0.776936	0.776936
GOTERM_BP_DIRECT	GO:0060290~transdifferentiation	2	4.7619	0.0169698	GATA4, CD34	42	7	16792	114.231	0.999877	0.872514	0.872514
GOTERM_BP_DIRECT	GO:2000643~positive regulation of early endosome to late endosome transport	2	4.7619	0.019371	DAB2, MSN	42	8	16792	99.9524	0.999966	0.872514	0.872514
GOTERM_BP_DIRECT	GO:0007160~cell-matrix adhesion	3	7.14286	0.0203438	ITGA4, ITGAL, CD34	42	90	16792	13.327	0.99998	0.872514	0.872514
GOTERM_BP_DIRECT	GO:0007229~integrin-mediated signaling pathway	3	7.14286	0.0243046	DAB2, ITGA4, ITGAL	42	99	16792	12.1154	0.999998	0.872514	0.872514
GOTERM_BP_DIRECT	GO:0043066~negative regulation of apoptotic process	5	11.9048	0.0244489	DAB2, HNRNPK, ANXA1, FLNA, PSEN1	42	455	16792	4.39351	0.999998	0.872514	0.872514
GOTERM_BP_DIRECT	GO:0007155~cell adhesion	5	11.9048	0.0251476	GPNMB, ITGA4, ITGAL, CD34, EPHB4	42	459	16792	4.35522	0.999998	0.872514	0.872514
GOTERM_BP_DIRECT	GO:0016337~single organismal cell-cell adhesion	3	7.14286	0.0252245	PSEN1, CD34, NTN1	42	101	16792	11.8755	0.999999	0.872514	0.872514
GOTERM_BP_DIRECT	GO:0007175~negative regulation of epidermal growth factor-activated receptor activity	2	4.7619	0.0265403	GPRC5A, PSEN1	42	11	16792	72.6926	0.999999	0.872514	0.872514
GOTERM_BP_DIRECT	GO:0060081~membrane hyperpolarization	2	4.7619	0.0265403	CASP1, SLC26A3	42	11	16792	72.6926	0.999999	0.872514	0.872514
GOTERM_BP_DIRECT	GO:0030195~negative regulation of blood coagulation	2	4.7619	0.0289187	TSPAN8, CD34	42	12	16792	66.6349	1	0.89478	0.89478
GOTERM_BP_DIRECT	GO:0001921~positive regulation of receptor recycling	2	4.7619	0.0336585	ARAP1, PSEN1	42	14	16792	57.1156	1	0.983577	0.983577
GOTERM_BP_DIRECT	GO:0006366~transcription from RNA polymerase II promoter	5	11.9048	0.0357788	HNRNPK, GATA4, KLF4, TAF4, NR3C1	42	513	16792	3.89678	1	0.990507	0.990507
GOTERM_BP_DIRECT	GO:0001934~positive regulation of protein phosphorylation	3	7.14286	0.038413	DAB2, GPNMB, INSR	42	127	16792	9.44432	1	1	1
GOTERM_BP_DIRECT	GO:0008360~regulation of cell shape	3	7.14286	0.0458011	ANXA1, MSN, ARAP1	42	140	16792	8.56735	1	1	1
GOTERM_BP_DIRECT	GO:0006915~apoptotic process	5	11.9048	0.0486844	TIA1, DAB2, CASP1, NR3C1, NTN1	42	567	16792	3.52566	1	1	1
GOTERM_BP_DIRECT	GO:0018108~peptidyl-tyrosine phosphorylation	3	7.14286	0.053668	INSR, ROR2, EPHB4	42	153	16792	7.8394	1	1	1
GOTERM_BP_DIRECT	GO:0048662~negative regulation of smooth muscle cell proliferation	2	4.7619	0.0684947	OGN, KLF4	42	29	16792	27.5731	1	1	1
GOTERM_BP_DIRECT	GO:0050776~regulation of immune response	3	7.14286	0.070013	ITGA4, ITGAL, CD34	42	178	16792	6.73836	1	1	1
GOTERM_BP_DIRECT	GO:0003007~heart morphogenesis	2	4.7619	0.0753134	INSR, EPHB4	42	32	16792	24.9881	1	1	1
GOTERM_BP_DIRECT	GO:0032720~negative regulation of tumor necrosis factor production	2	4.7619	0.088805	GPNMB, CD34	42	38	16792	21.0426	1	1	1
GOTERM_BP_DIRECT	GO:0001756~somitogenesis	2	4.7619	0.0910349	ROR2, PSEN1	42	39	16792	20.5031	1	1	1
GOTERM_BP_DIRECT	GO:1901215~negative regulation of neuron death	2	4.7619	0.0932594	GPNMB, CD34	42	40	16792	19.9905	1	1	1
GOTERM_BP_DIRECT	GO:0045429~positive regulation of nitric oxide biosynthetic process	2	4.7619	0.0999012	INSR, KLF4	42	43	16792	18.5958	1	1	1
Category	Term	Count	%	PValue	Genes	List Total	Pop Hits	Pop Total	Fold Enrichment	Bonferroni	Benjamini	FDR
GOTERM_CC_DIRECT	GO:0005925~focal adhesion	9	21.4286	1.76279e-06	ENAH, DAB2, HNRNPK, ANXA1, ITGA4, AFAP1, FLNA, MSN, PLEC	41	391	18224	10.2312	0.000271432	0.000271469	0.000267943
GOTERM_CC_DIRECT	GO:0070062~extracellular exosome	18	42.8571	3.76712e-05	ANXA1, HPGD, ITGA4, INSR, APOC3, MSN, ITGAL, DAB2, HNRNPK, GPRC5A, TSPAN8, OGN, CA4, FLNA, CTSE, EPHB4, CES2, PLEC	41	2811	18224	2.84624	0.00578468	0.00290069	0.00286301
GOTERM_CC_DIRECT	GO:0005886~plasma membrane	21	50	0.000134389	GUCY2C, ANXA1, ITGA4, INSR, MSN, ARAP1, PSEN1, ITGAL, ENAH, DAB2, GPRC5A, GPNMB, CA4, FLNA, CLCA1, ROR2, SLC26A3, CD34, EPHB4, GPSM3, PLEC	41	4121	18224	2.26504	0.0204845	0.00689862	0.00680902
GOTERM_CC_DIRECT	GO:0005887~integral component of plasma membrane	10	23.8095	0.00302181	GPRC5A, GPNMB, TSPAN8, INSR, CLCA1, ROR2, PSEN1, SLC26A3, CD34, EPHB4	41	1415	18224	3.14126	0.372532	0.114048	0.112567
GOTERM_CC_DIRECT	GO:0016324~apical plasma membrane	5	11.9048	0.00370286	ANXA1, CA4, MSN, SLC26A3, CD34	41	291	18224	7.63725	0.435208	0.114048	0.112567
GOTERM_CC_DIRECT	GO:0005913~cell-cell adherens junction	5	11.9048	0.00535617	HNRNPK, GPRC5A, ANXA1, FLNA, PLEC	41	323	18224	6.88062	0.56267	0.137475	0.13569
GOTERM_CC_DIRECT	GO:0016323~basolateral plasma membrane	4	9.52381	0.00715997	ANXA1, HPGD, CA4, MSN	41	180	18224	9.87751	0.669319	0.157519	0.155474
GOTERM_CC_DIRECT	GO:0031012~extracellular matrix	4	9.52381	0.0269279	HNRNPK, OGN, FLNA, PLEC	41	296	18224	6.00659	0.985061	0.494179	0.487761
GOTERM_CC_DIRECT	GO:0009986~cell surface	5	11.9048	0.030386	ANXA1, ITGA4, CA4, PSEN1, ITGAL	41	542	18224	4.10044	0.991366	0.494179	0.487761
GOTERM_CC_DIRECT	GO:0031982~vesicle	3	7.14286	0.0320895	GPRC5A, ANXA1, MSN	41	128	18224	10.4177	0.993414	0.494179	0.487761
GOTERM_CC_DIRECT	GO:0005737~cytoplasm	18	42.8571	0.0423711	TIA1, TAGLN, ANXA1, HPGD, SETD6, AFAP1, MSN, KLF4, NR3C1, NTN1, ENAH, CAPN9, HNRNPK, FLNA, TAF4, CD34, GPSM3, PLEC	41	5222	18224	1.53213	0.998728	0.593195	0.585491
GOTERM_CC_DIRECT	GO:0005856~cytoskeleton	4	9.52381	0.047511	ENAH, AFAP1, MSN, PLEC	41	371	18224	4.79232	0.999445	0.609725	0.601806
GOTERM_CC_DIRECT	GO:0008305~integrin complex	2	4.7619	0.057642	ITGA4, ITGAL	41	27	18224	32.925	0.999893	0.646101	0.63771
GOTERM_CC_DIRECT	GO:0005576~extracellular region	8	19.0476	0.0587364	ANXA1, OGN, CASP1, APOC3, FLNA, NTS, NTN1, EPHB4	41	1610	18224	2.20864	0.999911	0.646101	0.63771
GOTERM_CC_DIRECT	GO:0000790~nuclear chromatin	3	7.14286	0.0669575	HNRNPK, KLF4, TAF4	41	193	18224	6.90914	0.999977	0.654067	0.645573
GOTERM_CC_DIRECT	GO:0043198~dendritic shaft	2	4.7619	0.067955	FLNA, PSEN1	41	32	18224	27.7805	0.99998	0.654067	0.645573
GOTERM_CC_DIRECT	GO:0005669~transcription factor TFIID complex	2	4.7619	0.0761261	ERCC4, TAF4	41	36	18224	24.6938	0.999995	0.689613	0.680657
Category	Term	Count	%	PValue	Genes	List Total	Pop Hits	Pop Total	Fold Enrichment	Bonferroni	Benjamini	FDR
GOTERM_MF_DIRECT	GO:0005515~protein binding	31	73.8095	0.00249381	GUCY2C, TAGLN, SETD6, GATA4, PSEN1, NR3C1, ITGAL, NTN1, GPNMB, CA4, CASP1, FLNA, EPHB4, GPSM3, TIA1, ANXA1, ITGA4, INSR, MSN, ARAP1, KLF4, ENAH, DAB2, GPRC5A, HNRNPK, ERCC4, OGN, ROR2, TAF4, SLC26A3, PLEC	41	8785	16881	1.4529	0.34752	0.204931	0.203732
GOTERM_MF_DIRECT	GO:0004714~transmembrane receptor protein tyrosine kinase activity	3	7.14286	0.00364658	INSR, ROR2, EPHB4	41	38	16881	32.5051	0.46458	0.204931	0.203732
GOTERM_MF_DIRECT	GO:0003779~actin binding	5	11.9048	0.00412761	ENAH, TAGLN, AFAP1, MSN, PLEC	41	278	16881	7.40525	0.507018	0.204931	0.203732
GOTERM_MF_DIRECT	GO:0098641~cadherin binding involved in cell-cell adhesion	5	11.9048	0.0047937	HNRNPK, GPRC5A, ANXA1, FLNA, PLEC	41	290	16881	7.09882	0.560314	0.204931	0.203732
GOTERM_MF_DIRECT	GO:0050839~cell adhesion molecule binding	3	7.14286	0.009464	ITGA4, MSN, ITGAL	41	62	16881	19.9225	0.803295	0.323669	0.321776
GOTERM_MF_DIRECT	GO:0003697~single-stranded DNA binding	3	7.14286	0.0204468	HNRNPK, ANXA1, ERCC4	41	93	16881	13.2817	0.970772	0.582734	0.579326
GOTERM_MF_DIRECT	GO:0008134~transcription factor binding	4	9.52381	0.0294512	FLNA, GATA4, TAF4, CD34	41	284	16881	5.79904	0.993975	0.71945	0.715242
GOTERM_MF_DIRECT	GO:0004190~aspartic-type endopeptidase activity	2	4.7619	0.07537	PSEN1, CTSE	41	33	16881	24.9534	0.999998	1	1
GOTERM_MF_DIRECT	GO:0046332~SMAD binding	2	4.7619	0.0970949	DAB2, FLNA	41	43	16881	19.1503	1	1	1
Category	Term	Count	%	PValue	Genes	List Total	Pop Hits	Pop Total	Fold Enrichment	Bonferroni	Benjamini	FDR
KEGG_PATHWAY	hsa04810:Regulation of actin cytoskeleton	4	9.52381	0.0435179	ENAH, ITGA4, MSN, ITGAL	27	210	6879	4.85291	0.9556	1	1
KEGG_PATHWAY	hsa04670:Leukocyte transendothelial migration	3	7.14286	0.0694096	ITGA4, MSN, ITGAL	27	115	6879	6.64638	0.993497	1	1
KEGG_PATHWAY	hsa04514:Cell adhesion molecules (CAMs)	3	7.14286	0.0997005	ITGA4, ITGAL, CD34	27	142	6879	5.38263	0.999359	1	1
