# Supplementary material for: Transcriptomic and Proteomic Study on the High-Fat Diet Combined With AOM/DSS-Induced Adenomatous Polyps in Mice
Source: Front Oncol. 2021 Aug 26;11:736225. doi: 10.3389/fonc.2021.736225 (PMC8427437; doi:10.3389/fonc.2021.736225)
Supplement: Supplementary file 6 [file Table_6.xls]

Metabolites	Microbes	Correlation_coefficient	P_value	corrected_pvalue
Patescibacteria	APOC3	-0.647015979411432	0.0596266960298048	0.965802312450808
Saccharimonadia	APOC3	-0.647015979411432	0.0596266960298048	0.965802312450808
Saccharimonadaceae	APOC3	-0.647015979411432	0.0596266960298048	0.965802312450808
Candidatus_Saccharimonas	APOC3	-0.647015979411432	0.0596266960298048	0.965802312450808
Saccharimonadales	APOC3	-0.647015979411432	0.0596266960298048	0.965802312450808
Patescibacteria	GPNMB	0.606876641098878	0.0831061544721506	0.965802312450808
Saccharimonadia	GPNMB	0.606876641098878	0.0831061544721506	0.965802312450808
Saccharimonadaceae	GPNMB	0.606876641098878	0.0831061544721506	0.965802312450808
Candidatus_Saccharimonas	GPNMB	0.606876641098878	0.0831061544721506	0.965802312450808
Saccharimonadales	GPNMB	0.606876641098878	0.0831061544721506	0.965802312450808
Bacteroidaceae	GPNMB	0.583973155016538	0.0987256899381793	0.965802312450808
Bacteroidaceae	GATA4	0.518890881656681	0.152313563686228	0.965802312450808
Bacteroidaceae	APOC3	-0.493502364849511	0.17698868948559	0.965802312450808
Patescibacteria	LHPP	-0.441453424391366	0.234224066398694	0.965802312450808
Saccharimonadia	LHPP	-0.441453424391366	0.234224066398694	0.965802312450808
Saccharimonadaceae	LHPP	-0.441453424391366	0.234224066398694	0.965802312450808
Candidatus_Saccharimonas	LHPP	-0.441453424391366	0.234224066398694	0.965802312450808
Saccharimonadales	LHPP	-0.441453424391366	0.234224066398694	0.965802312450808
Bacteroidaceae	OGN	0.436791528983746	0.239783191125508	0.965802312450808
Bacteroidaceae	LHPP	-0.434240322756487	0.242855215963513	0.965802312450808
Patescibacteria	ANXA1	0.415529182003748	0.266026698001308	0.965802312450808
Saccharimonadia	ANXA1	0.415529182003748	0.266026698001308	0.965802312450808
Saccharimonadaceae	ANXA1	0.415529182003748	0.266026698001308	0.965802312450808
Candidatus_Saccharimonas	ANXA1	0.415529182003748	0.266026698001308	0.965802312450808
Saccharimonadales	ANXA1	0.415529182003748	0.266026698001308	0.965802312450808
Bacteroidaceae	ANXA1	0.412816969218363	0.269478399940799	0.965802312450808
Bacteroidaceae	DAB2	0.412494392829933	0.269890483610248	0.965802312450808
Patescibacteria	OGN	0.387060433702365	0.303413450950357	0.965802312450808
Saccharimonadia	OGN	0.387060433702365	0.303413450950357	0.965802312450808
Saccharimonadaceae	OGN	0.387060433702365	0.303413450950357	0.965802312450808
Candidatus_Saccharimonas	OGN	0.387060433702365	0.303413450950357	0.965802312450808
Saccharimonadales	OGN	0.387060433702365	0.303413450950357	0.965802312450808
Firmicutes	AFAP1	-0.370847803672428	0.325829214129322	0.965802312450808
Patescibacteria	ENAH	0.358614030650258	0.3432711210985	0.965802312450808
Saccharimonadia	ENAH	0.358614030650258	0.3432711210985	0.965802312450808
Saccharimonadaceae	ENAH	0.358614030650258	0.3432711210985	0.965802312450808
Candidatus_Saccharimonas	ENAH	0.358614030650258	0.3432711210985	0.965802312450808
Saccharimonadales	ENAH	0.358614030650258	0.3432711210985	0.965802312450808
Patescibacteria	GATA4	0.354132088604995	0.349772845969631	0.965802312450808
Saccharimonadia	GATA4	0.354132088604995	0.349772845969631	0.965802312450808
Saccharimonadaceae	GATA4	0.354132088604995	0.349772845969631	0.965802312450808
Candidatus_Saccharimonas	GATA4	0.354132088604995	0.349772845969631	0.965802312450808
Saccharimonadales	GATA4	0.354132088604995	0.349772845969631	0.965802312450808
Firmicutes	ROR2	-0.342161732733341	0.367426958368413	0.965802312450808
Bacteroidaceae	ENAH	0.331003147512639	0.384257116045483	0.965802312450808
Patescibacteria	TAGLN	0.327872260844779	0.389043027089745	0.965802312450808
Saccharimonadia	TAGLN	0.327872260844779	0.389043027089745	0.965802312450808
Saccharimonadaceae	TAGLN	0.327872260844779	0.389043027089745	0.965802312450808
Candidatus_Saccharimonas	TAGLN	0.327872260844779	0.389043027089745	0.965802312450808
Saccharimonadales	TAGLN	0.327872260844779	0.389043027089745	0.965802312450808
Ruminococcaceae_UCG-014	APOC3	-0.326938244844026	0.390476128320009	0.965802312450808
Bacteroidaceae	AFAP1	0.322954764964518	0.396615628657432	0.965802312450808
Ruminococcaceae_UCG-014	TAGLN	0.314285589233436	0.410129362773835	0.965802312450808
Patescibacteria	GPRC5A	0.306602139119698	0.422278697006874	0.965802312450808
Saccharimonadia	GPRC5A	0.306602139119698	0.422278697006874	0.965802312450808
Saccharimonadaceae	GPRC5A	0.306602139119698	0.422278697006874	0.965802312450808
Candidatus_Saccharimonas	GPRC5A	0.306602139119698	0.422278697006874	0.965802312450808
Saccharimonadales	GPRC5A	0.306602139119698	0.422278697006874	0.965802312450808
Bacteroidaceae	TAGLN	0.292715581448733	0.444638024358584	0.965802312450808
Erysipelotrichaceae	APOC3	-0.280365623712019	0.464945992428559	0.965802312450808
Erysipelotrichales	APOC3	-0.280365623712019	0.464945992428559	0.965802312450808
Firmicutes	GATA4	0.279259845194669	0.466783282900494	0.965802312450808
Bacteroidaceae	HPGD	-0.2772271056416	0.470168778812468	0.965802312450808
Bacteroidaceae	CD34	0.276867602828404	0.470768603750321	0.965802312450808
Ruminococcaceae_UCG-014	ENAH	0.262220645006236	0.495478219259402	0.965802312450808
Ruminococcaceae_UCG-014	ANXA1	0.255630028970498	0.506765976381839	0.965802312450808
Bacteroidaceae	GPRC5A	0.255019119521327	0.507817489143667	0.965802312450808
Ruminococcaceae_UCG-014	LHPP	-0.25104929741542	0.514671724896397	0.965802312450808
Patescibacteria	DAB2	0.231787755337682	0.548438786023855	0.965802312450808
Saccharimonadia	DAB2	0.231787755337682	0.548438786023855	0.965802312450808
Saccharimonadaceae	DAB2	0.231787755337682	0.548438786023855	0.965802312450808
Candidatus_Saccharimonas	DAB2	0.231787755337682	0.548438786023855	0.965802312450808
Saccharimonadales	DAB2	0.231787755337682	0.548438786023855	0.965802312450808
Ruminococcaceae_UCG-014	AFAP1	0.228962075638932	0.553461565424995	0.965802312450808
Firmicutes	HPGD	0.222384931282242	0.565218965886226	0.965802312450808
Firmicutes	DAB2	-0.220193106484566	0.569157389520644	0.965802312450808
Ruminococcaceae_UCG-014	GATA4	-0.202986097003264	0.600416822833075	0.965802312450808
Bacteroidaceae	ROR2	0.190942294062254	0.622640806759129	0.965802312450808
Erysipelotrichaceae	ROR2	-0.186658568975386	0.630610504025738	0.965802312450808
Erysipelotrichales	ROR2	-0.186658568975386	0.630610504025738	0.965802312450808
Firmicutes	OGN	-0.183800391552192	0.635946469144181	0.965802312450808
Firmicutes	LHPP	0.182238469922541	0.638868589834213	0.965802312450808
Firmicutes	TAGLN	-0.180351045863032	0.642405417577444	0.965802312450808
Erysipelotrichaceae	AFAP1	-0.179751158307238	0.643530848716274	0.965802312450808
Erysipelotrichales	AFAP1	-0.179751158307238	0.643530848716274	0.965802312450808
Firmicutes	CD34	-0.173159216685189	0.655938693431922	0.965802312450808
Firmicutes	ENAH	-0.171880745185884	0.658353683971881	0.965802312450808
Firmicutes	ANXA1	-0.168895464024926	0.664003401827049	0.965802312450808
Erysipelotrichaceae	GPNMB	0.150682769711668	0.698780572916549	0.965802312450808
Erysipelotrichales	GPNMB	0.150682769711668	0.698780572916549	0.965802312450808
Firmicutes	GPRC5A	-0.148649860623877	0.702693940814617	0.965802312450808
Patescibacteria	HPGD	-0.144106856189916	0.711461020797252	0.965802312450808
Saccharimonadia	HPGD	-0.144106856189916	0.711461020797252	0.965802312450808
Saccharimonadaceae	HPGD	-0.144106856189916	0.711461020797252	0.965802312450808
Candidatus_Saccharimonas	HPGD	-0.144106856189916	0.711461020797252	0.965802312450808
Saccharimonadales	HPGD	-0.144106856189916	0.711461020797252	0.965802312450808
Ruminococcaceae_UCG-014	CD34	0.139559085750537	0.720266699882688	0.965802312450808
Erysipelotrichaceae	CD34	-0.1363927112012	0.726414541890164	0.965802312450808
Erysipelotrichales	CD34	-0.1363927112012	0.726414541890164	0.965802312450808
Firmicutes	APOC3	-0.131004072443222	0.736908112054342	0.965802312450808
Ruminococcaceae_UCG-014	GPRC5A	0.122870752345849	0.752817560363176	0.965802312450808
Erysipelotrichaceae	HPGD	0.121376958077936	0.755748492760681	0.965802312450808
Erysipelotrichales	HPGD	0.121376958077936	0.755748492760681	0.965802312450808
Erysipelotrichaceae	DAB2	-0.115879008337033	0.766558862649686	0.965802312450808
Erysipelotrichales	DAB2	-0.115879008337033	0.766558862649686	0.965802312450808
Ruminococcaceae_UCG-014	HPGD	-0.114357297261986	0.769557179516889	0.965802312450808
Ruminococcaceae_UCG-014	OGN	0.108311434638311	0.781495492995072	0.965802312450808
Ruminococcaceae_UCG-014	DAB2	0.0976848883988948	0.80257364574577	0.965802312450808
Ruminococcaceae_UCG-014	GPNMB	0.0973105374708944	0.803318272850225	0.965802312450808
Ruminococcaceae_UCG-014	ROR2	0.0917271075520864	0.814440328284257	0.965802312450808
Erysipelotrichaceae	TAGLN	0.0840482702992942	0.829783009539352	0.965802312450808
Erysipelotrichales	TAGLN	0.0840482702992942	0.829783009539352	0.965802312450808
Erysipelotrichaceae	LHPP	-0.0749625519983864	0.848000860904997	0.965802312450808
Erysipelotrichales	LHPP	-0.0749625519983864	0.848000860904997	0.965802312450808
Patescibacteria	CD34	0.0730004587311934	0.851943532121746	0.965802312450808
Saccharimonadia	CD34	0.0730004587311934	0.851943532121746	0.965802312450808
Saccharimonadaceae	CD34	0.0730004587311934	0.851943532121746	0.965802312450808
Candidatus_Saccharimonas	CD34	0.0730004587311934	0.851943532121746	0.965802312450808
Saccharimonadales	CD34	0.0730004587311934	0.851943532121746	0.965802312450808
Erysipelotrichaceae	ENAH	0.0613195537776568	0.875471591341568	0.965802312450808
Erysipelotrichales	ENAH	0.0613195537776568	0.875471591341568	0.965802312450808
Erysipelotrichaceae	ANXA1	0.059720828249815	0.878698745872164	0.965802312450808
Erysipelotrichales	ANXA1	0.059720828249815	0.878698745872164	0.965802312450808
Firmicutes	GPNMB	0.0561454081046671	0.885921551179214	0.965802312450808
Erysipelotrichaceae	OGN	-0.0508401219860821	0.896652178665194	0.965802312450808
Erysipelotrichales	OGN	-0.0508401219860821	0.896652178665194	0.965802312450808
Erysipelotrichaceae	GATA4	0.0480822186921079	0.902236225377848	0.965802312450808
Erysipelotrichales	GATA4	0.0480822186921079	0.902236225377848	0.965802312450808
Erysipelotrichaceae	GPRC5A	0.029525161612772	0.939895511925701	0.965802312450808
Erysipelotrichales	GPRC5A	0.029525161612772	0.939895511925701	0.965802312450808
Patescibacteria	AFAP1	-0.0260241025917066	0.947014045426901	0.965802312450808
Saccharimonadia	AFAP1	-0.0260241025917066	0.947014045426901	0.965802312450808
Saccharimonadaceae	AFAP1	-0.0260241025917066	0.947014045426901	0.965802312450808
Candidatus_Saccharimonas	AFAP1	-0.0260241025917066	0.947014045426901	0.965802312450808
Saccharimonadales	AFAP1	-0.0260241025917066	0.947014045426901	0.965802312450808
Patescibacteria	ROR2	0.0167906949185056	0.965802312450808	0.965802312450808
Saccharimonadia	ROR2	0.0167906949185056	0.965802312450808	0.965802312450808
Saccharimonadaceae	ROR2	0.0167906949185056	0.965802312450808	0.965802312450808
Candidatus_Saccharimonas	ROR2	0.0167906949185056	0.965802312450808	0.965802312450808
Saccharimonadales	ROR2	0.0167906949185056	0.965802312450808	0.965802312450808
